# Supplementary material for: Transcriptome analysis of the prefrontal cortex identifies inflammatory genes associated with cognitive impairment in a model of multiple sclerosis
Source: Cell Death Discov. 2026 Mar 25;12:177. doi: 10.1038/s41420-026-03051-9 (PMC13039925; doi:10.1038/s41420-026-03051-9)
Supplement: Supplementary file 3 — Additional Table 2 [file 41420_2026_3051_MOESM3_ESM.xlsx]

## Sheet: EAE_vs_CTRL
Additional Table 2: list of the differentially expressed genes in the prefrontal cortex of EAE mice
Gene	GeneSymbol	entrezgene_id	baseMean	FC	absFC	log2FoldChange	lfcSE	stat	pvalue	padj	CTRL_10	CTRL_11	CTRL_12	CTRL_13	EAE_1	EAE_2	EAE_3	EAE_4	EAE_7	EAE_8	EAE_9	CTRL	EAE	mgi	Chromosome	Start	End	GeneType	Strand	Gene locus length	description	mRNA length	CTRL10_FPKM	CTRL11_FPKM	CTRL12_FPKM	CTRL13_FPKM	EAE1_FPKM	EAE2_FPKM	EAE3_FPKM	EAE4_FPKM	EAE7_FPKM	EAE8_FPKM	EAE9_FPKM	Mean_CTRL_FPKM	Mean_EAE_FPKM	CTRL10_TPM	CTRL11_TPM	CTRL12_TPM	CTRL13_TPM
ENSMUSG00000074483	Bglap	12096	7.955	0.121	8.231	-3.041	1.005	-3.026	0.002	--	2.847	16.336	6.585	46.833	0	3.094	0.915	0	0	2.264	8.632	18.15	2.129	mgi_id MGI:88156	chr3	88383501	88384464	protein_coding	-	963	bone gamma carboxyglutamate protein	618	0.066	0.376	0.152	1.079	0	0.071	0.021	0	0	0.052	0.199	0.418	0.049	0.24	1.546	0.615	3.914
ENSMUSG00000027971	Ndst4	64580	373.597	0.152	6.566	-2.715	0.869	-3.123	0.002	0.025	75.92	757.237	106.179	2305.62	48.276	74.265	70.439	93.758	352.737	97.366	127.759	811.24	123.514	mgi_id MGI:1932545	chr3	125404076	125728899	protein_coding	+	324823	N-deacetylase/N-sulfotransferase (heparin glucosaminyl) 4	11720	0.092	0.92	0.129	2.801	0.059	0.09	0.086	0.114	0.429	0.118	0.155	0.986	0.15	0.019	0.213	0.029	0.571
ENSMUSG00000035238	Kcnk15	241769	23.735	0.176	5.697	-2.51	0.66	-3.804	0	0.004	6.643	36.517	13.169	143.201	8.778	14.44	3.659	7.813	9.505	11.322	6.043	49.882	8.794	mgi_id MGI:2675209	chr2	163853651	163859746	protein_coding	+	6095	potassium channel, subfamily K, member 15	2003	0.047	0.26	0.094	1.018	0.062	0.103	0.026	0.056	0.068	0.08	0.043	0.355	0.063	0.088	0.546	0.194	1.891
ENSMUSG00000027833	Shox2	20429	5.173	0.191	5.244	-2.391	0.846	-2.825	0.005	--	9.49	5.766	18.108	9.907	0	0	2.744	2.93	1.056	0	6.906	10.818	1.948	mgi_id MGI:1201673	chr3	66971727	66981771	protein_coding	-	10044	short stature homeobox 2	3311	0.041	0.025	0.078	0.043	0	0	0.012	0.013	0.005	0	0.03	0.047	0.008	0.077	0.052	0.162	0.079
ENSMUSG00000115785	Gm6740	627232	5.106	0.248	4.035	-2.012	0.716	-2.811	0.005	--	13.286	8.649	13.993	3.603	0	1.031	1.83	0.977	4.224	3.396	5.179	9.882	2.377	mgi_id MGI:3643503	chr14	52860985	52862752	TEC	-	1767	predicted gene 6740	1768	0.107	0.07	0.113	0.029	0	0.008	0.015	0.008	0.034	0.027	0.042	0.08	0.019	0.61	0.446	0.712	0.164
ENSMUSG00000062077	Trim54	58522	18.133	0.282	3.551	-1.828	0.794	-2.303	0.021	0.121	1.898	28.829	5.762	97.269	1.463	14.44	4.574	14.65	12.673	13.586	4.316	33.439	9.386	mgi_id MGI:1889623	chr5	31116712	31137630	protein_coding	+	20918	tripartite motif-containing 54	1436	0.019	0.286	0.057	0.964	0.015	0.143	0.045	0.145	0.126	0.135	0.043	0.332	0.093	0.007	0.126	0.025	0.374
ENSMUSG00000029706	Pax4	18506	6.592	0.297	3.368	-1.752	0.884	-1.982	0.047	--	23.725	10.571	0	13.51	2.926	1.031	0.915	4.883	9.505	1.132	4.316	11.951	3.53	mgi_id MGI:97488	chr6	28442334	28449353	protein_coding	-	7019	paired box 4	1445	0.234	0.104	0	0.133	0.029	0.01	0.009	0.048	0.094	0.011	0.043	0.118	0.035	0.274	0.137	0	0.155
ENSMUSG00000026532	Spta1	20739	6.855	0.317	3.155	-1.658	0.603	-2.749	0.006	--	16.133	14.414	9.877	8.106	5.852	4.126	4.574	7.813	1.056	0	3.453	12.133	3.839	mgi_id MGI:98385	chr1	174172776	174248450	protein_coding	+	75674	spectrin alpha, erythrocytic 1	9691	0.024	0.021	0.015	0.012	0.009	0.006	0.007	0.011	0.002	0	0.005	0.018	0.006	0.017	0.017	0.012	0.009
ENSMUSG00000062609	Kcnj15	16516	7.854	0.325	3.074	-1.62	0.621	-2.609	0.009	--	12.337	22.102	5.762	14.41	8.778	6.189	0	5.86	2.112	4.529	4.316	13.653	4.54	mgi_id MGI:1310000	chr16	95257558	95300260	protein_coding	+	42702	potassium inwardly-rectifying channel, subfamily J, member 15	6313	0.028	0.05	0.013	0.032	0.02	0.014	0	0.013	0.005	0.01	0.01	0.031	0.01	0.023	0.047	0.012	0.027
ENSMUSG00000101711	Gm28306	--	6.892	0.337	2.966	-1.569	0.57	-2.752	0.006	--	15.184	8.649	10.7	13.51	4.389	3.094	7.318	1.953	2.112	1.132	7.769	12.011	3.967	mgi_id MGI:5579012	chr1	34439511	34444730	antisense	-	5219	predicted gene 28306	529	0.409	0.233	0.288	0.364	0.118	0.083	0.197	0.053	0.057	0.03	0.209	0.323	0.107	0.236	0.151	0.184	0.208
ENSMUSG00000041886	Macc1	238455	6.513	0.361	2.77	-1.47	0.746	-1.969	0.049	--	15.184	1.922	10.7	16.211	0	8.252	0.915	1.953	7.393	5.661	3.453	11.004	3.947	mgi_id MGI:2685113	chr12	119314270	119469987	protein_coding	+	155717	metastasis associated in colon cancer 1	8406	0.026	0.003	0.018	0.027	0	0.014	0.002	0.003	0.013	0.01	0.006	0.019	0.007	0.008	0.001	0.006	0.008
ENSMUSG00000054360	Bsx	244813	6.073	0.364	2.747	-1.458	0.651	-2.239	0.025	--	12.337	5.766	13.169	9.907	0	5.157	3.659	9.766	1.056	3.396	2.59	10.295	3.661	mgi_id MGI:2669849	chr9	40874127	40880057	protein_coding	+	5930	brain specific homeobox	2960	0.059	0.028	0.063	0.048	0	0.025	0.018	0.047	0.005	0.016	0.012	0.05	0.018	0.169	0.089	0.2	0.134
ENSMUSG00000101433	Gm29441	--	7.454	0.365	2.742	-1.455	0.584	-2.49	0.013	--	13.286	6.727	9.877	19.814	5.852	4.126	3.659	0.977	10.561	4.529	2.59	12.426	4.613	mgi_id MGI:5580147	chr1	155031739	155031949	processed_pseudogene	+	210	predicted gene 29441	211	0.896	0.454	0.666	1.337	0.395	0.278	0.247	0.066	0.713	0.306	0.175	0.838	0.311	5.13	2.92	4.231	7.593
ENSMUSG00000024440	Pcdh12	53601	42.144	0.367	2.728	-1.448	0.553	-2.62	0.009	0.069	46.501	79.76	69.14	87.362	14.629	10.315	8.233	66.412	4.224	40.758	36.256	70.691	25.832	mgi_id MGI:1855700	chr18	38267089	38284402	protein_coding	-	17313	protocadherin 12	6058	0.109	0.187	0.162	0.205	0.034	0.024	0.019	0.156	0.01	0.096	0.085	0.166	0.061	0.218	0.42	0.359	0.406
ENSMUSG00000089817	Gm7162	635617	6.135	0.372	2.686	-1.425	0.726	-1.963	0.05	--	12.337	11.532	2.469	14.41	2.926	1.031	4.574	3.907	2.112	11.322	0.863	10.187	3.819	mgi_id MGI:3645097	chr17	12819819	12820842	processed_pseudogene	-	1023	predicted gene 7162	1024	0.172	0.16	0.034	0.2	0.041	0.014	0.064	0.054	0.029	0.157	0.012	0.142	0.053	0.978	1.028	0.217	1.134
ENSMUSG00000105719	Gm42872	--	5.325	0.377	2.655	-1.409	0.588	-2.396	0.017	--	6.643	9.61	11.523	7.205	4.389	3.094	4.574	0.977	3.168	5.661	1.726	8.745	3.37	mgi_id MGI:5663009	chr3	132767407	132769373	TEC	+	1966	predicted gene 42872	1967	0.048	0.07	0.083	0.052	0.032	0.022	0.033	0.007	0.023	0.041	0.012	0.063	0.024	0.274	0.446	0.527	0.295
ENSMUSG00000019865	Nmbr	18101	93.206	0.381	2.622	-1.391	0.56	-2.482	0.013	0.088	37.96	159.519	52.678	364.757	54.128	36.101	51.229	47.856	89.768	65.665	65.606	153.729	58.622	mgi_id MGI:1100525	chr10	14705591	14770850	protein_coding	+	65259	neuromedin B receptor	3228	0.167	0.704	0.232	1.609	0.239	0.159	0.226	0.211	0.396	0.29	0.289	0.678	0.259	0.047	0.223	0.073	0.45
ENSMUSG00000035258	Abi3bp	320712	1335.86	0.385	2.598	-1.378	0.348	-3.961	0	0.002	1501.32	2237.12	1050.27	3991.61	994.787	568.332	689.757	754.95	933.591	1109.52	863.237	2195.08	844.882	mgi_id MGI:2444583	chr16	56477878	56690135	protein_coding	+	212257	ABI family member 3 binding protein	7416	2.882	4.295	2.016	7.663	1.91	1.091	1.324	1.449	1.792	2.13	1.657	4.214	1.622	0.574	0.961	0.445	1.513
ENSMUSG00000034224	Slc38a8	234788	8.574	0.387	2.587	-1.371	0.573	-2.392	0.017	--	10.439	12.492	9.054	24.317	7.315	5.157	9.148	7.813	0	3.396	5.179	14.076	5.43	mgi_id MGI:2685433	chr8	119479602	119501698	protein_coding	-	22096	solute carrier family 38, member 8	3499	0.042	0.051	0.037	0.099	0.03	0.021	0.037	0.032	0	0.014	0.021	0.057	0.022	0.038	0.052	0.037	0.089
ENSMUSG00000113505	Gm48593	--	6.4	0.395	2.533	-1.341	0.649	-2.065	0.039	--	14.235	0.961	9.877	16.211	7.315	4.126	4.574	1.953	3.168	4.529	3.453	10.321	4.16	mgi_id MGI:6098166	chr13	68995537	68998019	TEC	-	2482	predicted gene, 48593	2483	0.082	0.006	0.057	0.093	0.042	0.024	0.026	0.011	0.018	0.026	0.02	0.059	0.024	0.465	0.035	0.358	0.526
ENSMUSG00000097097	5033426O07Rik	76001	13.975	0.404	2.478	-1.309	0.369	-3.548	0	0.008	18.031	24.985	24.693	22.516	11.703	8.252	10.978	7.813	5.28	5.661	13.812	22.556	9.071	mgi_id MGI:1923251	chr8	121198714	121203602	lincRNA	-	4888	RIKEN cDNA 5033426O07 gene	2799	0.092	0.127	0.126	0.115	0.06	0.042	0.056	0.04	0.027	0.029	0.07	0.115	0.046	0.299	0.466	0.454	0.371
ENSMUSG00000052396	Mogat2	233549	5.6	0.411	2.434	-1.284	0.64	-2.007	0.045	--	6.643	10.571	7.408	11.708	0	3.094	1.83	8.79	2.112	3.396	6.043	9.082	3.609	mgi_id MGI:2663253	chr7	99219084	99238619	protein_coding	-	19535	monoacylglycerol O-acyltransferase 2	1835	0.052	0.082	0.057	0.091	0	0.024	0.014	0.068	0.016	0.026	0.047	0.07	0.028	0.028	0.049	0.034	0.048
ENSMUSG00000055403	4933427D06Rik	232217	5.675	0.424	2.361	-1.239	0.532	-2.328	0.02	--	9.49	6.727	9.877	9.907	2.926	4.126	2.744	3.907	5.28	2.264	5.179	9	3.775	mgi_id MGI:3026922	chr6	88950683	89110031	lincRNA	+	159348	RIKEN cDNA 4933427D06 gene	2914	0.046	0.033	0.048	0.048	0.014	0.02	0.013	0.019	0.026	0.011	0.025	0.044	0.018	0.005	0.004	0.006	0.005
ENSMUSG00000110236	Gm40493	105244975	7.65	0.429	2.329	-1.22	0.618	-1.975	0.048	--	11.388	19.219	4.939	12.609	5.852	7.22	6.404	1.953	0	6.793	7.769	12.039	5.142	mgi_id MGI:5623378	chr8	38659763	38671066	antisense	+	11303	predicted gene, 40493	400	0.405	0.684	0.176	0.449	0.208	0.257	0.228	0.07	0	0.242	0.277	0.429	0.183	0.082	0.155	0.039	0.09
ENSMUSG00000084863	Gm12523	--	78.74	0.44	2.274	-1.185	0.216	-5.478	0	0	113.88	151.832	116.879	108.076	43.888	42.29	52.143	81.062	65.478	36.229	54.384	122.667	53.639	mgi_id MGI:3649602	chr3	108283898	108284843	antisense	-	945	predicted gene 12523	599	2.707	3.609	2.778	2.569	1.043	1.005	1.239	1.927	1.556	0.861	1.293	2.916	1.275	9.772	14.646	11.125	9.204
ENSMUSG00000110358	A730009L09Rik	402727	11.402	0.452	2.213	-1.146	0.428	-2.676	0.007	0.062	14.235	19.219	14.816	20.715	16.092	5.157	4.574	5.86	7.393	11.322	6.043	17.246	8.063	mgi_id MGI:3028032	chr16	84515121	84523888	protein_coding	+	8767	RIKEN cDNA A730009L09 gene	2512	0.081	0.109	0.084	0.117	0.091	0.029	0.026	0.033	0.042	0.064	0.034	0.098	0.046	0.132	0.2	0.152	0.19
ENSMUSG00000087242	C78197	100504352	8.877	0.463	2.16	-1.111	0.567	-1.96	0.05	--	18.031	18.258	3.292	14.41	8.778	5.157	9.148	7.813	1.056	5.661	6.043	13.498	6.237	mgi_id MGI:2144636	chr11	68192193	68196153	antisense	-	3960	expressed sequence C78197	3417	0.075	0.076	0.014	0.06	0.037	0.021	0.038	0.033	0.004	0.024	0.025	0.056	0.026	0.369	0.42	0.075	0.293
ENSMUSG00000053615	Gm9913	100036535	11.194	0.465	2.152	-1.106	0.408	-2.713	0.007	0.057	18.98	12.492	23.047	12.609	13.166	6.189	7.318	6.837	7.393	9.057	6.043	16.782	8	mgi_id MGI:3642395	chr2	125505089	125507881	antisense	+	2792	predicted gene 9913	2793	0.097	0.064	0.117	0.064	0.067	0.032	0.037	0.035	0.038	0.046	0.031	0.086	0.041	0.551	0.408	0.743	0.363
ENSMUSG00000106053	Gm20752	624759	14.759	0.473	2.115	-1.081	0.477	-2.268	0.023	0.127	25.623	25.946	28.808	8.106	19.018	9.283	15.552	6.837	3.168	7.925	12.085	22.121	10.553	mgi_id MGI:5434108	chr3	159076364	159308081	lincRNA	+	231717	predicted gene, 20752	2833	0.129	0.13	0.145	0.041	0.096	0.047	0.078	0.034	0.016	0.04	0.061	0.111	0.053	0.009	0.01	0.011	0.003
ENSMUSG00000089914	4930486I03Rik	75028	20.979	0.476	2.101	-1.071	0.428	-2.501	0.012	0.086	45.552	45.165	17.285	18.013	16.092	5.157	10.978	15.626	12.673	22.643	21.581	31.504	14.964	mgi_id MGI:1922278	chr1	20356452	20392300	antisense	+	35848	RIKEN cDNA 4930486I03 gene	788	0.823	0.816	0.312	0.325	0.291	0.093	0.198	0.282	0.229	0.409	0.39	0.569	0.27	0.103	0.115	0.043	0.04
ENSMUSG00000116004	Gm49539	--	8.545	0.476	2.099	-1.07	0.507	-2.109	0.035	--	9.49	8.649	13.169	19.814	5.852	13.409	3.659	3.907	6.337	4.529	5.179	12.781	6.124	mgi_id MGI:6155241	chr15	85646083	85667675	lincRNA	+	21592	predicted gene, 49539	511	0.264	0.241	0.367	0.552	0.163	0.374	0.102	0.109	0.177	0.126	0.144	0.356	0.171	0.036	0.037	0.055	0.074
ENSMUSG00000001739	Cldn15	60363	13.585	0.488	2.051	-1.036	0.404	-2.568	0.01	0.076	18.031	20.18	14.816	27.92	5.852	9.283	4.574	10.743	16.898	9.057	12.085	20.237	9.785	mgi_id MGI:1913103	chr5	136966616	136975858	protein_coding	+	9242	claudin 15	2124	0.121	0.135	0.099	0.187	0.039	0.062	0.031	0.072	0.113	0.061	0.081	0.136	0.066	0.158	0.199	0.144	0.243
ENSMUSG00000037010	Apln	30878	1953.89	0.489	2.046	-1.032	0.173	-5.96	0	0	3110.83	2691.65	2662.7	3117.1	1522.9	1342.95	1061.16	1961.11	888.178	1797.87	1336.29	2895.57	1415.78	mgi_id MGI:1353624	chrX	48025146	48034853	protein_coding	-	9707	apelin	3149	14.065	12.17	12.039	14.093	6.885	6.072	4.798	8.867	4.016	8.129	6.042	13.092	6.401	25.988	25.278	24.675	25.843
ENSMUSG00000030730	Atp2a1	11937	42.093	0.489	2.046	-1.033	0.249	-4.147	0	0.001	79.716	45.165	51.855	72.951	27.796	20.629	24.7	35.159	38.02	35.097	31.94	62.422	30.477	mgi_id MGI:105058	chr7	126445858	126463108	protein_coding	-	17250	ATPase, Ca++ transporting, cardiac muscle, fast twitch 1	3477	0.326	0.185	0.212	0.299	0.114	0.084	0.101	0.144	0.156	0.144	0.131	0.256	0.125	0.375	0.239	0.27	0.34
ENSMUSG00000111767	4930546K05Rik	78194	11.405	0.489	2.044	-1.032	0.47	-2.196	0.028	0.141	16.133	15.375	19.754	16.211	13.166	3.094	4.574	9.766	8.449	3.396	15.538	16.869	8.284	mgi_id MGI:1925444	chr9	42176592	42209231	lincRNA	-	32639	RIKEN cDNA 4930546K05 gene	3977	0.058	0.055	0.071	0.058	0.047	0.011	0.016	0.035	0.03	0.012	0.056	0.06	0.03	0.04	0.043	0.054	0.04
ENSMUSG00000025081	Tdrd1	83561	15.323	0.49	2.039	-1.028	0.464	-2.216	0.027	0.137	25.623	8.649	41.978	14.41	10.24	10.315	12.807	4.883	14.785	10.189	14.675	22.665	11.128	mgi_id MGI:1933218	chr19	56826209	56870012	protein_coding	+	43803	tudor domain containing 1	5443	0.067	0.023	0.11	0.038	0.027	0.027	0.034	0.013	0.039	0.027	0.038	0.059	0.029	0.047	0.018	0.086	0.026
ENSMUSG00000085742	Gm13536	105244119	11.992	0.495	2.02	-1.014	0.431	-2.356	0.018	0.111	9.49	21.141	15.639	24.317	11.703	7.22	7.318	14.65	5.28	5.661	9.496	17.647	8.761	mgi_id MGI:3651924	chr2	33446802	33449207	antisense	+	2405	predicted gene 13536	766	0.176	0.393	0.291	0.452	0.218	0.134	0.136	0.272	0.098	0.105	0.176	0.328	0.163	0.32	0.801	0.585	0.814
ENSMUSG00000029618	Ocm	18261	17.854	0.508	1.969	-0.978	0.441	-2.217	0.027	0.136	32.266	26.907	20.577	24.317	10.24	9.283	9.148	5.86	33.795	10.189	13.812	26.017	13.19	mgi_id MGI:97401	chr5	144019804	144026670	protein_coding	-	6866	oncomodulin	733	0.627	0.523	0.4	0.472	0.199	0.18	0.178	0.114	0.656	0.198	0.268	0.505	0.256	0.381	0.357	0.27	0.285
ENSMUSG00000097178	2310002F09Rik	100504720	19.327	0.508	1.968	-0.977	0.461	-2.117	0.034	0.16	42.705	31.712	26.339	12.609	5.852	6.189	12.807	21.486	10.561	14.718	27.624	28.341	14.177	mgi_id MGI:1916779	chr7	43695209	43797958	processed_transcript	-	102749	RIKEN cDNA 2310002F09 gene	4492	0.135	0.101	0.083	0.04	0.019	0.02	0.041	0.068	0.033	0.047	0.088	0.09	0.045	0.034	0.028	0.023	0.01
ENSMUSG00000030048	Gkn3	68888	122.054	0.516	1.94	-0.956	0.382	-2.503	0.012	0.085	193.597	212.372	85.602	214.351	80.461	46.415	43.91	151.381	43.3	164.164	107.041	176.48	90.953	mgi_id MGI:1916138	chr6	87383256	87388935	protein_coding	-	5679	gastrokine 3	856	3.22	3.532	1.424	3.565	1.338	0.772	0.73	2.518	0.72	2.73	1.78	2.935	1.513	2.764	3.409	1.356	3.038
ENSMUSG00000021678	F2rl1	14063	15.443	0.517	1.936	-0.953	0.415	-2.294	0.022	0.122	26.572	16.336	18.931	27.92	8.778	5.157	7.318	16.603	11.617	9.057	21.581	22.44	11.445	mgi_id MGI:101910	chr13	95511732	95525227	protein_coding	-	13495	coagulation factor II (thrombin) receptor-like 1	2741	0.138	0.085	0.098	0.145	0.046	0.027	0.038	0.086	0.06	0.047	0.112	0.117	0.059	0.16	0.11	0.126	0.167
ENSMUSG00000047171	Helt	234219	24.596	0.52	1.922	-0.943	0.403	-2.337	0.019	0.114	39.858	40.36	32.924	27.92	26.333	28.881	21.955	21.486	12.673	14.718	3.453	35.265	18.5	mgi_id MGI:3040955	chr8	46292039	46294671	protein_coding	-	2632	helt bHLH transcription factor	2012	0.282	0.286	0.233	0.198	0.186	0.204	0.155	0.152	0.09	0.104	0.024	0.25	0.131	1.228	1.398	1.125	0.854
ENSMUSG00000015852	Fcrls	80891	571.402	0.527	1.899	-0.925	0.295	-3.135	0.002	0.024	846.511	666.907	918.57	839.392	321.843	250.644	345.793	686.585	297.82	514.002	597.36	817.845	430.578	mgi_id MGI:1933397	chr3	87250758	87263738	protein_coding	-	12980	Fc receptor-like S, scavenger receptor	2334	5.164	4.068	5.603	5.12	1.963	1.529	2.109	4.188	1.817	3.135	3.644	4.989	2.627	5.289	4.684	6.366	5.204
ENSMUSG00000097187	Gm19426	100502874	17.457	0.533	1.878	-0.909	0.401	-2.27	0.023	0.127	19.929	30.751	17.285	32.423	4.389	14.44	10.978	15.626	8.449	13.586	24.171	25.097	13.091	mgi_id MGI:5011611	chr2	84742169	84743655	protein_coding	-	1486	predicted gene, 19426	726	0.391	0.603	0.339	0.636	0.086	0.283	0.215	0.306	0.166	0.266	0.474	0.492	0.257	1.088	1.886	1.046	1.756
ENSMUSG00000008482	Rnf151	67504	64.906	0.537	1.864	-0.898	0.33	-2.719	0.007	0.057	83.512	69.189	96.302	118.884	57.054	24.755	41.166	66.412	19.01	78.119	59.563	91.972	49.44	mgi_id MGI:1914754	chr17	24715839	24718063	protein_coding	-	2224	ring finger protein 151	1195	0.995	0.824	1.147	1.416	0.68	0.295	0.49	0.791	0.226	0.931	0.71	1.096	0.589	3.045	2.836	3.895	4.302
ENSMUSG00000091898	Tnnc1	21924	714.342	0.537	1.861	-0.896	0.345	-2.595	0.009	0.073	1069.53	601.561	1305.42	1073.56	295.51	370.292	372.322	814.526	450.954	862.708	641.385	1012.52	543.957	mgi_id MGI:98779	chr14	31208312	31211729	protein_coding	+	3417	troponin C, cardiac/slow skeletal	1041	14.628	8.227	17.854	14.683	4.042	5.064	5.092	11.14	6.168	11.799	8.772	13.848	7.44	25.382	16.049	34.365	25.285
ENSMUSG00000059900	Tmem40	94346	117.798	0.538	1.857	-0.893	0.248	-3.597	0	0.007	158.483	127.808	162.972	218.854	62.906	76.328	53.973	146.497	90.824	84.912	112.221	167.029	89.666	mgi_id MGI:2137870	chr6	115729131	115762410	protein_coding	-	33279	transmembrane protein 40	2140	1.054	0.85	1.084	1.456	0.419	0.508	0.359	0.975	0.604	0.565	0.747	1.111	0.597	0.386	0.35	0.441	0.529
ENSMUSG00000021647	Cartpt	27220	197.863	0.539	1.855	-0.892	0.294	-3.031	0.002	0.03	183.158	309.429	135.81	491.747	152.144	242.392	145.453	122.081	147.854	114.348	132.075	280.036	150.907	mgi_id MGI:1351330	chr13	99898489	99901091	protein_coding	-	2602	CART prepropeptide	1277	2.042	3.45	1.514	5.483	1.696	2.702	1.622	1.361	1.648	1.275	1.473	3.122	1.682	5.708	10.841	4.695	15.21
ENSMUSG00000108513	Gm30075	102631845	17.65	0.539	1.855	-0.891	0.357	-2.495	0.013	0.086	31.317	30.751	17.285	20.715	16.092	16.503	8.233	15.626	8.449	10.189	18.991	25.017	13.441	mgi_id MGI:5589234	chr7	73202775	73238531	lincRNA	-	35756	predicted gene, 30075	3005	0.148	0.146	0.082	0.098	0.076	0.078	0.039	0.074	0.04	0.048	0.09	0.119	0.064	0.071	0.078	0.043	0.047
ENSMUSG00000098029	Gm7745	665677	21.858	0.539	1.856	-0.893	0.454	-1.966	0.049	0.202	48.399	14.414	35.393	26.118	4.389	15.472	10.063	35.159	14.785	18.115	18.128	31.081	16.587	mgi_id MGI:3779759	chr12	61302553	61354674	transcribed_processed_pseudogene	-	52121	predicted gene 7745	1417	0.486	0.145	0.356	0.262	0.044	0.155	0.101	0.353	0.149	0.182	0.182	0.312	0.167	0.075	0.025	0.061	0.04
ENSMUSG00000109604	Gm45346	--	21.127	0.544	1.838	-0.878	0.392	-2.239	0.025	0.132	31.317	35.556	33.747	18.013	24.87	6.189	10.978	9.766	17.954	18.115	25.897	29.658	16.253	mgi_id MGI:5791182	chr2	109670908	109676591	antisense	-	5683	predicted gene 45346	1273	0.35	0.398	0.377	0.201	0.278	0.069	0.123	0.109	0.201	0.203	0.29	0.332	0.182	0.447	0.57	0.534	0.255
ENSMUSG00000104116	Gm37296	--	14.377	0.553	1.81	-0.856	0.386	-2.216	0.027	0.137	20.878	15.375	27.162	17.112	8.778	11.346	8.233	6.837	8.449	15.85	18.128	20.132	11.089	mgi_id MGI:5610524	chr15	68338295	68341216	TEC	-	2921	predicted gene, 37296	2922	0.102	0.075	0.132	0.083	0.043	0.055	0.04	0.033	0.041	0.077	0.088	0.098	0.054	0.58	0.48	0.836	0.471
ENSMUSG00000042596	Tfap2d	226896	64.936	0.555	1.801	-0.849	0.423	-2.008	0.045	0.189	47.45	59.58	60.086	194.537	68.757	78.391	14.637	47.856	51.749	49.815	41.435	90.413	50.377	mgi_id MGI:2153466	chr1	19103022	19166346	protein_coding	+	63324	transcription factor AP-2, delta	1954	0.346	0.434	0.438	1.417	0.501	0.571	0.107	0.349	0.377	0.363	0.302	0.659	0.367	0.061	0.086	0.085	0.247
ENSMUSG00000000214	Th	21823	121.806	0.56	1.785	-0.836	0.224	-3.734	0	0.005	124.319	216.216	139.926	197.239	68.757	63.95	86.906	141.614	103.498	100.762	96.683	169.425	94.596	mgi_id MGI:98735	chr7	142892752	142931128	protein_coding	-	38376	tyrosine hydroxylase	2364	0.749	1.302	0.843	1.188	0.414	0.385	0.523	0.853	0.623	0.607	0.582	1.02	0.57	0.263	0.514	0.328	0.414
ENSMUSG00000092928	Gm24563	--	24.721	0.561	1.783	-0.835	0.277	-3.016	0.003	0.031	32.266	43.243	30.454	31.522	16.092	21.661	19.211	17.58	28.515	15.85	15.538	34.371	19.207	mgi_id MGI:5454340	chr6	48048703	48048795	miRNA	+	92		93	4.94	6.62	4.662	4.826	2.464	3.316	2.941	2.691	4.365	2.427	2.379	5.262	2.94	28.441	42.848	29.777	27.575
ENSMUSG00000046916	Myct1	68632	37.368	0.564	1.774	-0.827	0.326	-2.537	0.011	0.08	64.532	54.775	31.277	55.839	36.573	34.038	10.978	30.276	20.066	40.758	31.94	51.606	29.233	mgi_id MGI:1915882	chr10	5593775	5606904	protein_coding	+	13129	myc target 1	2845	0.323	0.274	0.157	0.279	0.183	0.17	0.055	0.152	0.1	0.204	0.16	0.258	0.146	0.399	0.38	0.214	0.342
ENSMUSG00000103174	Gm37168	102634085	16.332	0.565	1.77	-0.824	0.391	-2.105	0.035	0.163	23.725	22.102	22.223	21.615	20.481	5.157	9.148	5.86	17.954	15.85	15.538	22.416	12.855	mgi_id MGI:5610396	chr1	191267178	191288714	lincRNA	+	21536	predicted gene, 37168	1452	0.233	0.217	0.218	0.212	0.201	0.051	0.09	0.057	0.176	0.155	0.152	0.22	0.126	0.089	0.094	0.093	0.081
ENSMUSG00000055972	2810407A14Rik	100039901	56.304	0.567	1.763	-0.818	0.306	-2.672	0.008	0.062	79.716	59.58	83.955	88.262	29.258	55.699	47.569	77.155	17.954	39.626	40.572	77.878	43.976	mgi_id MGI:1917461	chr16	87784075	87839293	lincRNA	+	55218	RIKEN cDNA 2810407A14 gene	3771	0.301	0.225	0.317	0.333	0.11	0.21	0.18	0.291	0.068	0.15	0.153	0.294	0.166	0.117	0.098	0.137	0.129
ENSMUSG00000073530	Pappa2	23850	304.251	0.568	1.76	-0.816	0.275	-2.963	0.003	0.034	421.357	396.877	408.253	451.218	313.065	77.359	174.726	218.77	233.398	294.362	357.38	419.426	238.437	mgi_id MGI:3051647	chr1	158711727	158980490	protein_coding	-	268763	pappalysin 2	10294	0.583	0.549	0.565	0.624	0.433	0.107	0.242	0.303	0.323	0.407	0.494	0.58	0.33	0.127	0.135	0.137	0.135
ENSMUSG00000108063	Gm3279	100041339	21.128	0.568	1.762	-0.817	0.318	-2.57	0.01	0.076	36.062	28.829	23.047	28.82	19.018	11.346	12.807	26.37	12.673	13.586	19.854	29.189	16.522	mgi_id MGI:3781457	chr6	55684571	55694574	lincRNA	+	10003	predicted gene 3279	1092	0.47	0.376	0.3	0.376	0.248	0.148	0.167	0.344	0.165	0.177	0.259	0.381	0.215	0.292	0.263	0.207	0.232
ENSMUSG00000054204	Alkal2	100294583	52.284	0.574	1.742	-0.801	0.289	-2.771	0.006	0.051	59.787	84.565	76.548	66.647	24.87	28.881	23.785	44.926	69.702	41.89	53.521	71.887	41.082	mgi_id MGI:3697448	chr12	30884322	30893854	protein_coding	+	9532	ALK and LTK ligand 2	1509	0.564	0.798	0.722	0.629	0.235	0.272	0.224	0.424	0.658	0.395	0.505	0.678	0.388	0.509	0.809	0.722	0.563
ENSMUSG00000072974	Gm4787	214321	14.024	0.574	1.741	-0.8	0.393	-2.038	0.042	0.181	23.725	11.532	19.754	21.615	16.092	8.252	12.807	14.65	12.673	4.529	8.632	19.157	11.091	mgi_id MGI:3646380	chr12	81376991	81379464	protein_coding	-	2473	predicted gene 4787	2474	0.137	0.066	0.114	0.124	0.093	0.047	0.074	0.084	0.073	0.026	0.05	0.11	0.064	0.778	0.425	0.719	0.703
ENSMUSG00000048482	Bdnf	12064	1571.94	0.575	1.74	-0.799	0.26	-3.067	0.002	0.028	2076.42	2186.19	2397.67	1959.78	1208.37	662.194	740.071	1484.51	1357.09	1639.37	1579.72	2155.01	1238.76	mgi_id MGI:88145	chr2	109674700	109727007	protein_coding	+	52307	brain derived neurotrophic factor	6217	4.755	5.007	5.491	4.488	2.767	1.516	1.695	3.4	3.108	3.754	3.618	4.935	2.837	3.219	3.81	4.123	3.015
ENSMUSG00000100320	Gm29417	115488942	25.253	0.577	1.733	-0.793	0.364	-2.177	0.029	0.145	55.991	28.829	21.4	31.522	33.647	17.535	12.807	24.416	11.617	15.85	24.171	34.436	20.006	mgi_id MGI:5580123	chr18	35830389	35831093	antisense	-	704	predicted gene 29417	571	1.396	0.719	0.534	0.786	0.839	0.437	0.319	0.609	0.29	0.395	0.603	0.859	0.499	6.45	3.733	2.734	3.604
ENSMUSG00000089662	Gm14057	100043766	22.766	0.581	1.72	-0.782	0.286	-2.736	0.006	0.055	29.419	29.79	27.985	36.926	20.481	16.503	27.444	15.626	13.729	16.982	15.538	31.03	18.043	mgi_id MGI:3705433	chr2	130803501	130803982	transcribed_processed_pseudogene	-	481	predicted gene 14057	482	0.869	0.88	0.827	1.091	0.605	0.487	0.811	0.462	0.406	0.502	0.459	0.917	0.533	4.96	5.646	5.234	6.178
ENSMUSG00000048489	Depp1	213393	100.735	0.582	1.717	-0.78	0.319	-2.444	0.015	0.095	154.687	85.526	167.088	140.499	99.479	104.177	78.673	83.015	27.459	120.009	47.478	136.95	80.041	mgi_id MGI:1918730	chr6	116650609	116652794	protein_coding	+	2185	DEPP1 autophagy regulator	1358	1.622	0.897	1.752	1.473	1.043	1.092	0.825	0.87	0.288	1.258	0.498	1.436	0.839	5.741	3.568	6.879	5.175
ENSMUSG00000118257	9630014M24Rik	381155	103.834	0.585	1.709	-0.773	0.217	-3.572	0	0.008	151.84	148.949	147.333	116.182	76.072	44.353	76.843	71.295	92.937	122.274	94.093	141.076	82.552	mgi_id MGI:3588234	chr18	38601534	38789045	lincRNA	+	187511	RIKEN cDNA 9630014M24 gene	5174	0.418	0.41	0.405	0.32	0.209	0.122	0.211	0.196	0.256	0.336	0.259	0.388	0.227	0.066	0.072	0.071	0.05
ENSMUSG00000111997	Gm5176	382421	26.533	0.585	1.709	-0.773	0.294	-2.626	0.009	0.068	37.011	29.79	31.277	46.833	16.092	23.723	31.103	27.346	15.841	14.718	18.128	36.228	20.993	mgi_id MGI:3644450	chr10	111500739	111501965	transcribed_processed_pseudogene	+	1226	predicted gene 5176	1227	0.429	0.346	0.363	0.543	0.187	0.275	0.361	0.317	0.184	0.171	0.21	0.42	0.244	2.448	2.215	2.295	3.074
ENSMUSG00000032818	Loxhd1	240411	16.853	0.585	1.709	-0.773	0.379	-2.038	0.042	0.181	20.878	22.102	19.754	29.721	8.778	7.22	18.296	13.673	13.729	7.925	23.307	23.114	13.276	mgi_id MGI:1914609	chr18	77281958	77442930	protein_coding	+	160972	lipoxygenase homology domains 1	8899	0.033	0.035	0.032	0.048	0.014	0.012	0.029	0.022	0.022	0.013	0.037	0.037	0.021	0.011	0.013	0.011	0.015
ENSMUSG00000097183	Gm17501	100216343	79.417	0.591	1.691	-0.758	0.244	-3.103	0.002	0.026	145.197	124.925	97.125	63.044	45.351	45.384	61.291	60.552	76.039	76.987	77.691	107.573	63.328	mgi_id MGI:4937135	chr3	145650312	145677580	lincRNA	+	27268	predicted gene, 17501	2130	0.971	0.835	0.649	0.421	0.303	0.303	0.41	0.405	0.508	0.515	0.519	0.719	0.423	0.432	0.418	0.32	0.186
ENSMUSG00000028778	Hcrtr1	230777	139.779	0.598	1.674	-0.743	0.25	-2.966	0.003	0.034	224.914	178.739	173.672	174.723	106.793	56.73	96.054	167.984	72.871	142.652	142.434	188.012	112.217	mgi_id MGI:2385650	chr4	130130217	130139359	protein_coding	-	9142	hypocretin (orexin) receptor 1	2608	1.228	0.976	0.948	0.954	0.583	0.31	0.524	0.917	0.398	0.779	0.778	1.026	0.613	1.995	1.782	1.709	1.538
ENSMUSG00000087416	Gm15906	--	21.042	0.6	1.668	-0.738	0.305	-2.422	0.015	0.099	22.776	27.868	33.747	28.82	17.555	17.535	24.7	13.673	11.617	12.454	20.718	28.303	16.893	mgi_id MGI:3801906	chr4	129135091	129136910	lincRNA	+	1819	predicted gene 15906	323	1.004	1.228	1.488	1.27	0.774	0.773	1.089	0.603	0.512	0.549	0.913	1.248	0.745	1.015	1.397	1.669	1.275
ENSMUSG00000032268	Tmprss5	80893	41.211	0.601	1.665	-0.735	0.339	-2.172	0.03	0.147	56.94	73.994	42.801	46.833	45.351	24.755	29.274	61.529	16.898	35.097	19.854	55.142	33.251	mgi_id MGI:1933407	chr9	49081260	49117587	protein_coding	+	36327	transmembrane protease, serine 5 (spinesin)	3058	0.265	0.345	0.199	0.218	0.211	0.115	0.136	0.286	0.079	0.163	0.092	0.257	0.155	0.127	0.186	0.106	0.104
ENSMUSG00000116557	4933432I09Rik	66779	54.67	0.605	1.654	-0.726	0.336	-2.161	0.031	0.149	90.155	45.165	79.84	76.554	49.739	27.849	20.126	83.015	41.188	53.212	34.529	72.929	44.237	mgi_id MGI:1914029	chr16	18207822	18213863	lincRNA	-	6041	RIKEN cDNA 4933432I09 gene	3284	0.391	0.196	0.346	0.332	0.216	0.121	0.087	0.36	0.179	0.231	0.15	0.316	0.192	1.21	0.682	1.189	1.02
ENSMUSG00000097482	Gm17634	100504568	27.122	0.606	1.651	-0.723	0.351	-2.061	0.039	0.174	38.909	37.477	34.57	33.323	26.333	9.283	13.722	37.113	23.234	30.568	13.812	36.07	22.009	mgi_id MGI:4937268	chr1	105356007	105361737	antisense	+	5730	predicted gene, 17634	1655	0.335	0.322	0.297	0.287	0.227	0.08	0.118	0.319	0.2	0.263	0.119	0.31	0.189	0.551	0.596	0.543	0.468
ENSMUSG00000015134	Aldh1a3	56847	66.933	0.607	1.648	-0.721	0.335	-2.151	0.031	0.152	60.736	95.135	118.525	82.858	52.665	20.629	42.081	99.618	38.02	54.344	71.649	89.314	54.144	mgi_id MGI:1861722	chr7	66390890	66427517	protein_coding	-	36627	aldehyde dehydrogenase family 1, subfamily A3	4617	0.187	0.293	0.365	0.256	0.162	0.064	0.13	0.307	0.117	0.168	0.221	0.275	0.167	0.134	0.237	0.291	0.182
ENSMUSG00000097929	Tunar	69952	649.496	0.61	1.64	-0.714	0.189	-3.778	0	0.004	591.229	902.342	693.866	1268.99	520.8	369.261	480.268	602.593	496.366	649.861	568.873	864.108	526.86	mgi_id MGI:1917202	chr12	105333870	105383932	protein_coding	+	50062	Tcl1 upstream neural differentiation associated RNA	6157	1.367	2.087	1.605	2.934	1.204	0.854	1.111	1.393	1.148	1.503	1.315	1.998	1.218	0.958	1.643	1.247	2.04
ENSMUSG00000074817	Papolb	56522	25.296	0.61	1.638	-0.712	0.344	-2.069	0.039	0.172	22.776	40.36	32.924	38.727	17.555	17.535	14.637	38.089	10.561	22.643	22.444	33.697	20.495	mgi_id MGI:1932115	chr5	142525838	142530076	protein_coding	-	4238	poly (A) polymerase beta (testis specific)	4239	0.076	0.136	0.111	0.13	0.059	0.059	0.049	0.128	0.035	0.076	0.075	0.113	0.069	0.436	0.868	0.699	0.735
ENSMUSG00000013766	Ly6g6e	70274	86.033	0.616	1.623	-0.699	0.289	-2.42	0.016	0.099	72.124	135.495	77.371	171.121	57.054	48.478	64.036	50.786	92.937	69.062	107.905	114.028	70.037	mgi_id MGI:1917524	chr17	35076902	35078804	protein_coding	+	1902	lymphocyte antigen 6 complex, locus G6E	1273	0.807	1.515	0.865	1.914	0.638	0.542	0.716	0.568	1.039	0.772	1.207	1.275	0.783	3.075	6.494	3.659	7.241
ENSMUSG00000055027	Smyd1	12180	65.203	0.619	1.614	-0.691	0.2	-3.454	0.001	0.011	91.104	73.994	90.54	88.262	49.739	64.982	42.995	73.249	55.973	47.551	38.846	85.975	53.334	mgi_id MGI:104790	chr6	71213940	71322233	protein_coding	-	108293	SET and MYND domain containing 1	4546	0.285	0.232	0.284	0.276	0.156	0.204	0.135	0.229	0.175	0.149	0.122	0.269	0.167	0.068	0.062	0.075	0.066
ENSMUSG00000044734	Serpinb1a	66222	420.558	0.621	1.611	-0.688	0.202	-3.401	0.001	0.013	470.705	701.501	442.823	602.525	377.434	266.115	349.452	515.671	206.995	362.292	330.62	554.389	344.083	mgi_id MGI:1913472	chr13	32842092	32851185	protein_coding	-	9093	serine (or cysteine) peptidase inhibitor, clade B, member 1a	2303	2.91	4.337	2.738	3.725	2.333	1.645	2.16	3.188	1.28	2.24	2.044	3.427	2.127	4.198	7.033	4.381	5.333
ENSMUSG00000038403	Hjv	69585	91.738	0.622	1.607	-0.684	0.227	-3.012	0.003	0.031	160.381	85.526	125.11	110.778	92.164	84.579	72.269	55.669	51.749	105.291	65.606	120.449	75.332	mgi_id MGI:1916835	chr3	96525172	96529210	protein_coding	+	4038	hemojuvelin BMP co-receptor	2028	1.126	0.6	0.878	0.778	0.647	0.594	0.507	0.391	0.363	0.739	0.461	0.846	0.529	3.221	1.931	2.787	2.208
ENSMUSG00000057123	Gja5	14613	54.216	0.622	1.606	-0.684	0.236	-2.895	0.004	0.039	75.92	57.658	58.439	93.666	38.036	37.132	29.274	48.832	43.3	58.872	55.247	71.421	44.385	mgi_id MGI:95716	chr3	96904693	97077416	protein_coding	+	172723	gap junction protein, alpha 5	5746	0.188	0.143	0.145	0.232	0.094	0.092	0.073	0.121	0.107	0.146	0.137	0.177	0.11	0.036	0.03	0.03	0.044
ENSMUSG00000031147	Magix	54634	26.613	0.622	1.609	-0.686	0.312	-2.201	0.028	0.14	32.266	45.165	36.216	27.019	19.018	18.566	19.211	34.183	10.561	23.775	26.76	35.167	21.725	mgi_id MGI:1859644	chrX	7673164	7681251	protein_coding	-	8087	MAGI family member, X-linked	2910	0.158	0.221	0.177	0.132	0.093	0.091	0.094	0.167	0.052	0.116	0.131	0.172	0.106	0.324	0.509	0.403	0.269
ENSMUSG00000024871	Doc2g	60425	67.18	0.626	1.598	-0.676	0.304	-2.227	0.026	0.135	51.246	148.949	57.616	94.567	68.757	68.076	52.143	37.113	72.871	41.89	45.752	88.095	55.229	mgi_id MGI:1926250	chr19	4003313	4007005	protein_coding	+	3692	double C2, gamma	3035	0.24	0.699	0.27	0.444	0.323	0.319	0.245	0.174	0.342	0.197	0.215	0.413	0.259	1.126	3.678	1.404	2.061
ENSMUSG00000100789	Gm29508	102632488	34.763	0.626	1.596	-0.675	0.334	-2.018	0.044	0.186	42.705	41.321	44.447	54.939	8.778	28.881	32.018	53.716	21.122	29.436	25.034	45.853	28.426	mgi_id MGI:5580214	chr12	103312367	103314769	antisense	-	2402	predicted gene 29508	796	0.764	0.739	0.795	0.983	0.157	0.517	0.573	0.961	0.378	0.527	0.448	0.82	0.508	1.442	1.568	1.664	1.841
ENSMUSG00000111357	Gm6980	629554	86.205	0.629	1.589	-0.668	0.177	-3.765	0	0.005	115.778	98.979	134.164	101.772	78.998	64.982	71.354	53.716	58.085	81.516	88.913	112.673	71.081	mgi_id MGI:3779645	chr9	51913477	51931661	lincRNA	-	18184	predicted gene 6980	1003	1.643	1.405	1.904	1.445	1.121	0.922	1.013	0.762	0.825	1.157	1.262	1.599	1.009	0.516	0.496	0.664	0.45
ENSMUSG00000037169	Mycn	18109	584.292	0.632	1.583	-0.663	0.227	-2.915	0.004	0.038	796.213	740.901	748.19	767.341	525.189	265.084	371.408	661.192	289.371	658.918	603.403	763.161	482.081	mgi_id MGI:97357	chr12	12936093	12941914	protein_coding	-	5821	v-myc avian myelocytomatosis viral related oncogene, neuroblastoma derived	3295	3.44	3.201	3.233	3.316	2.269	1.145	1.605	2.857	1.25	2.847	2.607	3.298	2.083	11.092	11.603	11.562	10.609
ENSMUSG00000080186	Gm14448	668972	21.61	0.633	1.58	-0.66	0.318	-2.075	0.038	0.17	26.572	34.595	25.516	26.118	14.629	27.849	13.722	14.65	11.617	26.04	16.402	28.2	17.844	mgi_id MGI:3649326	chrX	5885743	5885952	processed_pseudogene	-	209	predicted gene 14448	210	1.802	2.345	1.73	1.771	0.992	1.888	0.93	0.993	0.788	1.765	1.112	1.912	1.21	10.31	15.089	10.982	10.057
ENSMUSG00000041479	Syt15	319508	92.455	0.634	1.576	-0.656	0.273	-2.406	0.016	0.102	129.064	112.432	115.233	125.188	61.443	63.95	51.229	121.105	44.356	125.67	67.332	120.479	76.441	mgi_id MGI:2442166	chr14	34219595	34230420	protein_coding	+	10825	synaptotagmin XV	5164	0.356	0.31	0.318	0.345	0.169	0.176	0.141	0.334	0.122	0.346	0.186	0.332	0.211	0.967	0.947	0.958	0.931
ENSMUSG00000010476	Ebf3	13593	36.322	0.635	1.574	-0.654	0.246	-2.659	0.008	0.064	34.164	56.697	50.209	48.634	20.481	40.227	29.274	23.44	28.515	35.097	32.803	47.426	29.976	mgi_id MGI:894289	chr7	137193673	137314445	protein_coding	-	120772	early B cell factor 3	9227	0.053	0.087	0.077	0.075	0.032	0.062	0.045	0.036	0.044	0.054	0.051	0.073	0.046	0.023	0.043	0.037	0.032
ENSMUSG00000002100	Mybpc3	17868	88.318	0.637	1.569	-0.65	0.238	-2.725	0.006	0.056	142.35	113.393	93.832	109.877	71.683	54.667	84.161	39.066	66.534	105.291	90.64	114.863	73.149	mgi_id MGI:102844	chr2	91118144	91136516	protein_coding	+	18372	myosin binding protein C, cardiac	4163	0.487	0.388	0.321	0.376	0.245	0.187	0.288	0.134	0.228	0.36	0.31	0.393	0.25	0.628	0.563	0.459	0.481
ENSMUSG00000105741	C79130	97236	67.305	0.639	1.566	-0.647	0.185	-3.503	0	0.01	94.9	89.369	70.786	94.567	67.294	47.447	62.206	44.926	48.581	52.079	68.196	87.406	55.818	mgi_id MGI:2141307	chr5	29276002	29280297	TEC	-	4295	expressed sequence C79130	4296	0.315	0.296	0.235	0.313	0.223	0.157	0.206	0.149	0.161	0.173	0.226	0.29	0.185	1.792	1.897	1.483	1.772
ENSMUSG00000098027	Gm27004	--	34.948	0.639	1.566	-0.647	0.227	-2.851	0.004	0.043	45.552	49.97	43.624	43.23	21.944	26.818	38.421	28.323	23.234	33.965	29.35	45.594	28.865	mgi_id MGI:5504119	chr5	112582645	112583371	lincRNA	+	726	predicted gene, 27004	727	0.892	0.979	0.854	0.847	0.43	0.525	0.752	0.555	0.455	0.665	0.575	0.893	0.565	5.088	6.274	5.405	4.792
ENSMUSG00000116898	Gm49785	--	34.402	0.639	1.566	-0.647	0.239	-2.711	0.007	0.058	58.838	40.36	38.685	41.429	23.407	37.132	29.274	23.44	25.346	29.436	31.077	44.828	28.444	mgi_id MGI:6215307	chr16	17531182	17531518	bidirectional_promoter_lncRNA	+	336	predicted gene, 49785	337	2.486	1.705	1.634	1.75	0.989	1.569	1.237	0.99	1.071	1.244	1.313	1.894	1.202	14.2	10.95	10.357	9.923
ENSMUSG00000028172	Tacr3	21338	73.474	0.64	1.563	-0.645	0.219	-2.943	0.003	0.036	84.461	130.691	74.901	90.964	73.146	69.107	75.013	60.552	61.254	47.551	40.572	95.254	61.028	mgi_id MGI:892968	chr3	134829007	134934579	protein_coding	+	105572	tachykinin receptor 3	3762	0.32	0.495	0.283	0.344	0.277	0.262	0.284	0.229	0.232	0.18	0.154	0.36	0.231	0.065	0.113	0.064	0.069
ENSMUSG00000006764	Tph2	216343	41.917	0.64	1.563	-0.644	0.259	-2.493	0.013	0.087	65.481	62.462	31.277	57.641	45.351	37.132	29.274	25.393	36.963	40.758	29.35	54.215	34.889	mgi_id MGI:2651811	chr10	115078641	115185022	protein_coding	-	106381	tryptophan hydroxylase 2	2879	0.324	0.309	0.155	0.285	0.224	0.184	0.145	0.126	0.183	0.202	0.145	0.268	0.173	0.05	0.054	0.026	0.044
ENSMUSG00000028865	Cd164l2	69655	128.733	0.641	1.56	-0.642	0.201	-3.186	0.001	0.021	172.719	188.348	134.164	171.121	153.607	81.485	89.65	123.058	68.646	109.82	123.443	166.588	107.101	mgi_id MGI:1916905	chr4	133212131	133224555	protein_coding	+	12424	CD164 sialomucin-like 2	1827	1.346	1.468	1.046	1.334	1.197	0.635	0.699	0.959	0.535	0.856	0.962	1.298	0.835	1.127	1.382	0.971	1.108
ENSMUSG00000041324	Inhba	16323	1006.09	0.642	1.558	-0.64	0.191	-3.353	0.001	0.014	1305.83	1519.28	1249.45	1137.5	912.863	585.866	677.865	1005.95	525.937	1183.11	963.372	1303.02	836.423	mgi_id MGI:96570	chr13	16011851	16031621	protein_coding	+	19770	inhibin beta-A	6390	2.91	3.385	2.784	2.534	2.034	1.305	1.51	2.241	1.172	2.636	2.146	2.903	1.864	5.356	7.005	5.685	4.63
ENSMUSG00000112054	Gm33680	102636677	39.296	0.643	1.556	-0.637	0.3	-2.123	0.034	0.159	56.94	57.658	39.508	50.436	13.166	54.667	34.762	22.463	29.571	35.097	37.982	51.135	32.53	mgi_id MGI:5592839	chr12	45466273	45546677	lincRNA	+	80404	predicted gene, 33680	7020	0.115	0.117	0.08	0.102	0.027	0.111	0.071	0.046	0.06	0.071	0.077	0.104	0.066	0.057	0.065	0.044	0.05
ENSMUSG00000087249	Gm16062	100504104	58.545	0.644	1.552	-0.634	0.266	-2.386	0.017	0.106	47.45	104.745	77.371	72.051	70.22	49.51	32.933	41.996	32.739	58.872	56.11	75.404	48.912	mgi_id MGI:3802162	chr11	59810080	59818491	antisense	+	8411	predicted gene 16062	771	0.876	1.934	1.429	1.331	1.297	0.914	0.608	0.776	0.605	1.087	1.036	1.392	0.903	0.457	1.135	0.827	0.689
ENSMUSG00000056836	Gm6851	105247253	28.739	0.644	1.552	-0.634	0.3	-2.112	0.035	0.162	47.45	24.024	26.339	50.436	30.721	30.944	19.211	21.486	23.234	18.115	24.171	37.062	23.983	mgi_id MGI:3643618	chr7	40190937	40191331	processed_pseudogene	+	394	predicted pseudogene 6851	395	1.71	0.866	0.949	1.818	1.107	1.115	0.692	0.774	0.837	0.653	0.871	1.336	0.864	9.766	5.558	6.013	10.302
ENSMUSG00000036390	Gadd45a	13197	504.833	0.649	1.54	-0.623	0.188	-3.313	0.001	0.016	640.577	791.832	631.311	534.977	493.005	260.958	303.713	528.368	368.578	506.076	493.771	649.674	422.067	mgi_id MGI:107799	chr6	67035096	67037457	protein_coding	-	2361	growth arrest and DNA-damage-inducible 45 alpha	1764	5.17	6.391	5.095	4.318	3.979	2.106	2.451	4.265	2.975	4.085	3.985	5.244	3.407	22.002	30.573	24.053	18.236
ENSMUSG00000035799	Twist1	22160	42.547	0.649	1.542	-0.625	0.266	-2.345	0.019	0.112	30.368	59.58	66.67	63.044	20.481	43.321	32.933	42.973	39.076	38.494	31.077	54.916	35.479	mgi_id MGI:98872	chr12	33957671	33959829	protein_coding	+	2158	twist basic helix-loop-helix transcription factor 1	1628	0.266	0.521	0.583	0.551	0.179	0.379	0.288	0.376	0.342	0.337	0.272	0.48	0.31	1.141	2.517	2.779	2.351
ENSMUSG00000068037	Mas1	17171	594.163	0.649	1.541	-0.624	0.296	-2.11	0.035	0.162	528.595	802.402	833.792	896.132	487.153	215.574	368.663	706.118	577.686	498.151	621.531	765.23	496.411	mgi_id MGI:96918	chr17	12841079	12868143	protein_coding	-	27064	MAS1 oncogene	2620	2.872	4.36	4.531	4.87	2.647	1.171	2.003	3.837	3.139	2.707	3.378	4.158	2.698	1.584	2.703	2.771	2.665
ENSMUSG00000007617	Homer1	26556	14404.8	0.651	1.536	-0.619	0.224	-2.762	0.006	0.052	18374.6	20978.7	19141.8	15564.8	15261.2	7525.5	9334.59	10867.2	9869.24	16770.7	14763.9	18515	12056.1	mgi_id MGI:1347345	chr13	93299635	93405129	protein_coding	+	105494	homer scaffolding protein 1	11976	21.844	24.94	22.757	18.504	18.143	8.947	11.097	12.919	11.733	19.938	17.552	22.011	14.333	14.124	18.128	16.322	11.874
ENSMUSG00000079076	Gm3086	100040999	50.99	0.652	1.534	-0.617	0.211	-2.92	0.004	0.038	67.379	66.306	67.494	61.243	35.11	45.384	25.614	42.973	48.581	46.419	54.384	65.606	42.638	mgi_id MGI:3781262	chr12	69963409	69969736	transcribed_processed_pseudogene	+	6327	predicted gene 3086	620	1.547	1.523	1.55	1.406	0.806	1.042	0.588	0.987	1.116	1.066	1.249	1.507	0.979	0.864	0.955	0.96	0.779
ENSMUSG00000109890	AU023762	102688	120.572	0.653	1.531	-0.614	0.211	-2.917	0.004	0.038	148.044	178.739	135.81	154.909	140.441	58.793	81.417	116.221	79.207	125.67	107.041	154.376	101.256	mgi_id MGI:2143225	chr9	113496746	113611783	lincRNA	-	115037	expressed sequence AU023762	3375	0.625	0.754	0.573	0.653	0.592	0.248	0.343	0.49	0.334	0.53	0.452	0.651	0.427	0.104	0.142	0.106	0.108
ENSMUSG00000045725	Prr15	78004	83.117	0.653	1.531	-0.615	0.235	-2.615	0.009	0.07	101.543	92.252	129.225	103.573	68.757	31.975	67.695	60.552	83.432	83.78	91.503	106.648	69.671	mgi_id MGI:1925254	chr6	54325835	54330201	protein_coding	+	4366	proline rich 15	3157	0.458	0.416	0.583	0.467	0.31	0.144	0.305	0.273	0.376	0.378	0.413	0.481	0.314	1.886	1.926	2.662	1.909
ENSMUSG00000106321	Gm43674	--	44.126	0.654	1.529	-0.612	0.211	-2.906	0.004	0.039	59.787	54.775	48.562	63.945	29.258	42.29	32.933	28.323	40.132	39.626	45.752	56.767	36.902	mgi_id MGI:5663811	chr3	21997678	21998468	lincRNA	-	790	predicted gene 43674	791	1.076	0.986	0.874	1.151	0.527	0.761	0.593	0.51	0.722	0.713	0.824	1.022	0.664	6.137	6.321	5.53	6.514
ENSMUSG00000097727	F630040K05Rik	433111	97.636	0.656	1.524	-0.608	0.193	-3.149	0.002	0.023	104.39	142.222	119.348	135.095	58.517	110.366	92.395	100.595	73.927	75.855	61.29	125.264	81.849	mgi_id MGI:4437734	chr17	45734506	45788594	lincRNA	+	54088	RIKEN cDNA F630040K05 gene	5327	0.279	0.38	0.319	0.361	0.156	0.295	0.247	0.269	0.198	0.203	0.164	0.335	0.219	0.157	0.24	0.198	0.201
ENSMUSG00000117653	Gm50009	--	25.019	0.657	1.522	-0.606	0.292	-2.072	0.038	0.171	32.266	30.751	33.747	30.622	24.87	28.881	10.978	24.416	14.785	24.908	18.991	31.846	21.118	mgi_id MGI:6275295	chr17	94811611	94812922	TEC	-	1311	predicted gene, 50009	1312	0.35	0.334	0.366	0.332	0.27	0.313	0.119	0.265	0.16	0.27	0.206	0.346	0.229	1.996	2.138	2.315	1.88
ENSMUSG00000061086	Myl4	17896	1843.11	0.66	1.515	-0.599	0.151	-3.974	0	0.002	2574.64	2148.71	2368.03	2315.53	1360.52	1239.81	1242.29	1622.22	1288.44	2034.49	2079.54	2351.73	1552.47	mgi_id MGI:97267	chr11	104550663	104595753	protein_coding	+	45090	myosin, light polypeptide 4	4637	7.905	6.597	7.271	7.11	4.177	3.807	3.814	4.981	3.956	6.247	6.385	7.221	4.767	4.63	4.344	4.724	4.133
ENSMUSG00000049649	Gpr3	14748	622.064	0.661	1.512	-0.597	0.178	-3.352	0.001	0.014	664.302	910.991	853.546	742.123	659.778	319.751	397.022	648.496	502.703	524.191	619.804	792.74	524.535	mgi_id MGI:101908	chr4	133209340	133212536	protein_coding	-	3196	G-protein coupled receptor 3	2734	3.459	4.744	4.445	3.865	3.436	1.665	2.068	3.377	2.618	2.73	3.228	4.128	2.732	16.855	25.984	24.023	18.687
ENSMUSG00000031994	Adamts8	30806	279.14	0.661	1.512	-0.597	0.187	-3.189	0.001	0.021	364.417	295.015	452.7	310.719	232.605	149.561	182.959	281.275	226.005	306.816	268.467	355.713	235.384	mgi_id MGI:1353468	chr9	30942562	30963838	protein_coding	+	21276	a disintegrin-like and metallopeptidase (reprolysin type) with thrombospondin type 1 motif, 8	4613	1.125	0.911	1.397	0.959	0.718	0.462	0.565	0.868	0.698	0.947	0.829	1.098	0.726	1.389	1.264	1.914	1.175
ENSMUSG00000037465	Klf10	21847	2997.89	0.661	1.514	-0.598	0.266	-2.245	0.025	0.131	3597.67	3904.38	4214.23	3578.22	3126.26	1255.28	1581.68	3156.53	2356.16	3084.01	3122.33	3823.63	2526.04	mgi_id MGI:1101353	chr15	38291463	38300706	protein_coding	-	9243	Kruppel-like factor 10	4179	12.257	13.302	14.358	12.191	10.651	4.277	5.389	10.754	8.027	10.507	10.638	13.027	8.606	31.564	38.507	41.013	31.156
ENSMUSG00000050534	Htr5b	15564	44.357	0.661	1.512	-0.597	0.285	-2.095	0.036	0.166	32.266	48.048	75.724	70.25	24.87	37.132	32.018	27.346	50.693	46.419	43.162	56.572	37.377	mgi_id MGI:96284	chr1	121509842	121528465	protein_coding	-	18623	5-hydroxytryptamine (serotonin) receptor 5B	1935	0.237	0.354	0.557	0.517	0.183	0.273	0.236	0.201	0.373	0.342	0.318	0.416	0.275	0.141	0.235	0.366	0.304
ENSMUSG00000055523	Gucy2g	73707	602.23	0.662	1.51	-0.595	0.138	-4.311	0	0.001	740.222	702.462	731.728	894.33	520.8	358.946	411.659	550.831	533.329	560.42	619.804	767.186	507.97	mgi_id MGI:106025	chr19	55198099	55241236	protein_coding	-	43137	guanylate cyclase 2g	3888	2.711	2.572	2.68	3.275	1.907	1.314	1.507	2.017	1.953	2.052	2.27	2.809	1.86	1.392	1.484	1.526	1.669
ENSMUSG00000093930	Hmgcs1	208715	13867	0.663	1.508	-0.593	0.16	-3.708	0	0.005	17557.5	17424.1	18203.5	17427.3	11112.4	7224.31	10364.7	16009.2	10210.4	14757.7	12245.9	17653.1	11703.5	mgi_id MGI:107592	chr13	119690379	119708260	protein_coding	+	17881	3-hydroxy-3-methylglutaryl-Coenzyme A synthase 1	4594	54.414	54	56.416	54.01	34.439	22.389	32.122	49.615	31.644	45.737	37.952	54.71	36.271	79.625	88.83	91.575	78.437
ENSMUSG00000031492	Chrnb3	108043	77.616	0.663	1.509	-0.594	0.251	-2.366	0.018	0.109	114.829	104.745	90.54	85.56	57.054	31.975	58.547	50.786	90.824	86.044	82.871	98.919	65.443	mgi_id MGI:106212	chr8	27368711	27399730	protein_coding	+	31019	cholinergic receptor, nicotinic, beta polypeptide 3	6369	0.257	0.234	0.202	0.191	0.128	0.071	0.131	0.114	0.203	0.192	0.185	0.221	0.146	0.3	0.308	0.263	0.222
ENSMUSG00000058400	Qrfpr	229214	77.637	0.663	1.508	-0.593	0.284	-2.085	0.037	0.168	107.237	101.862	87.248	98.169	99.479	69.107	53.973	23.44	54.917	67.93	90.64	98.629	65.641	mgi_id MGI:2677633	chr3	36179424	36222313	protein_coding	-	42889	pyroglutamylated RFamide peptide receptor	2192	0.697	0.662	0.567	0.638	0.646	0.449	0.351	0.152	0.357	0.441	0.589	0.641	0.426	0.203	0.217	0.183	0.184
ENSMUSG00000075502	Kbtbd6	432879	44.426	0.665	1.504	-0.589	0.249	-2.365	0.018	0.109	55.042	47.087	60.909	62.144	45.351	31.975	43.91	52.739	27.459	39.626	22.444	56.295	37.643	mgi_id MGI:3643058	chr14	79451835	79454818	protein_coding	+	2983	kelch repeat and BTB (POZ) domain containing 6	2984	0.263	0.225	0.291	0.297	0.216	0.153	0.21	0.252	0.131	0.189	0.107	0.269	0.18	1.496	1.439	1.837	1.677
ENSMUSG00000045075	Gm9796	544809	72.619	0.666	1.501	-0.586	0.191	-3.069	0.002	0.028	83.512	79.76	90.54	115.281	52.665	70.139	50.314	83.015	51.749	62.269	59.563	92.273	61.388	mgi_id MGI:3648412	chr11	95696894	95699143	lincRNA	-	2249	predicted gene 9796	2250	0.528	0.505	0.573	0.729	0.333	0.444	0.318	0.525	0.327	0.394	0.377	0.584	0.388	3.011	3.233	3.621	4.125
ENSMUSG00000117621	Hspe1-rs1	628438	45.687	0.668	1.496	-0.581	0.215	-2.7	0.007	0.059	55.042	56.697	60.086	60.343	33.647	35.069	26.529	48.832	38.02	37.361	50.931	58.042	38.627	mgi_id MGI:1935159	chr18	47112139	47112653	protein_coding	+	514	heat shock protein 1 (chaperonin 10), related sequence 1	515	1.522	1.567	1.661	1.668	0.93	0.97	0.733	1.35	1.051	1.033	1.408	1.605	1.068	8.684	10.055	10.515	9.448
ENSMUSG00000020100	Slc29a3	71279	1646.05	1.495	1.495	0.58	0.113	5.132	0	0	1405.47	1092.61	1294.72	1212.25	2055.41	2224.85	1814.04	1650.54	2067.84	1827.31	1461.46	1251.27	1871.63	mgi_id MGI:1918529	chr10	60712072	60752794	protein_coding	-	40722	solute carrier family 29 (nucleoside transporters), member 3	5834	3.43	2.666	3.16	2.958	5.016	5.43	4.427	4.028	5.046	4.459	3.567	3.054	4.568	2.799	2.446	2.86	2.396
ENSMUSG00000040690	Col16a1	107581	1189.74	1.496	1.496	0.581	0.13	4.479	0	0	999.3	754.354	963.84	898.833	1484.87	1386.28	1058.42	1658.35	1480.65	1343.88	1058.33	904.082	1352.97	mgi_id MGI:1095396	chr4	130047840	130099283	protein_coding	+	51443	collagen, type XVI, alpha 1	6750	2.108	1.591	2.033	1.896	3.132	2.924	2.232	3.498	3.123	2.835	2.232	1.907	2.854	1.575	1.337	1.685	1.406
ENSMUSG00000070407	Hs3st3b1	54710	231.057	1.496	1.496	0.581	0.188	3.085	0.002	0.027	182.209	163.363	153.095	203.543	245.771	324.908	204.915	302.761	307.325	296.626	157.109	175.553	262.774	mgi_id MGI:1333853	chr11	63885792	63922290	protein_coding	-	36498	heparan sulfate (glucosamine) 3-O-sulfotransferase 3B1	4911	0.528	0.474	0.444	0.59	0.713	0.942	0.594	0.878	0.891	0.86	0.455	0.509	0.762	0.405	0.408	0.377	0.449
ENSMUSG00000066510	Ankdd1a	330963	106.403	1.496	1.496	0.581	0.253	2.299	0.022	0.121	55.042	98.018	86.425	84.66	62.906	144.404	155.515	144.544	151.022	104.159	83.734	81.036	120.898	mgi_id MGI:2686319	chr9	65488470	65520193	protein_coding	-	31723	ankyrin repeat and death domain containing 1A	2616	0.3	0.533	0.47	0.461	0.342	0.786	0.846	0.787	0.822	0.567	0.456	0.441	0.658	0.141	0.282	0.245	0.215
ENSMUSG00000049538	Adamts16	271127	167.708	1.497	1.497	0.583	0.196	2.965	0.003	0.034	128.115	111.471	158.857	111.679	124.348	223.826	217.722	264.672	184.817	163.031	156.246	127.531	190.666	mgi_id MGI:2429637	chr13	70727802	70841811	protein_coding	-	114009	a disintegrin-like and metallopeptidase (reprolysin type) with thrombospondin type 1 motif, 16	6836	0.267	0.232	0.331	0.233	0.259	0.466	0.453	0.551	0.385	0.34	0.325	0.266	0.397	0.091	0.089	0.125	0.079
ENSMUSG00000029134	Plb1	665270	154.03	1.497	1.497	0.582	0.248	2.342	0.019	0.113	143.299	96.096	126.756	101.772	163.847	308.405	159.175	99.618	197.49	152.842	145.024	116.981	175.2	mgi_id MGI:1922406	chr5	32232708	32366520	protein_coding	+	133812	phospholipase B1	11660	0.175	0.117	0.155	0.124	0.2	0.377	0.194	0.122	0.241	0.187	0.177	0.143	0.214	0.087	0.065	0.085	0.061
ENSMUSG00000105975	Gm42609	101056032	35.423	1.497	1.497	0.582	0.277	2.102	0.036	0.164	26.572	32.673	23.87	24.317	45.351	24.755	42.081	31.253	57.029	49.815	31.94	26.858	40.318	mgi_id MGI:5662746	chr3	55377457	55403122	antisense	-	25665	predicted gene 9831	3942	0.096	0.118	0.086	0.088	0.164	0.089	0.152	0.113	0.206	0.18	0.115	0.097	0.146	0.084	0.116	0.084	0.076
ENSMUSG00000025780	Itih5	209378	3031.63	1.498	1.498	0.583	0.144	4.054	0	0.002	2348.78	2306.31	2311.24	2244.38	3003.38	5121.17	3547.58	2815.68	3753.37	3144.01	2752	2302.68	3448.17	mgi_id MGI:1925751	chr2	10153571	10256529	protein_coding	+	102958	inter-alpha (globulin) inhibitor H5	7900	4.233	4.156	4.165	4.045	5.413	9.229	6.394	5.074	6.764	5.666	4.96	4.15	6.214	1.85	2.042	2.019	1.754
ENSMUSG00000022842	Ece2	107522	130.845	1.498	1.498	0.583	0.156	3.729	0	0.005	103.441	91.291	109.471	92.765	150.681	169.159	100.628	166.03	152.078	144.917	158.836	99.242	148.904	mgi_id MGI:1101356	chr16	20629828	20646485	protein_coding	+	16657	endothelin converting enzyme 2	5110	0.288	0.254	0.305	0.258	0.42	0.471	0.28	0.463	0.424	0.404	0.443	0.277	0.415	0.504	0.5	0.591	0.448
ENSMUSG00000053158	Fes	14159	397.537	1.499	1.499	0.584	0.145	4.016	0	0.002	318.865	264.264	321.006	301.713	481.301	545.64	409.829	417.03	585.078	387.199	340.979	301.462	452.437	mgi_id MGI:95514	chr7	80377756	80387946	protein_coding	-	10190	feline sarcoma oncogene	5074	0.895	0.742	0.901	0.847	1.351	1.531	1.15	1.17	1.642	1.086	0.957	0.846	1.27	2.538	2.364	2.834	2.383
ENSMUSG00000024727	Trpm6	225997	61.539	1.499	1.499	0.584	0.218	2.676	0.007	0.062	47.45	53.814	37.862	47.734	61.443	80.453	53.058	53.716	85.544	92.837	63.016	46.715	70.01	mgi_id MGI:2675603	chr19	18749983	18892511	protein_coding	+	142528	transient receptor potential cation channel, subfamily M, member 6	7719	0.088	0.099	0.07	0.088	0.113	0.148	0.098	0.099	0.158	0.171	0.116	0.086	0.129	0.027	0.034	0.024	0.027
ENSMUSG00000039158	Akna	100182	653.206	1.5	1.5	0.585	0.137	4.276	0	0.001	471.654	550.63	494.678	463.827	789.978	813.818	646.762	779.367	962.105	681.562	530.891	495.197	743.497	mgi_id MGI:2140340	chr4	63367125	63403354	protein_coding	-	36229	AT-hook transcription factor	5765	1.165	1.36	1.222	1.145	1.951	2.01	1.597	1.925	2.376	1.683	1.311	1.223	1.836	1.056	1.385	1.228	1.03
ENSMUSG00000028480	Glipr2	384009	401.712	1.5	1.5	0.585	0.17	3.431	0.001	0.012	266.67	311.351	346.522	293.607	449.117	553.891	434.529	364.29	649.5	429.089	320.261	304.537	457.24	mgi_id MGI:1917770	chr4	43957401	43979118	protein_coding	+	21717	GLI pathogenesis-related 2	2320	1.637	1.911	2.127	1.802	2.756	3.399	2.667	2.236	3.986	2.633	1.965	1.869	2.806	0.996	1.307	1.435	1.088
ENSMUSG00000018983	E2f2	242705	110.978	1.501	1.501	0.586	0.185	3.171	0.002	0.022	64.532	82.643	98.771	90.063	112.645	99.02	107.946	138.684	167.92	147.181	111.358	84.002	126.393	mgi_id MGI:1096341	chr4	136172394	136196057	protein_coding	+	23663	E2F transcription factor 2	4882	0.188	0.241	0.288	0.263	0.329	0.289	0.315	0.404	0.49	0.429	0.325	0.245	0.369	0.221	0.318	0.375	0.306
ENSMUSG00000051506	Wdfy4	545030	432.795	1.502	1.502	0.587	0.159	3.704	0	0.005	350.182	293.093	321.829	345.844	522.263	575.552	495.82	403.356	652.669	472.112	328.03	327.737	492.829	mgi_id MGI:3584510	chr14	32959547	33185508	protein_coding	-	225961	WD repeat and FYVE domain containing 4	10552	0.472	0.395	0.434	0.467	0.705	0.777	0.669	0.544	0.881	0.637	0.443	0.442	0.665	0.126	0.118	0.128	0.123
ENSMUSG00000045259	Klhdc9	68874	420.838	1.502	1.502	0.587	0.187	3.129	0.002	0.024	367.264	321.922	228.819	359.353	377.434	553.891	610.17	412.146	612.537	320.402	465.285	319.34	478.838	mgi_id MGI:1916124	chr1	171358446	171360798	protein_coding	-	2352	kelch domain containing 9	1558	3.356	2.942	2.091	3.284	3.449	5.062	5.576	3.766	5.598	2.928	4.252	2.918	4.376	12.663	12.477	8.751	12.296
ENSMUSG00000068699	Flnc	68794	182.995	1.502	1.502	0.586	0.199	2.95	0.003	0.035	115.778	150.871	143.218	144.102	242.845	151.624	239.677	226.583	187.985	280.776	129.486	138.492	208.425	mgi_id MGI:95557	chr6	29433256	29461883	protein_coding	+	28627	filamin C, gamma	9402	0.175	0.228	0.217	0.218	0.368	0.23	0.363	0.343	0.285	0.425	0.196	0.21	0.316	0.328	0.48	0.45	0.405
ENSMUSG00000110206	Flt3l	14256	121.815	1.502	1.502	0.587	0.217	2.71	0.007	0.058	122.421	63.423	110.294	72.951	136.052	197.008	128.072	160.171	124.62	107.555	117.4	92.273	138.697	mgi_id MGI:95560	chr7	45129788	45136432	protein_coding	-	6644	FMS-like tyrosine kinase 3 ligand	3878	0.449	0.233	0.405	0.268	0.499	0.723	0.47	0.588	0.458	0.395	0.431	0.339	0.509	1.494	0.87	1.493	0.884
ENSMUSG00000089990	Gm15852	--	43.935	1.503	1.503	0.588	0.267	2.201	0.028	0.14	28.47	27.868	25.516	51.336	45.351	66.013	32.018	56.646	46.468	50.947	52.657	33.297	50.014	mgi_id MGI:3801733	chr1	169932698	169934248	processed_transcript	-	1550	predicted gene 15852	915	0.443	0.434	0.397	0.799	0.706	1.027	0.498	0.881	0.723	0.793	0.819	0.518	0.778	1.489	1.639	1.481	2.665
ENSMUSG00000003526	Prodh	19125	1973.03	1.504	1.504	0.589	0.176	3.341	0.001	0.015	1678.79	1325.16	1623.14	1347.35	1985.18	3669.92	2371.15	1742.34	2312.85	1782.02	1865.45	1493.61	2246.99	mgi_id MGI:97770	chr16	18060357	18090203	protein_coding	-	29846	proline dehydrogenase	7797	3.066	2.42	2.964	2.46	3.625	6.701	4.33	3.182	4.223	3.254	3.406	2.727	4.103	4.561	4.047	4.892	3.633
ENSMUSG00000085054	Gm15834	100504455	26.048	1.504	1.504	0.588	0.276	2.128	0.033	0.158	19.929	17.297	24.693	17.112	26.333	26.818	32.933	41.019	26.402	23.775	30.213	19.758	29.642	mgi_id MGI:3802168	chr1	58505148	58523230	lincRNA	+	18082	predicted gene 15834	4616	0.061	0.053	0.076	0.053	0.081	0.083	0.102	0.127	0.081	0.073	0.093	0.061	0.091	0.089	0.087	0.123	0.076
ENSMUSG00000033590	Myo5c	208943	159.661	1.506	1.506	0.59	0.214	2.758	0.006	0.053	170.821	116.276	117.702	78.355	174.088	254.769	162.834	185.563	170.032	201.525	124.306	120.789	181.874	mgi_id MGI:2442485	chr9	75232020	75305451	protein_coding	+	73431	myosin VC	9697	0.251	0.171	0.173	0.115	0.256	0.374	0.239	0.272	0.25	0.296	0.183	0.177	0.267	0.189	0.144	0.144	0.086
ENSMUSG00000092675	Gm25262	--	72.93	1.506	1.506	0.591	0.223	2.651	0.008	0.065	41.756	78.799	65.847	34.224	87.775	87.674	85.076	79.109	64.422	86.044	91.503	55.157	83.086	mgi_id MGI:5455039	chr4	43631425	43631557	miRNA	+	132		133	4.47	8.435	7.049	3.664	9.396	9.385	9.107	8.469	6.896	9.211	9.795	5.904	8.894	25.652	54.419	44.872	20.866
ENSMUSG00000058488	Kl	16591	207.484	1.508	1.508	0.592	0.231	2.564	0.01	0.076	107.237	149.91	166.264	204.444	119.96	315.625	254.314	200.213	306.268	242.283	215.809	156.964	236.353	mgi_id MGI:1101771	chr5	150952607	150993817	protein_coding	+	41210	klotho	9328	0.164	0.229	0.254	0.312	0.183	0.482	0.388	0.306	0.467	0.37	0.329	0.24	0.361	0.211	0.332	0.363	0.399
ENSMUSG00000107655	Gm44220	--	63.822	1.508	1.508	0.593	0.272	2.176	0.03	0.146	69.277	35.556	36.216	52.237	57.054	119.649	70.439	56.646	53.861	83.78	67.332	48.321	72.68	mgi_id MGI:5690612	chr6	93241720	93244206	TEC	+	2486	predicted gene, 44220	2487	0.397	0.204	0.207	0.299	0.327	0.685	0.403	0.324	0.308	0.48	0.385	0.277	0.416	2.26	1.304	1.31	1.691
ENSMUSG00000023084	Lrrc71	74485	69.125	1.508	1.508	0.593	0.288	2.061	0.039	0.174	40.807	89.369	43.624	36.025	58.517	57.761	119.838	92.782	66.534	67.93	87.187	52.456	78.65	mgi_id MGI:1921735	chr3	87736923	87748625	protein_coding	-	11702	leucine rich repeat containing 71	4552	0.128	0.28	0.136	0.113	0.183	0.181	0.375	0.29	0.208	0.212	0.273	0.164	0.246	0.283	0.696	0.335	0.248
ENSMUSG00000028211	Trp53inp1	60599	848.163	1.509	1.509	0.593	0.139	4.271	0	0.001	607.362	610.21	693.866	651.159	876.29	1201.64	973.344	859.452	1281.05	795.91	779.503	640.649	966.742	mgi_id MGI:1926609	chr4	11156431	11174379	protein_coding	+	17948	transformation related protein 53 inducible nuclear protein 1	6475	1.335	1.342	1.526	1.432	1.927	2.642	2.14	1.89	2.817	1.75	1.714	1.409	2.126	2.744	3.099	3.478	2.92
ENSMUSG00000097585	E230029C05Rik	319711	198.465	1.509	1.509	0.594	0.142	4.198	0	0.001	159.432	149.91	137.456	151.307	288.196	261.99	203.085	205.096	247.127	191.335	188.186	149.526	226.431	mgi_id MGI:2442580	chr7	89980723	90049069	processed_transcript	+	68346	RIKEN cDNA E230029C05 gene	5972	0.38	0.357	0.328	0.361	0.687	0.625	0.484	0.489	0.589	0.456	0.449	0.356	0.54	0.189	0.2	0.181	0.178
ENSMUSG00000036814	Slc6a20a	102680	1383.53	1.51	1.51	0.594	0.146	4.065	0	0.002	1250.79	902.342	1028.86	996.102	1616.53	2296.02	1431.66	1354.61	1653.85	1369.92	1318.16	1044.52	1577.25	mgi_id MGI:2143217	chr9	123634770	123678885	protein_coding	-	44115	solute carrier family 6 (neurotransmitter transporter), member 20A	4084	4.36	3.146	3.587	3.473	5.636	8.004	4.991	4.722	5.766	4.776	4.595	3.641	5.499	2.299	1.865	2.098	1.817
ENSMUSG00000029499	Pxmp2	19301	221.802	1.51	1.51	0.594	0.258	2.303	0.021	0.121	178.413	161.441	158.034	172.021	226.753	498.193	234.188	144.544	272.473	200.393	193.365	167.477	252.844	mgi_id MGI:107487	chr5	110274282	110286186	protein_coding	-	11904	peroxisomal membrane protein 2	1200	2.117	1.915	1.875	2.041	2.69	5.911	2.779	1.715	3.233	2.378	2.294	1.987	3	1.215	1.236	1.194	1.163
ENSMUSG00000081096	Gm12691	100039459	34.636	1.51	1.51	0.595	0.303	1.961	0.05	0.204	38.909	26.907	18.108	20.715	51.202	57.761	36.592	30.276	35.907	24.908	39.709	26.16	39.479	mgi_id MGI:3650220	chr4	98146065	98150261	transcribed_processed_pseudogene	-	4196	predicted gene 12691	918	0.603	0.417	0.281	0.321	0.794	0.896	0.568	0.47	0.557	0.386	0.616	0.406	0.612	0.752	0.585	0.388	0.397
ENSMUSG00000101438	Gm19412	100502849	182.863	1.512	1.512	0.597	0.149	4.016	0	0.002	137.605	126.847	146.51	140.499	188.717	253.738	193.022	210.956	267.193	175.485	170.921	137.865	208.576	mgi_id MGI:5011597	chr17	33919279	33920485	antisense	-	1206	predicted gene, 19412	1060	1.848	1.704	1.968	1.887	2.535	3.408	2.593	2.833	3.589	2.357	2.296	1.852	2.802	9.253	9.588	10.928	9.376
ENSMUSG00000063611	Gm10134	100038637	85.14	1.512	1.512	0.596	0.207	2.878	0.004	0.041	71.175	62.462	59.263	63.945	86.312	112.429	72.269	83.992	147.854	93.969	82.871	64.211	97.099	mgi_id MGI:3642322	chr2	28506095	28507773	lincRNA	+	1678	predicted gene 10134	1679	0.604	0.53	0.503	0.542	0.732	0.953	0.613	0.712	1.254	0.797	0.703	0.544	0.823	3.44	3.393	3.177	3.067
ENSMUSG00000097787	2700046G09Rik	67188	131.666	1.513	1.513	0.598	0.138	4.327	0	0.001	108.186	101.862	97.948	90.063	131.663	179.473	157.345	169.937	138.349	130.199	143.297	99.515	150.038	mgi_id MGI:1914438	chr19	32389216	32391190	bidirectional_promoter_lncRNA	+	1974	RIKEN cDNA 2700046G09 gene	1647	0.935	0.881	0.847	0.779	1.138	1.551	1.36	1.469	1.196	1.126	1.239	0.86	1.297	4.444	4.704	4.463	3.672
ENSMUSG00000026222	Sp100	20684	345.985	1.513	1.513	0.597	0.168	3.564	0	0.008	310.324	256.577	224.704	251.277	440.34	453.84	300.053	492.232	445.673	358.895	271.92	260.72	394.708	mgi_id MGI:109561	chr1	85649988	85709998	protein_coding	+	60010	nuclear antigen Sp100	7556	0.585	0.483	0.423	0.473	0.83	0.855	0.565	0.927	0.84	0.676	0.512	0.491	0.744	0.419	0.39	0.337	0.337
ENSMUSG00000042228	Lyn	17096	911.304	1.514	1.514	0.598	0.125	4.78	0	0	766.794	615.976	666.704	696.191	1104.51	1255.28	912.967	973.72	1253.59	982.717	795.904	686.416	1039.81	mgi_id MGI:96892	chr4	3678115	3813122	protein_coding	+	135007	LYN proto-oncogene, Src family tyrosine kinase	4073	2.68	2.153	2.331	2.434	3.861	4.388	3.191	3.404	4.382	3.435	2.782	2.399	3.635	0.461	0.416	0.444	0.415
ENSMUSG00000038058	Nod1	107607	569.935	1.517	1.517	0.601	0.107	5.604	0	0	437.49	476.637	426.361	373.763	700.74	711.704	618.403	615.289	737.156	655.522	516.216	428.563	650.719	mgi_id MGI:1341839	chr6	54923949	54972612	protein_coding	-	48663	nucleotide-binding oligomerization domain containing 1	5079	1.226	1.336	1.195	1.048	1.964	1.995	1.734	1.725	2.066	1.838	1.447	1.201	1.824	0.729	0.893	0.788	0.618
ENSMUSG00000020963	Tshr	22095	52.972	1.517	1.517	0.601	0.274	2.196	0.028	0.141	22.776	50.931	37.862	48.634	32.184	75.296	60.377	76.179	53.861	52.079	72.512	40.051	60.355	mgi_id MGI:98849	chr12	91384563	91549808	protein_coding	+	165245	thyroid stimulating hormone receptor	6012	0.054	0.121	0.09	0.115	0.076	0.178	0.143	0.18	0.128	0.123	0.172	0.095	0.143	0.011	0.028	0.021	0.024
ENSMUSG00000028125	Abca4	11304	150.347	1.518	1.518	0.602	0.163	3.695	0	0.005	109.135	106.667	113.587	122.486	169.699	244.455	159.175	154.311	137.293	186.807	150.203	112.969	171.706	mgi_id MGI:109424	chr3	122044443	122180123	protein_coding	+	135680	ATP-binding cassette, sub-family A (ABC1), member 4	12022	0.129	0.126	0.135	0.145	0.201	0.29	0.189	0.183	0.163	0.221	0.178	0.134	0.203	0.065	0.072	0.075	0.073
ENSMUSG00000017756	Slc12a7	20499	410.959	1.518	1.518	0.602	0.165	3.64	0	0.006	284.701	307.507	340.76	302.613	412.544	531.199	350.367	482.465	588.247	592.121	328.03	308.895	469.282	mgi_id MGI:1342283	chr13	73733094	73816754	protein_coding	+	83660	solute carrier family 12, member 7	12669	0.32	0.346	0.383	0.34	0.464	0.597	0.394	0.542	0.661	0.665	0.369	0.347	0.527	0.276	0.335	0.366	0.291
ENSMUSG00000037649	H2-DMa	14998	1556.74	1.519	1.519	0.604	0.109	5.547	0	0	1166.32	1101.26	1163.03	1248.28	1854.98	2043.31	1539.6	1768.71	2189.29	1513.7	1535.7	1169.72	1777.9	mgi_id MGI:95921	chr17	34119541	34139101	protein_coding	+	19560	histocompatibility 2, class II, locus DMa	3448	4.816	4.547	4.802	5.154	7.66	8.437	6.357	7.303	9.04	6.25	6.341	4.83	7.341	4.835	5.132	5.349	5.136
ENSMUSG00000101320	Gm28529	--	84.278	1.519	1.519	0.603	0.192	3.14	0.002	0.024	47.45	89.369	54.324	62.144	102.405	88.705	91.48	93.758	108.778	110.952	77.691	63.322	96.253	mgi_id MGI:5579235	chr18	6490143	6496962	antisense	+	6819	predicted gene 28529	977	0.691	1.302	0.792	0.906	1.492	1.293	1.333	1.366	1.585	1.617	1.132	0.923	1.403	0.564	1.195	0.717	0.733
ENSMUSG00000028581	Laptm5	16792	3986.03	1.521	1.521	0.605	0.139	4.37	0	0.001	3236.1	2704.14	3038.85	2991.91	4944.68	5507.97	3726.88	4563.89	5793.75	4098.43	3239.73	2992.75	4553.62	mgi_id MGI:108046	chr4	130913125	130936141	protein_coding	+	23016	lysosomal-associated protein transmembrane 5	3788	12.163	10.164	11.422	11.245	18.585	20.702	14.008	17.154	21.776	15.404	12.177	11.249	17.115	11.402	10.71	11.877	10.462
ENSMUSG00000113856	Gm10790	100038577	91.814	1.521	1.521	0.605	0.176	3.429	0.001	0.012	61.685	71.111	73.255	70.25	93.627	123.775	101.542	126.964	108.778	70.194	108.768	69.075	104.807	mgi_id MGI:3641845	chr13	41865915	41913092	processed_transcript	+	47177	predicted gene 10790	1958	0.449	0.517	0.533	0.511	0.681	0.9	0.738	0.923	0.791	0.51	0.791	0.502	0.762	0.106	0.137	0.14	0.12
ENSMUSG00000049687	Pheta2	338368	29.41	1.521	1.521	0.605	0.252	2.395	0.017	0.104	22.776	23.063	23.047	19.814	26.333	29.912	42.081	38.089	31.683	37.361	29.35	22.175	33.544	mgi_id MGI:2443609	chr15	82338942	82345743	protein_coding	+	6801	PH domain containing endocytic trafficking adaptor 2	3311	0.098	0.099	0.099	0.085	0.113	0.129	0.181	0.164	0.136	0.161	0.126	0.095	0.144	0.272	0.309	0.305	0.234
ENSMUSG00000073795	Spef1l	381933	48.796	1.521	1.521	0.605	0.266	2.273	0.023	0.126	37.96	35.556	37.039	36.926	32.184	63.95	64.951	61.529	70.759	29.436	66.469	36.87	55.611	mgi_id MGI:2685939	chr7	139972303	139978755	protein_coding	-	6452	sperm flagellar 1 like	1990	0.272	0.254	0.265	0.264	0.23	0.458	0.465	0.44	0.506	0.211	0.476	0.264	0.398	0.477	0.502	0.516	0.461
ENSMUSG00000021575	Ahrr	11624	44.7	1.521	1.521	0.605	0.284	2.131	0.033	0.157	51.246	25.946	32.924	24.317	39.499	41.258	38.421	59.576	78.151	55.476	44.888	33.608	51.039	mgi_id MGI:1333776	chr13	74211118	74292331	protein_coding	-	81213	aryl-hydrocarbon receptor repressor	9441	0.077	0.039	0.05	0.037	0.06	0.062	0.058	0.09	0.118	0.084	0.068	0.051	0.077	0.051	0.029	0.036	0.024
ENSMUSG00000024737	Slc15a3	65221	737.376	1.522	1.522	0.606	0.15	4.043	0	0.002	544.728	467.027	616.496	582.711	1086.95	784.937	621.147	805.736	1027.58	909.126	664.692	552.74	842.882	mgi_id MGI:1929691	chr19	10839727	10859362	protein_coding	+	19635	solute carrier family 15, member 3	5491	1.412	1.211	1.599	1.511	2.818	2.035	1.611	2.089	2.664	2.357	1.723	1.433	2.185	2.25	2.168	2.824	2.388
ENSMUSG00000105218	Gm38413	330133	94.578	1.522	1.522	0.606	0.278	2.182	0.029	0.144	45.552	88.408	83.132	67.548	62.906	105.208	137.22	173.844	69.702	89.441	117.4	71.16	107.96	mgi_id MGI:5621298	chr5	99730854	99753973	lincRNA	-	23119	predicted gene, 38413	2348	0.276	0.536	0.504	0.41	0.381	0.638	0.832	1.054	0.423	0.542	0.712	0.431	0.655	0.16	0.349	0.323	0.235
ENSMUSG00000031207	Msn	17698	2747.75	1.524	1.524	0.608	0.13	4.694	0	0	2163.73	1981.5	2119.46	1975.09	3731.91	3408.96	2738.9	3272.75	3756.54	2927.77	2148.6	2059.95	3140.78	mgi_id MGI:97167	chrX	96096042	96168552	protein_coding	+	72510	moesin	6327	4.869	4.459	4.769	4.445	8.398	7.671	6.163	7.365	8.453	6.588	4.835	4.635	7.068	2.42	2.491	2.629	2.192
ENSMUSG00000020424	Castor1	71962	141.127	1.525	1.525	0.609	0.201	3.037	0.002	0.03	110.084	104.745	116.879	90.964	188.717	203.197	201.255	137.708	176.368	100.762	121.716	105.668	161.389	mgi_id MGI:1919212	chr11	4218225	4222409	protein_coding	+	4184	cytosolic arginine sensor for mTORC1 subunit 1	1574	0.996	0.947	1.057	0.823	1.707	1.838	1.82	1.246	1.595	0.911	1.101	0.956	1.46	2.134	2.282	2.513	1.75
ENSMUSG00000100553	Gm17751	620079	51.737	1.525	1.525	0.609	0.235	2.585	0.01	0.074	51.246	40.36	28.808	35.125	65.831	66.013	70.439	41.019	63.366	43.022	63.88	38.885	59.082	mgi_id MGI:5009832	chr1	76489133	76502028	lincRNA	+	12895	predicted gene, 17751	2188	0.333	0.263	0.187	0.229	0.428	0.43	0.458	0.267	0.412	0.28	0.416	0.253	0.384	0.322	0.285	0.201	0.219
ENSMUSG00000118087	4833438C02Rik	100503392	108.805	1.526	1.526	0.61	0.18	3.396	0.001	0.013	65.481	94.174	71.609	94.567	138.978	122.743	134.475	113.291	160.527	93.969	107.041	81.458	124.432	mgi_id MGI:2147599	chr19	46303591	46305611	bidirectional_promoter_lncRNA	-	2020	RIKEN cDNA 4833438C02 gene	1764	0.529	0.76	0.578	0.763	1.122	0.991	1.085	0.914	1.296	0.758	0.864	0.657	1.004	2.629	4.25	3.189	3.768
ENSMUSG00000104362	Gm37928	--	152.996	1.526	1.526	0.61	0.19	3.205	0.001	0.02	98.696	93.213	128.402	138.698	115.571	203.197	229.614	189.47	183.761	160.767	141.571	114.752	174.85	mgi_id MGI:5611156	chr3	118530883	118535013	TEC	+	4130	predicted gene, 37928	4131	0.34	0.321	0.443	0.478	0.398	0.7	0.791	0.653	0.633	0.554	0.488	0.395	0.603	1.938	2.057	2.797	2.703
ENSMUSG00000040213	Kyat3	229905	412.911	1.527	1.527	0.611	0.177	3.45	0.001	0.011	346.386	344.024	290.551	255.78	509.097	693.138	490.331	363.314	515.376	364.556	369.465	309.185	472.182	mgi_id MGI:2677849	chr3	142701051	142746870	protein_coding	+	45819	kynurenine aminotransferase 3	9518	0.518	0.515	0.435	0.383	0.762	1.037	0.733	0.543	0.771	0.545	0.553	0.462	0.706	0.613	0.684	0.57	0.449
ENSMUSG00000031825	Crispld2	78892	147.793	1.527	1.527	0.611	0.219	2.794	0.005	0.049	116.727	90.33	134.164	100.871	149.218	253.738	118.924	128.918	217.556	178.882	136.391	110.523	169.09	mgi_id MGI:1926142	chr8	119992438	120052793	protein_coding	+	60355	cysteine-rich secretory protein LCCL domain containing 2	4777	0.348	0.269	0.4	0.301	0.445	0.756	0.354	0.384	0.648	0.533	0.407	0.329	0.504	0.157	0.136	0.2	0.135
ENSMUSG00000101162	Gm26728	102635868	58.819	1.528	1.528	0.612	0.227	2.693	0.007	0.06	45.552	52.853	42.801	34.224	96.553	75.296	63.121	78.132	51.749	53.212	53.521	43.857	67.369	mgi_id MGI:5477222	chr6	125494424	125509135	processed_transcript	+	14711	predicted gene, 26728	2982	0.217	0.252	0.204	0.163	0.461	0.36	0.301	0.373	0.247	0.254	0.256	0.209	0.322	0.251	0.328	0.262	0.187
ENSMUSG00000085095	Gm15635	--	43.221	1.528	1.528	0.611	0.23	2.657	0.008	0.064	37.96	24.024	37.039	30.622	33.647	58.793	49.399	56.646	54.917	50.947	41.435	32.411	49.398	mgi_id MGI:3783079	chr7	99660130	99667500	antisense	+	7370	predicted gene 15635	2870	0.188	0.119	0.184	0.152	0.167	0.292	0.245	0.281	0.272	0.253	0.206	0.161	0.245	0.418	0.297	0.452	0.334
ENSMUSG00000030579	Tyrobp	22177	677.946	1.529	1.529	0.613	0.16	3.836	0	0.004	525.748	497.778	465.047	539.48	839.717	1066.52	550.708	855.545	869.169	604.575	643.111	507.013	775.621	mgi_id MGI:1277211	chr7	30413760	30417585	protein_coding	+	3825	TYRO protein tyrosine kinase binding protein	667	11.222	10.625	9.927	11.516	17.924	22.766	11.755	18.262	18.553	12.905	13.728	10.823	16.556	11.146	11.863	10.937	11.351
ENSMUSG00000036915	Kirrel2	243911	1129.63	1.53	1.53	0.614	0.207	2.964	0.003	0.034	844.613	766.847	993.471	773.645	987.472	2118.61	1374.94	837.966	1596.82	956.677	1174.87	844.644	1292.48	mgi_id MGI:2442334	chr7	30447534	30457690	protein_coding	-	10156	kirre like nephrin family adhesion molecule 2	3939	3.053	2.772	3.591	2.796	3.569	7.658	4.97	3.029	5.772	3.458	4.247	3.053	4.672	6.744	6.883	8.799	6.131
ENSMUSG00000040740	Slc25a34	384071	611.762	1.531	1.531	0.614	0.184	3.347	0.001	0.014	459.317	386.306	511.14	472.833	476.913	1030.42	822.403	622.126	821.644	551.363	574.916	457.399	699.97	mgi_id MGI:2686215	chr4	141618824	141623821	protein_coding	-	4997	solute carrier family 25, member 34	2670	2.449	2.06	2.726	2.521	2.543	5.495	4.385	3.317	4.381	2.94	3.066	2.439	3.733	7.454	7.047	9.201	7.615
ENSMUSG00000029915	Clec5a	23845	151.246	1.531	1.531	0.614	0.276	2.223	0.026	0.135	122.421	100.901	94.656	133.294	272.104	181.536	96.054	162.124	258.744	146.049	95.819	112.818	173.204	mgi_id MGI:1345151	chr6	40574894	40585821	protein_coding	-	10927	C-type lectin domain family 5, member a	3840	0.454	0.374	0.351	0.494	1.009	0.673	0.356	0.601	0.959	0.542	0.355	0.418	0.642	0.909	0.842	0.779	0.982
ENSMUSG00000051498	Tlr6	21899	149.918	1.532	1.532	0.615	0.149	4.139	0	0.001	106.288	102.823	124.287	113.48	166.773	173.284	139.964	189.47	176.368	217.375	138.981	111.719	171.745	mgi_id MGI:1341296	chr5	64952031	64960097	protein_coding	-	8066	toll-like receptor 6	3727	0.406	0.393	0.475	0.434	0.637	0.662	0.535	0.724	0.674	0.83	0.531	0.427	0.656	1.069	1.162	1.386	1.132
ENSMUSG00000022847	Thpo	21832	242.425	1.532	1.532	0.616	0.177	3.476	0.001	0.01	239.149	132.613	203.304	149.505	217.975	368.229	250.654	274.439	306.268	278.512	246.023	181.143	277.443	mgi_id MGI:101875	chr16	20724454	20734511	protein_coding	-	10057	thrombopoietin	2628	1.296	0.718	1.101	0.81	1.181	1.995	1.358	1.487	1.659	1.509	1.333	0.981	1.503	1.928	1.202	1.818	1.196
ENSMUSG00000074001	Klhl40	72330	550.754	1.533	1.533	0.616	0.224	2.755	0.006	0.053	484.94	455.495	344.052	361.155	506.171	835.479	773.918	378.94	944.152	451.733	522.258	411.411	630.379	mgi_id MGI:1919580	chr9	121777607	121783818	protein_coding	+	6211	kelch-like 40	2501	2.761	2.593	1.959	2.056	2.882	4.756	4.406	2.157	5.375	2.572	2.973	2.342	3.589	6.332	6.685	4.983	4.68
ENSMUSG00000024869	Gm49405	--	40.214	1.534	1.534	0.618	0.255	2.425	0.015	0.098	33.215	21.141	27.985	37.827	40.962	66.013	35.677	41.996	47.524	37.361	52.657	30.042	46.027	mgi_id MGI:6155029	chr19	4000626	4005816	protein_coding	+	5190	predicted gene, 49405	3904	0.121	0.077	0.102	0.138	0.149	0.241	0.13	0.153	0.173	0.136	0.192	0.11	0.168	0.519	0.371	0.485	0.587
ENSMUSG00000045231	BC106179	320099	45.586	1.534	1.534	0.617	0.268	2.301	0.021	0.121	52.195	22.102	39.508	22.516	48.276	54.667	53.973	41.996	53.861	44.154	68.196	34.08	52.161	mgi_id MGI:3702726	chr16	23220656	23225484	processed_transcript	-	4828	cDNA sequence BC106179	4145	0.179	0.076	0.136	0.077	0.166	0.188	0.185	0.144	0.185	0.152	0.234	0.117	0.179	0.877	0.417	0.736	0.375
ENSMUSG00000107292	Gm42733	--	25.881	1.534	1.534	0.617	0.312	1.975	0.048	0.2	18.98	22.102	14.816	21.615	20.481	39.195	27.444	38.089	25.346	38.494	18.128	19.378	29.597	mgi_id MGI:5662870	chr5	73308059	73308577	TEC	-	518	predicted gene 42733	519	0.521	0.606	0.406	0.593	0.562	1.075	0.753	1.045	0.695	1.056	0.497	0.532	0.812	2.971	3.89	2.573	3.358
ENSMUSG00000028047	Thbs3	21827	400.987	1.535	1.535	0.618	0.142	4.344	0	0.001	249.588	263.303	337.468	345.844	447.654	562.143	422.636	558.644	366.466	403.05	454.063	299.051	459.236	mgi_id MGI:98739	chr3	89215180	89226837	protein_coding	+	11657	thrombospondin 3	4823	0.737	0.777	0.996	1.021	1.321	1.659	1.248	1.649	1.082	1.19	1.34	0.883	1.356	1.736	2.059	2.604	2.388
ENSMUSG00000047867	Gimap6	231931	338.413	1.535	1.535	0.618	0.232	2.669	0.008	0.063	291.344	226.787	250.22	241.37	402.304	616.81	424.466	305.691	487.917	225.3	250.339	252.43	387.547	mgi_id MGI:1918876	chr6	48701582	48708225	protein_coding	-	6643	GTPase, IMAP family member 6	3496	1.187	0.924	1.019	0.983	1.638	2.512	1.729	1.245	1.987	0.918	1.02	1.028	1.578	3.556	3.112	3.388	2.924
ENSMUSG00000026288	Inpp5d	16331	1471.64	1.536	1.536	0.619	0.122	5.091	0	0	1159.68	1078.2	1028.04	1123.09	1699.91	1888.59	1693.29	1624.17	2163.95	1477.47	1251.69	1097.25	1685.58	mgi_id MGI:107357	chr1	87620312	87720507	protein_coding	+	100195	inositol polyphosphate-5-phosphatase D	7602	2.172	2.019	1.925	2.103	3.184	3.537	3.171	3.042	4.053	2.767	2.344	2.055	3.157	0.939	0.981	0.923	0.902
ENSMUSG00000027306	Nusap1	108907	77.445	1.536	1.536	0.619	0.297	2.082	0.037	0.169	40.807	70.15	36.216	83.759	80.461	73.233	89.65	95.712	111.946	126.802	43.162	57.733	88.709	mgi_id MGI:2675669	chr2	119618298	119651244	protein_coding	+	32946	nucleolar and spindle associated protein 1	4059	0.143	0.246	0.127	0.294	0.282	0.257	0.314	0.336	0.393	0.445	0.151	0.203	0.311	0.1	0.194	0.099	0.205
ENSMUSG00000040055	Gjb6	14623	3773.63	1.537	1.537	0.62	0.231	2.687	0.007	0.061	3403.12	2363.96	3215.82	2266	4140.07	6696.21	4279.42	3178.02	4902.41	3434.98	3629.91	2812.23	4323	mgi_id MGI:107588	chr14	57123303	57133611	protein_coding	-	10308	gap junction protein, beta 6	2674	18.12	12.587	17.122	12.065	22.044	35.654	22.786	16.921	26.103	18.289	19.327	14.974	23.018	26.772	20.906	28.063	17.692
ENSMUSG00000027824	Vmn2r1	56544	60.949	1.537	1.537	0.62	0.243	2.554	0.011	0.078	61.685	42.282	37.862	40.529	61.443	58.793	84.161	48.832	95.049	54.344	85.46	45.59	69.726	mgi_id MGI:3645892	chr3	64081547	64109484	protein_coding	+	27937	vomeronasal 2, receptor 1	6860	0.128	0.088	0.079	0.084	0.128	0.122	0.175	0.101	0.197	0.113	0.177	0.095	0.145	0.179	0.138	0.122	0.117
ENSMUSG00000018819	Lsp1	16985	608.655	1.538	1.538	0.621	0.151	4.123	0	0.001	543.779	408.408	372.037	489.945	671.481	668.383	697.99	669.982	999.069	563.817	610.308	453.542	697.29	mgi_id MGI:96832	chr7	142460809	142494867	protein_coding	+	34058	lymphocyte specific 1	5174	1.496	1.124	1.024	1.348	1.848	1.839	1.921	1.844	2.749	1.551	1.679	1.248	1.919	1.295	1.093	0.983	1.158
ENSMUSG00000032278	Paqr5	74090	309.223	1.538	1.538	0.621	0.219	2.839	0.005	0.044	282.803	214.294	225.527	199.04	315.991	547.703	436.358	266.625	416.103	220.772	276.236	230.416	354.255	mgi_id MGI:1921340	chr9	61953481	62026856	protein_coding	-	73375	progestin and adipoQ receptor family member V	3954	1.018	0.772	0.812	0.717	1.138	1.972	1.571	0.96	1.498	0.795	0.995	0.83	1.276	0.313	0.266	0.276	0.218
ENSMUSG00000097309	Gm17249	102637873	31.77	1.538	1.538	0.621	0.259	2.398	0.016	0.103	30.368	16.336	26.339	21.615	36.573	38.164	32.018	41.996	26.402	37.361	42.299	23.665	36.402	mgi_id MGI:4936883	chr10	84618341	84622578	bidirectional_promoter_lncRNA	-	4237	predicted gene, 17249	3500	0.124	0.066	0.107	0.088	0.149	0.155	0.13	0.171	0.107	0.152	0.172	0.096	0.148	0.581	0.351	0.559	0.411
ENSMUSG00000057948	Unc13d	70450	109.664	1.539	1.539	0.622	0.191	3.249	0.001	0.018	77.818	71.111	87.248	89.163	156.533	137.184	103.372	144.544	148.91	107.555	82.871	81.335	125.853	mgi_id MGI:1917700	chr11	116062095	116077961	protein_coding	-	15866	unc-13 homolog D	4679	0.237	0.216	0.265	0.271	0.476	0.417	0.315	0.44	0.453	0.327	0.252	0.247	0.383	0.398	0.409	0.495	0.452
ENSMUSG00000025888	Casp1	12362	162.635	1.539	1.539	0.622	0.205	3.033	0.002	0.03	111.982	135.495	121.818	115.281	163.847	269.21	188.448	153.334	254.52	140.388	134.665	121.144	186.345	mgi_id MGI:96544	chr9	5298508	5307290	protein_coding	+	8782	caspase 1	3136	0.508	0.615	0.553	0.523	0.744	1.222	0.856	0.696	1.156	0.637	0.611	0.55	0.846	1.034	1.406	1.248	1.056
ENSMUSG00000025934	Gsta3	14859	50.867	1.539	1.539	0.622	0.297	2.097	0.036	0.165	37.96	27.868	47.739	37.827	43.888	83.548	56.717	70.319	82.376	38.494	32.803	37.848	58.306	mgi_id MGI:95856	chr1	21240589	21265661	protein_coding	+	25072	glutathione S-transferase, alpha 3	4344	0.124	0.091	0.156	0.124	0.144	0.274	0.186	0.23	0.27	0.126	0.108	0.124	0.191	0.123	0.101	0.171	0.121
ENSMUSG00000085505	Gm12868	--	73.871	1.54	1.54	0.623	0.247	2.522	0.012	0.083	44.603	67.267	54.324	54.038	71.683	110.366	111.605	74.225	110.89	56.608	56.974	55.058	84.622	mgi_id MGI:3651004	chr4	119133749	119138801	antisense	-	5052	predicted gene 12868	417	1.523	2.297	1.855	1.845	2.447	3.768	3.811	2.534	3.786	1.933	1.945	1.88	2.889	0.716	1.214	0.967	0.861
ENSMUSG00000028859	Csf3r	12986	680.162	1.541	1.541	0.624	0.14	4.457	0	0	540.932	486.246	441.177	554.791	849.958	943.781	702.564	876.055	885.01	627.218	574.053	505.786	779.806	mgi_id MGI:1339755	chr4	126024550	126044440	protein_coding	+	19890	colony stimulating factor 3 receptor (granulocyte)	3609	2.134	1.918	1.74	2.189	3.353	3.723	2.772	3.456	3.491	2.474	2.265	1.995	3.076	2.205	2.229	1.995	2.245
ENSMUSG00000116764	Gm49748	--	43.683	1.541	1.541	0.624	0.306	2.039	0.041	0.181	40.807	35.556	32.924	20.715	39.499	70.139	38.421	64.459	50.693	62.269	25.034	32.5	50.073	mgi_id MGI:6215242	chr16	20590117	20590684	antisense	-	567	predicted gene, 49748	428	1.357	1.183	1.095	0.689	1.314	2.333	1.278	2.144	1.686	2.071	0.833	1.081	1.666	5.836	5.716	5.223	2.94
ENSMUSG00000030798	Cd37	12493	294.251	1.544	1.544	0.627	0.165	3.802	0	0.004	228.71	206.607	206.596	231.463	430.099	367.198	302.798	318.388	427.72	218.507	298.68	218.344	337.627	mgi_id MGI:88330	chr7	45233632	45239115	protein_coding	-	5483	CD37 antigen	3522	0.925	0.835	0.835	0.936	1.739	1.484	1.224	1.287	1.729	0.883	1.207	0.883	1.365	3.383	3.435	3.389	3.397
ENSMUSG00000030761	Myo7a	17921	228.151	1.544	1.544	0.627	0.184	3.41	0.001	0.012	145.197	192.192	182.726	158.512	184.328	315.625	327.497	225.606	343.232	227.565	207.177	169.657	261.576	mgi_id MGI:104510	chr7	98051060	98119524	protein_coding	-	68464	myosin VIIA	8874	0.233	0.308	0.293	0.254	0.296	0.506	0.525	0.362	0.551	0.365	0.332	0.272	0.42	0.172	0.256	0.24	0.186
ENSMUSG00000087516	Tbx3os1	100039542	49.821	1.545	1.545	0.627	0.265	2.369	0.018	0.108	45.552	28.829	35.393	37.827	70.22	86.642	37.507	46.879	62.31	40.758	56.11	36.9	57.204	mgi_id MGI:3780472	chr5	119570130	119671365	antisense	-	101235	T-box 3, opposite strand 1	3167	0.205	0.13	0.159	0.17	0.316	0.39	0.169	0.211	0.28	0.183	0.252	0.166	0.257	0.036	0.026	0.031	0.03
ENSMUSG00000034459	Ifit1	15957	279.021	1.546	1.546	0.629	0.282	2.228	0.026	0.134	293.242	187.387	210.711	135.996	460.82	442.494	208.574	300.808	386.532	304.552	138.118	206.834	320.271	mgi_id MGI:99450	chr19	34640871	34650009	protein_coding	+	9138	interferon-induced protein with tetratricopeptide repeats 1	2656	1.572	1.004	1.13	0.729	2.47	2.372	1.118	1.612	2.072	1.633	0.74	1.109	1.717	2.602	1.869	2.074	1.198
ENSMUSG00000112421	4933406B15Rik	71064	54.82	1.546	1.546	0.628	0.303	2.071	0.038	0.171	37.96	49.009	31.277	45.032	48.276	68.076	93.309	39.066	99.273	37.361	54.384	40.82	62.821	mgi_id MGI:1918314	chr12	80583011	80597140	antisense	-	14129	RIKEN cDNA 4933406B15 gene	1182	0.457	0.59	0.377	0.542	0.582	0.82	1.124	0.471	1.196	0.45	0.655	0.492	0.757	0.218	0.316	0.199	0.257
ENSMUSG00000037820	Tgm2	21817	2025.6	1.548	1.548	0.63	0.17	3.699	0	0.005	1589.58	1208.89	1996.82	1211.35	2898.05	2563.17	1734.45	2474.83	2547.31	2442.07	1615.12	1501.66	2325	mgi_id MGI:98731	chr2	158116402	158146436	protein_coding	-	30034	transglutaminase 2, C polypeptide	4608	4.911	3.735	6.17	3.743	8.954	7.92	5.359	7.647	7.871	7.545	4.99	4.64	7.184	4.292	3.669	5.981	3.246
ENSMUSG00000024696	Lpxn	107321	102.656	1.549	1.549	0.631	0.18	3.514	0	0.009	73.073	72.072	72.432	85.56	138.978	125.838	85.076	122.081	141.517	124.538	88.05	75.784	118.011	mgi_id MGI:2147677	chr19	12796193	12833807	protein_coding	+	37614	leupaxin	1790	0.581	0.573	0.576	0.681	1.105	1.001	0.677	0.971	1.126	0.991	0.7	0.603	0.939	0.158	0.175	0.173	0.183
ENSMUSG00000113052	Gm31513	102633763	37.176	1.549	1.549	0.631	0.238	2.651	0.008	0.065	22.776	25.946	34.57	27.019	35.11	37.132	37.507	42.973	42.244	47.551	56.11	27.578	42.661	mgi_id MGI:5590672	chr12	84195969	84199580	antisense	+	3611	predicted gene, 31513	684	0.474	0.54	0.72	0.562	0.731	0.773	0.781	0.894	0.879	0.99	1.168	0.574	0.888	0.511	0.655	0.861	0.602
ENSMUSG00000114433	Gm48488	--	38.239	1.549	1.549	0.632	0.269	2.352	0.019	0.111	30.368	34.595	28.808	19.814	32.184	64.982	46.655	38.089	42.244	50.947	31.94	28.396	43.863	mgi_id MGI:6098010	chr13	60176682	60182862	lincRNA	+	6180	predicted gene, 48488	5345	0.081	0.092	0.077	0.053	0.086	0.173	0.124	0.101	0.113	0.136	0.085	0.076	0.117	0.398	0.51	0.419	0.258
ENSMUSG00000029075	Tnfrsf4	22163	42.397	1.549	1.549	0.631	0.278	2.27	0.023	0.127	22.776	34.595	25.516	42.33	62.906	49.51	40.251	58.599	62.31	37.361	30.213	31.304	48.736	mgi_id MGI:104512	chr4	156013843	156016612	protein_coding	+	2769	tumor necrosis factor receptor superfamily, member 4	1365	0.238	0.361	0.266	0.442	0.656	0.516	0.42	0.611	0.65	0.39	0.315	0.327	0.508	0.667	1.139	0.829	1.23
ENSMUSG00000116884	C130040N14Rik	619324	41.636	1.55	1.55	0.633	0.283	2.236	0.025	0.133	20.878	32.673	40.331	28.82	62.906	44.353	68.61	31.253	51.749	41.89	34.529	30.676	47.898	mgi_id MGI:3588257	chr17	27565112	27566222	antisense	+	1110	RIKEN cDNA C130040N14 gene	1111	0.268	0.419	0.517	0.369	0.806	0.568	0.879	0.401	0.663	0.537	0.442	0.393	0.614	1.525	2.683	3.268	2.09
ENSMUSG00000028068	Iqgap3	404710	58.481	1.55	1.55	0.632	0.298	2.118	0.034	0.16	37.96	48.048	27.162	60.343	59.98	71.17	76.843	87.898	92.937	46.419	34.529	43.378	67.111	mgi_id MGI:3028642	chr3	88081971	88121048	protein_coding	+	39077	IQ motif containing GTPase activating protein 3	11384	0.047	0.06	0.034	0.075	0.075	0.089	0.096	0.11	0.116	0.058	0.043	0.054	0.084	0.079	0.112	0.063	0.124
ENSMUSG00000043279	Trim56	384309	1113.59	1.551	1.551	0.633	0.136	4.669	0	0	750.661	817.778	888.939	839.392	1364.91	1664.77	1101.42	1264.76	1271.54	1397.09	888.271	824.192	1278.96	mgi_id MGI:2685298	chr5	137105644	137116209	protein_coding	-	10565	tripartite motif-containing 56	9281	1.152	1.255	1.364	1.288	2.094	2.554	1.69	1.94	1.951	2.143	1.363	1.264	1.962	5.762	7.056	7.569	6.394
ENSMUSG00000038963	Slco4a1	108115	145.344	1.551	1.551	0.633	0.158	4.019	0	0.002	95.849	117.237	127.579	89.163	160.921	179.473	123.498	164.077	204.883	172.089	164.015	107.457	166.994	mgi_id MGI:1351866	chr2	180456245	180474867	protein_coding	+	18622	solute carrier organic anion transporter family, member 4a1	4799	0.284	0.348	0.378	0.265	0.477	0.532	0.366	0.487	0.608	0.511	0.487	0.319	0.495	0.417	0.574	0.616	0.385
ENSMUSG00000024011	Pi16	74116	48.827	1.551	1.551	0.633	0.21	3.01	0.003	0.031	30.368	36.517	39.508	37.827	55.591	62.919	44.825	59.576	71.815	49.815	48.341	36.055	56.126	mgi_id MGI:1921366	chr17	29317680	29330593	protein_coding	+	12913	peptidase inhibitor 16	6364	0.068	0.082	0.088	0.085	0.124	0.141	0.1	0.133	0.161	0.111	0.108	0.081	0.126	0.191	0.258	0.275	0.236
ENSMUSG00000026471	Mr1	15064	486.169	1.553	1.553	0.635	0.141	4.497	0	0	348.284	320.961	367.922	401.683	459.358	784.937	539.73	535.204	615.705	481.169	492.908	359.712	558.43	mgi_id MGI:1195463	chr1	155127277	155146814	protein_coding	-	19537	major histocompatibility complex, class I-related	5981	0.829	0.764	0.876	0.956	1.093	1.869	1.285	1.274	1.466	1.145	1.173	0.856	1.329	1.446	1.498	1.694	1.655
ENSMUSG00000024227	Pdzph1	69239	390.373	1.553	1.553	0.635	0.198	3.209	0.001	0.02	310.324	272.913	269.974	301.713	402.304	714.798	391.533	355.501	587.19	337.384	350.474	288.731	448.455	mgi_id MGI:1916489	chr17	58878808	58991375	protein_coding	-	112567	PDZ and pleckstrin homology domains 1	4434	0.996	0.876	0.867	0.969	1.292	2.295	1.257	1.142	1.885	1.083	1.125	0.927	1.44	0.224	0.221	0.216	0.216
ENSMUSG00000034035	Ccdc17	622665	102.123	1.555	1.555	0.637	0.203	3.135	0.002	0.024	96.798	72.072	62.555	71.15	93.627	175.347	115.264	101.572	132.012	98.498	104.452	75.644	117.253	mgi_id MGI:1915667	chr4	116596654	116600266	protein_coding	+	3612	coiled-coil domain containing 17	2634	0.523	0.39	0.338	0.385	0.506	0.948	0.623	0.549	0.714	0.532	0.565	0.409	0.634	2.173	1.819	1.558	1.585
ENSMUSG00000056116	H2-T22	15039	130.316	1.556	1.556	0.638	0.206	3.091	0.002	0.026	98.696	102.823	79.017	104.474	157.996	198.039	139.964	129.894	206.995	100.762	114.811	96.252	149.78	mgi_id MGI:95956	chr17	36037128	36042747	protein_coding	-	5619	histocompatibility 2, T region locus 22	3414	0.412	0.429	0.33	0.436	0.659	0.826	0.584	0.542	0.863	0.42	0.479	0.401	0.625	1.424	1.668	1.265	1.496
ENSMUSG00000048856	Slc25a47	104910	69	1.556	1.556	0.638	0.211	3.025	0.002	0.03	29.419	61.501	55.147	57.641	73.146	96.957	75.928	82.039	90.824	69.062	67.332	50.927	79.327	mgi_id MGI:2144766	chr12	108836046	108856815	protein_coding	+	20769	solute carrier family 25, member 47	2985	0.14	0.293	0.263	0.275	0.349	0.462	0.362	0.391	0.433	0.329	0.321	0.243	0.378	0.115	0.27	0.239	0.223
ENSMUSG00000031380	Vegfd	14205	149.713	1.556	1.556	0.638	0.257	2.483	0.013	0.088	105.339	95.135	134.164	108.076	128.737	141.309	211.318	207.05	266.137	80.384	169.194	110.679	172.018	mgi_id MGI:108037	chrX	164373378	164402650	protein_coding	+	29272	vascular endothelial growth factor D	2408	0.623	0.562	0.793	0.639	0.761	0.836	1.249	1.224	1.574	0.475	1	0.654	1.017	0.292	0.296	0.412	0.297
ENSMUSG00000001741	Il16	16170	199.095	1.557	1.557	0.639	0.168	3.801	0	0.004	185.056	133.574	134.164	135.095	225.29	219.7	188.448	200.213	334.783	219.639	214.083	146.972	228.88	mgi_id MGI:1270855	chr7	83642825	83745726	protein_coding	-	102901	interleukin 16	7865	0.335	0.242	0.243	0.245	0.408	0.398	0.341	0.362	0.606	0.398	0.388	0.266	0.414	0.146	0.118	0.117	0.106
ENSMUSG00000064373	Selenop	20363	22131.3	1.557	1.557	0.639	0.224	2.855	0.004	0.043	17939.9	15656	16791.9	14974.9	24852.1	40213.3	25955.5	17455.7	28573.8	19225.2	21806.2	16340.7	25440.3	mgi_id MGI:894288	chr15	3268547	3280508	protein_coding	+	11961	selenoprotein P	2842	89.874	78.432	84.122	75.019	124.502	201.457	130.029	87.448	143.146	96.313	109.243	81.862	127.448	121.628	119.32	126.284	100.757
ENSMUSG00000042567	Nek10	674895	104.989	1.557	1.557	0.639	0.321	1.99	0.047	0.195	35.113	84.565	107.002	83.759	49.739	119.649	177.471	154.311	144.685	83.78	114.811	77.61	120.635	mgi_id MGI:2685128	chr14	14803415	15012059	protein_coding	+	208644	NIMA (never in mitosis gene a)- related kinase 10	11849	0.042	0.102	0.129	0.101	0.06	0.144	0.213	0.185	0.174	0.101	0.138	0.093	0.145	0.014	0.037	0.046	0.032
ENSMUSG00000024972	Lgals12	56072	37.87	1.558	1.558	0.64	0.311	2.055	0.04	0.176	43.654	20.18	22.223	26.118	42.425	40.227	50.314	68.365	25.346	32.833	44.888	28.044	43.485	mgi_id MGI:1929094	chr19	7596660	7607193	protein_coding	-	10533	lectin, galactose binding, soluble 12	2773	0.224	0.104	0.114	0.134	0.218	0.207	0.258	0.351	0.13	0.169	0.23	0.144	0.223	0.336	0.175	0.19	0.2
ENSMUSG00000035778	Ggta1	14594	336.932	1.559	1.559	0.641	0.147	4.354	0	0.001	247.69	239.279	263.389	242.271	412.544	310.468	345.793	446.329	443.561	474.376	280.552	248.157	387.66	mgi_id MGI:95704	chr2	35400179	35463231	protein_coding	-	63052	glycoprotein galactosyltransferase alpha 1, 3	4709	0.749	0.723	0.796	0.733	1.247	0.939	1.045	1.349	1.341	1.434	0.848	0.75	1.172	0.319	0.346	0.376	0.309
ENSMUSG00000029622	Arpc1b	11867	1358.09	1.561	1.561	0.643	0.137	4.682	0	0	1036.31	978.258	1070.02	915.946	1783.3	1666.83	1327.37	1366.33	2059.39	1600.88	1134.29	1000.13	1562.63	mgi_id MGI:1343142	chr5	145114215	145130705	protein_coding	+	16490	actin related protein 2/3 complex, subunit 1B	5115	2.885	2.723	2.978	2.55	4.964	4.64	3.695	3.803	5.732	4.456	3.157	2.784	4.35	5.096	5.408	5.837	4.47
ENSMUSG00000034708	Grn	14824	4713.54	1.561	1.561	0.642	0.148	4.348	0	0.001	3477.15	3245.16	3586.21	3586.33	5521.07	6533.24	5000.28	4699.64	7740.14	4241.08	4218.64	3473.71	5422.01	mgi_id MGI:95832	chr11	102430315	102437048	protein_coding	+	6733	granulin	3474	14.25	13.3	14.697	14.698	22.627	26.775	20.493	19.261	31.722	17.381	17.289	14.236	22.221	41.879	43.937	47.912	42.867
ENSMUSG00000110138	4831440D22Rik	320798	56.652	1.561	1.561	0.642	0.224	2.868	0.004	0.042	41.756	36.517	48.562	39.628	70.22	42.29	79.587	67.389	70.759	78.119	48.341	41.616	65.244	mgi_id MGI:2444771	chr8	91449521	91474598	antisense	-	25077	RIKEN cDNA 4831440D22 gene	2929	0.203	0.178	0.236	0.193	0.341	0.206	0.387	0.328	0.344	0.38	0.235	0.202	0.317	0.135	0.133	0.174	0.127
ENSMUSG00000001119	Col6a1	12833	4170.59	1.562	1.562	0.643	0.225	2.857	0.004	0.043	3056.74	2418.74	3228.99	3585.43	2817.59	5736.95	5156.71	7047.51	4672.18	4251.27	3904.42	3072.47	4798.09	mgi_id MGI:88459	chr10	76708792	76726168	protein_coding	-	17376	collagen, type VI, alpha 1	4380	9.936	7.862	10.496	11.655	9.159	18.648	16.762	22.909	15.187	13.819	12.692	9.987	15.597	14.266	12.689	16.716	16.606
ENSMUSG00000087381	Gm16008	100038526	103.709	1.563	1.563	0.644	0.179	3.606	0	0.007	89.206	52.853	90.54	72.051	127.274	146.467	126.242	118.175	118.283	103.027	96.683	76.162	119.45	mgi_id MGI:3802048	chr4	156022008	156031643	antisense	-	9635	predicted gene 16008	1324	0.959	0.568	0.974	0.775	1.369	1.575	1.358	1.271	1.272	1.108	1.04	0.819	1.284	0.751	0.5	0.845	0.602
ENSMUSG00000007080	Pole	18973	85.023	1.563	1.563	0.644	0.232	2.777	0.005	0.051	70.226	49.009	47.739	83.759	73.146	125.838	92.395	102.548	130.956	90.573	69.059	62.683	97.788	mgi_id MGI:1196391	chr5	110286306	110337474	protein_coding	+	51168	polymerase (DNA directed), epsilon	11160	0.09	0.063	0.061	0.107	0.093	0.161	0.118	0.131	0.167	0.116	0.088	0.08	0.125	0.111	0.087	0.084	0.132
ENSMUSG00000026072	Il1r1	16177	371.944	1.564	1.564	0.645	0.188	3.422	0.001	0.012	309.375	224.865	267.505	292.706	431.562	640.534	404.34	342.804	522.768	362.292	292.637	273.613	428.134	mgi_id MGI:96545	chr1	40225080	40317257	protein_coding	+	92177	interleukin 1 receptor, type I	6363	0.692	0.503	0.599	0.655	0.966	1.433	0.905	0.767	1.17	0.811	0.655	0.612	0.958	0.272	0.222	0.261	0.256
ENSMUSG00000037418	Best1	24115	52.991	1.564	1.564	0.645	0.314	2.056	0.04	0.175	64.532	31.712	26.339	33.323	87.775	54.667	84.161	55.669	67.59	33.965	43.162	38.977	60.999	mgi_id MGI:1346332	chr19	9985174	10001633	protein_coding	-	16459	bestrophin 1	2579	0.356	0.175	0.145	0.184	0.485	0.302	0.465	0.307	0.373	0.188	0.238	0.215	0.337	0.318	0.176	0.144	0.163
ENSMUSG00000025727	A930017K11Rik	100034748	70.24	1.565	1.565	0.646	0.196	3.303	0.001	0.016	59.787	60.541	41.978	44.131	98.016	90.768	79.587	89.852	77.095	71.326	59.563	51.609	80.887	mgi_id MGI:2442713	chr17	25946387	25952565	protein_coding	-	6178	RIKEN cDNA A930017K11 gene	2539	0.335	0.339	0.235	0.247	0.55	0.509	0.446	0.504	0.432	0.4	0.334	0.289	0.454	0.785	0.893	0.611	0.575
ENSMUSG00000086914	Gm16124	102636154	57.998	1.565	1.565	0.646	0.268	2.409	0.016	0.101	40.807	42.282	29.631	58.541	48.276	110.366	75.928	65.436	52.805	54.344	59.563	42.815	66.674	mgi_id MGI:3802001	chr9	53667246	53681265	antisense	+	14019	predicted gene 16124	516	1.126	1.167	0.818	1.615	1.332	3.045	2.095	1.806	1.457	1.499	1.643	1.181	1.84	0.236	0.275	0.19	0.336
ENSMUSG00000033182	Kbtbd12	74589	25.732	1.565	1.565	0.646	0.285	2.268	0.023	0.127	20.878	16.336	15.639	23.417	24.87	27.849	34.762	31.253	31.683	19.247	37.119	19.067	29.54	mgi_id MGI:1918481	chr6	88545114	88637950	protein_coding	-	92836	kelch repeat and BTB (POZ) domain containing 12	9381	0.032	0.025	0.024	0.036	0.038	0.042	0.053	0.047	0.048	0.029	0.056	0.029	0.045	0.018	0.016	0.015	0.02
ENSMUSG00000029925	Tbxas1	21391	292.156	1.566	1.566	0.647	0.167	3.879	0	0.003	205.934	172.973	215.65	262.985	433.025	415.676	254.314	321.318	366.466	279.644	285.731	214.385	336.596	mgi_id MGI:98497	chr6	38875404	39084585	protein_coding	+	209181	thromboxane A synthase 1, platelet	9094	0.322	0.271	0.338	0.412	0.678	0.651	0.398	0.503	0.574	0.438	0.447	0.336	0.527	0.08	0.075	0.093	0.101
ENSMUSG00000024053	Emilin2	246707	279.536	1.566	1.566	0.647	0.199	3.257	0.001	0.018	179.362	229.67	204.95	207.146	425.71	239.298	312.861	261.742	491.086	279.644	243.433	205.282	321.968	mgi_id MGI:2389136	chr17	71252172	71311978	protein_coding	-	59806	elastin microfibril interfacer 2	5505	0.464	0.594	0.53	0.536	1.101	0.619	0.809	0.677	1.27	0.723	0.63	0.531	0.833	0.243	0.35	0.308	0.279
ENSMUSG00000027843	Ptpn22	19260	65.123	1.566	1.566	0.647	0.299	2.167	0.03	0.148	56.94	40.36	48.562	45.032	95.09	66.013	60.377	73.249	133.068	62.269	35.393	47.724	75.065	mgi_id MGI:107170	chr3	103859795	103912247	protein_coding	+	52452	protein tyrosine phosphatase, non-receptor type 22 (lymphoid)	6775	0.12	0.085	0.102	0.095	0.2	0.139	0.127	0.154	0.28	0.131	0.074	0.1	0.158	0.088	0.07	0.083	0.069
ENSMUSG00000031980	Agt	11606	482.524	1.567	1.567	0.648	0.202	3.21	0.001	0.02	349.233	389.189	321.006	359.353	495.931	837.541	711.712	406.286	644.22	399.653	393.636	354.695	555.569	mgi_id MGI:87963	chr8	124556534	124569706	protein_coding	-	13172	angiotensinogen (serpin peptidase inhibitor, clade A, member 8)	1891	2.629	2.93	2.417	2.706	3.734	6.306	5.359	3.059	4.85	3.009	2.964	2.671	4.183	2.15	2.693	2.192	2.196
ENSMUSG00000039903	Eva1c	70967	128.568	1.568	1.568	0.649	0.205	3.163	0.002	0.022	97.747	80.721	97.948	100.871	143.366	154.718	166.493	116.221	223.893	134.727	97.546	94.322	148.138	mgi_id MGI:1918217	chr16	90826719	90905109	protein_coding	+	78390	eva-1 homolog C (C. elegans)	3806	0.366	0.302	0.366	0.377	0.536	0.579	0.623	0.435	0.838	0.504	0.365	0.353	0.554	0.101	0.094	0.112	0.104
ENSMUSG00000079491	H2-T10	15024	410.888	1.569	1.569	0.649	0.149	4.37	0	0.001	275.211	344.985	270.797	315.222	544.207	574.52	466.546	414.1	572.405	382.671	359.107	301.554	473.365	mgi_id MGI:95942	chr17	36115876	36121465	polymorphic_pseudogene	-	5589	histocompatibility 2, T region locus 10	3419	1.146	1.437	1.128	1.313	2.266	2.392	1.943	1.724	2.384	1.594	1.495	1.256	1.971	3.993	5.627	4.358	4.539
ENSMUSG00000042842	Serpinb6b	20708	120.954	1.571	1.571	0.651	0.21	3.1	0.002	0.026	71.175	84.565	97.948	100.871	121.423	155.75	139.049	153.334	196.434	127.934	82.008	88.64	139.419	mgi_id MGI:894688	chr13	32965209	32979067	protein_coding	+	13858	serine (or cysteine) peptidase inhibitor, clade B, member 6b	2262	0.448	0.532	0.617	0.635	0.764	0.98	0.875	0.965	1.236	0.805	0.516	0.558	0.878	0.416	0.556	0.636	0.586
ENSMUSG00000056155	Nanos3	244551	34.696	1.571	1.571	0.652	0.24	2.712	0.007	0.058	27.521	28.829	18.931	27.019	36.573	46.415	38.421	45.903	44.356	30.568	37.119	25.575	39.908	mgi_id MGI:2675387	chr8	84173731	84185217	protein_coding	-	11486	nanos C2HC-type zinc finger 3	924	0.424	0.444	0.292	0.416	0.564	0.715	0.592	0.707	0.683	0.471	0.572	0.394	0.615	0.194	0.229	0.148	0.189
ENSMUSG00000037686	Aspg	104816	334.808	1.573	1.573	0.653	0.187	3.495	0	0.01	340.692	184.504	232.112	223.357	476.913	343.475	298.224	453.166	469.964	374.746	285.731	245.166	386.031	mgi_id MGI:2144822	chr12	112106679	112127559	protein_coding	+	20880	asparaginase	3521	1.378	0.746	0.939	0.903	1.928	1.389	1.206	1.832	1.9	1.515	1.155	0.991	1.561	1.323	0.806	1	0.861
ENSMUSG00000020227	Irak3	73914	97.338	1.573	1.573	0.653	0.195	3.35	0.001	0.014	83.512	68.228	71.609	61.243	138.978	124.806	115.264	121.105	124.62	90.573	70.785	71.148	112.304	mgi_id MGI:1921164	chr10	120141648	120202130	protein_coding	-	60482	interleukin-1 receptor-associated kinase 3	3676	0.323	0.264	0.277	0.237	0.538	0.483	0.446	0.469	0.483	0.351	0.274	0.276	0.435	0.112	0.103	0.107	0.081
ENSMUSG00000118295	Gm8437	667056	33.872	1.574	1.574	0.654	0.279	2.349	0.019	0.112	32.266	31.712	20.577	15.311	29.258	45.384	43.91	44.926	46.468	31.701	31.077	24.966	38.961	mgi_id MGI:3642987	chr17	31293121	31296689	transcribed_processed_pseudogene	-	3568	predicted gene 8437	3375	0.136	0.134	0.087	0.065	0.123	0.191	0.185	0.19	0.196	0.134	0.131	0.105	0.164	0.733	0.81	0.519	0.345
ENSMUSG00000020182	Ddc	13195	395.996	1.575	1.575	0.655	0.219	2.995	0.003	0.032	288.497	302.703	237.05	332.334	333.546	718.924	615.658	367.22	442.505	284.173	433.345	290.146	456.482	mgi_id MGI:94876	chr11	11814101	11898144	protein_coding	-	84043	dopa decarboxylase	4461	0.921	0.966	0.757	1.061	1.065	2.294	1.965	1.172	1.412	0.907	1.383	0.926	1.457	0.278	0.328	0.254	0.318
ENSMUSG00000074825	Itpripl1	73338	169.203	1.577	1.577	0.657	0.167	3.942	0	0.003	112.931	117.237	120.171	144.102	187.254	214.543	179.3	201.19	236.566	221.904	126.033	123.61	195.256	mgi_id MGI:1920588	chr2	127138772	127143442	protein_coding	-	4670	inositol 1,4,5-triphosphate receptor interacting protein-like 1	3738	0.43	0.447	0.458	0.549	0.713	0.817	0.683	0.766	0.901	0.845	0.48	0.471	0.744	1.961	2.288	2.315	2.483
ENSMUSG00000024014	Pim1	18712	398.041	1.577	1.577	0.657	0.178	3.686	0	0.006	265.721	283.483	331.706	281.899	602.724	443.526	343.049	390.66	654.781	434.75	346.158	290.702	459.378	mgi_id MGI:97584	chr17	29490753	29496112	protein_coding	+	5359	proviral integration site 1	3362	1.125	1.201	1.405	1.194	2.552	1.878	1.453	1.654	2.773	1.841	1.466	1.231	1.945	4.021	4.822	5.568	4.233
ENSMUSG00000031875	Cmtm3	68119	710.839	1.578	1.578	0.658	0.161	4.099	0	0.002	475.45	527.567	599.211	476.436	749.016	1172.76	898.331	661.192	948.376	645.332	665.556	519.666	820.081	mgi_id MGI:2447162	chr8	104339410	104347672	protein_coding	+	8262	CKLF-like MARVEL transmembrane domain containing 3	2986	2.267	2.515	2.857	2.272	3.571	5.592	4.283	3.153	4.522	3.077	3.173	2.478	3.91	4.667	5.821	6.524	4.641
ENSMUSG00000036833	Pnpla7	241274	1045.37	1.578	1.578	0.658	0.193	3.413	0.001	0.012	839.867	737.057	856.838	623.239	1108.89	1826.71	1351.15	769.6	1454.25	928.373	1003.08	764.25	1206.01	mgi_id MGI:2385325	chr2	24976033	25054057	protein_coding	+	78024	patatin-like phospholipase domain containing 7	7496	1.595	1.4	1.627	1.184	2.106	3.47	2.566	1.462	2.762	1.763	1.905	1.452	2.291	0.873	0.861	0.988	0.643
ENSMUSG00000038393	Txnip	56338	1429.12	1.579	1.579	0.659	0.143	4.598	0	0	1014.48	1130.09	1079.9	953.772	1296.15	2107.26	1748.18	1784.34	1966.45	1442.38	1197.31	1044.56	1648.87	mgi_id MGI:1889549	chr3	96557957	96561883	protein_coding	+	3926	thioredoxin interacting protein	3123	4.625	5.152	4.923	4.348	5.909	9.607	7.97	8.135	8.965	6.576	5.458	4.762	7.517	20.954	26.24	24.743	19.551
ENSMUSG00000002910	Arrdc2	70807	499.79	1.579	1.579	0.659	0.237	2.779	0.005	0.05	404.275	373.814	326.767	356.651	418.396	897.366	782.151	435.586	745.605	345.309	411.764	365.377	576.597	mgi_id MGI:1918057	chr8	70835129	70839720	protein_coding	-	4591	arrestin domain containing 2	3232	1.781	1.647	1.439	1.571	1.843	3.953	3.446	1.919	3.285	1.521	1.814	1.61	2.54	7.141	7.422	6.402	6.252
ENSMUSG00000010830	Kdelr3	105785	22.751	1.579	1.579	0.659	0.335	1.968	0.049	0.202	16.133	14.414	14.816	20.715	30.721	24.755	27.444	15.626	32.739	37.361	15.538	16.519	26.312	mgi_id MGI:2145953	chr15	79516411	79527739	protein_coding	+	11328	KDEL (Lys-Asp-Glu-Leu) endoplasmic reticulum protein retention receptor 3	1411	0.163	0.145	0.149	0.209	0.31	0.25	0.277	0.158	0.33	0.377	0.157	0.167	0.266	0.115	0.116	0.118	0.147
ENSMUSG00000060519	Tor3a	30935	631.684	1.58	1.58	0.66	0.144	4.585	0	0	450.776	476.637	471.631	445.814	791.441	994.323	619.318	712.954	800.522	664.579	520.532	461.215	729.096	mgi_id MGI:1353652	chr1	156653617	156674356	protein_coding	-	20739	torsin family 3, member A	3892	1.649	1.744	1.725	1.631	2.895	3.637	2.266	2.608	2.928	2.431	1.904	1.687	2.667	1.763	2.095	2.046	1.73
ENSMUSG00000027015	Cybrd1	73649	223.291	1.581	1.581	0.661	0.169	3.92	0	0.003	151.84	143.183	161.326	196.338	169.699	253.738	256.143	271.509	356.961	261.529	233.937	163.172	257.645	mgi_id MGI:2654575	chr2	71117923	71142926	protein_coding	+	25003	cytochrome b reductase 1	5339	0.405	0.382	0.43	0.524	0.453	0.677	0.683	0.724	0.952	0.697	0.624	0.435	0.687	0.492	0.522	0.58	0.632
ENSMUSG00000058715	Fcer1g	14127	426.545	1.583	1.583	0.663	0.147	4.495	0	0	316.018	275.796	330.06	321.527	538.355	570.395	461.973	450.236	653.725	405.314	368.602	310.85	492.657	mgi_id MGI:95496	chr1	171229572	171234365	protein_coding	-	4793	Fc receptor, IgE, high affinity I, gamma polypeptide	874	5.148	4.493	5.377	5.238	8.77	9.292	7.526	7.334	10.649	6.603	6.005	5.064	8.025	5.347	5.245	6.194	5.399
ENSMUSG00000046688	Tifa	211550	496.04	1.583	1.583	0.663	0.162	4.092	0	0.002	378.652	330.57	371.214	365.658	624.668	841.667	529.667	474.652	631.547	483.433	424.713	361.524	572.907	mgi_id MGI:2182965	chr3	127789805	127832164	protein_coding	+	42359	TRAF-interacting protein with forkhead-associated domain	3199	1.685	1.471	1.652	1.627	2.78	3.746	2.357	2.112	2.811	2.152	1.89	1.609	2.55	0.725	0.711	0.788	0.695
ENSMUSG00000049625	Tifab	212937	269.857	1.583	1.583	0.663	0.172	3.857	0	0.003	213.526	169.129	167.088	236.867	337.935	383.701	277.184	247.092	399.205	307.948	228.758	196.652	311.689	mgi_id MGI:2385852	chr13	56173704	56178885	protein_coding	-	5181	TRAF-interacting protein with forkhead-associated domain, family member B	3497	0.869	0.689	0.68	0.964	1.376	1.562	1.129	1.006	1.625	1.254	0.931	0.801	1.269	3.342	2.976	2.901	3.679
ENSMUSG00000020806	Rhbdf2	217344	137.244	1.583	1.583	0.663	0.214	3.099	0.002	0.026	111.982	73.994	125.933	87.362	193.106	161.938	154.601	136.731	227.061	129.066	107.905	99.818	158.63	mgi_id MGI:2442473	chr11	116598165	116627019	protein_coding	-	28854	rhomboid 5 homolog 2	5293	0.301	0.199	0.339	0.235	0.519	0.436	0.416	0.368	0.611	0.347	0.29	0.268	0.427	0.315	0.234	0.393	0.244
ENSMUSG00000001403	Ube2c	68612	72.417	1.583	1.583	0.662	0.261	2.537	0.011	0.08	30.368	51.892	51.032	77.455	95.09	78.391	75.013	95.712	115.115	74.723	51.794	52.687	83.691	mgi_id MGI:1915862	chr2	164769898	164778822	protein_coding	+	8924	ubiquitin-conjugating enzyme E2C	2600	0.166	0.284	0.279	0.424	0.521	0.429	0.411	0.524	0.63	0.409	0.284	0.289	0.458	0.276	0.53	0.514	0.699
ENSMUSG00000032218	Ccnb2	12442	56.303	1.584	1.584	0.663	0.265	2.506	0.012	0.085	33.215	28.829	43.624	58.541	40.962	54.667	57.632	82.039	80.263	86.044	53.521	41.052	65.018	mgi_id MGI:88311	chr9	70407692	70421547	protein_coding	-	13855	cyclin B2	1531	0.309	0.268	0.406	0.544	0.381	0.508	0.536	0.763	0.746	0.8	0.498	0.382	0.605	0.194	0.19	0.283	0.34
ENSMUSG00000038763	Alpk3	116904	53.792	1.585	1.585	0.664	0.294	2.257	0.024	0.129	47.45	44.204	26.339	39.628	32.184	79.422	67.695	92.782	70.759	49.815	41.435	39.405	62.013	mgi_id MGI:2151224	chr7	81057600	81105612	protein_coding	+	48012	alpha-kinase 3	6445	0.105	0.098	0.058	0.088	0.071	0.175	0.15	0.205	0.156	0.11	0.092	0.087	0.137	0.08	0.084	0.049	0.066
ENSMUSG00000068079	Tcf15	21407	29.248	1.587	1.587	0.666	0.31	2.147	0.032	0.153	21.827	24.024	16.462	23.417	19.018	38.164	40.251	20.51	50.693	32.833	34.529	21.432	33.714	mgi_id MGI:104664	chr2	152143561	152149097	protein_coding	+	5536	transcription factor 15	980	0.317	0.349	0.239	0.34	0.276	0.554	0.585	0.298	0.736	0.477	0.502	0.311	0.49	0.32	0.396	0.267	0.34
ENSMUSG00000016024	Lbp	16803	673.104	1.588	1.588	0.668	0.159	4.208	0	0.001	458.368	425.706	610.734	463.827	593.946	941.718	709.883	626.033	1048.7	820.818	704.401	489.659	777.929	mgi_id MGI:1098776	chr2	158306493	158332852	protein_coding	+	26359	lipopolysaccharide binding protein	4831	1.351	1.255	1.8	1.367	1.75	2.775	2.092	1.845	3.091	2.419	2.076	1.443	2.293	1.41	1.472	2.084	1.416
ENSMUSG00000042282	Gucy2f	245650	49.469	1.588	1.588	0.668	0.22	3.032	0.002	0.03	34.164	29.79	39.508	40.529	42.425	62.919	65.865	54.692	69.702	62.269	42.299	35.998	57.167	mgi_id MGI:105119	chrX	142081160	142196931	protein_coding	-	115771	guanylate cyclase 2f	8122	0.06	0.052	0.069	0.071	0.074	0.11	0.115	0.096	0.122	0.109	0.074	0.063	0.1	0.024	0.023	0.031	0.028
ENSMUSG00000041679	Lrrc29	234684	76.91	1.588	1.588	0.667	0.237	2.809	0.005	0.047	75.92	54.775	41.978	52.237	54.128	112.429	96.054	100.595	114.059	71.326	72.512	56.227	88.729	mgi_id MGI:2443262	chr8	105312265	105326278	protein_coding	-	14013	leucine rich repeat containing 29	3958	0.273	0.197	0.151	0.188	0.195	0.404	0.346	0.362	0.41	0.257	0.261	0.202	0.319	0.439	0.356	0.269	0.3
ENSMUSG00000026875	Traf1	22029	58.669	1.588	1.588	0.667	0.295	2.258	0.024	0.129	27.521	53.814	46.916	42.33	65.831	31.975	64.036	82.039	102.442	79.251	49.205	42.645	67.825	mgi_id MGI:101836	chr2	34941750	34961772	protein_coding	-	20022	TNF receptor-associated factor 1	8819	0.044	0.087	0.076	0.068	0.106	0.052	0.103	0.132	0.165	0.128	0.079	0.069	0.109	0.111	0.245	0.211	0.17
ENSMUSG00000020674	Pxdn	69675	2159.93	1.589	1.589	0.669	0.138	4.839	0	0	1294.44	1747.03	1558.11	1684.19	2260.22	2948.93	3087.44	2644.77	2634.96	1805.8	2093.35	1570.94	2496.49	mgi_id MGI:1916925	chr12	29937608	30017658	protein_coding	+	80050	peroxidasin	9648	1.91	2.578	2.299	2.485	3.335	4.352	4.556	3.903	3.888	2.665	3.089	2.318	3.684	1.311	1.989	1.751	1.693
ENSMUSG00000038059	Smim3	106878	573.44	1.589	1.589	0.668	0.237	2.816	0.005	0.047	515.309	379.579	374.507	398.981	636.371	1028.36	657.739	432.656	993.788	416.636	473.917	417.094	662.781	mgi_id MGI:1917088	chr18	60474191	60501987	protein_coding	-	27796	small integral membrane protein 3	6828	1.075	0.791	0.781	0.832	1.327	2.144	1.371	0.902	2.072	0.869	0.988	0.87	1.382	1.503	1.245	1.212	1.155
ENSMUSG00000035697	Arhgap45	70719	636.175	1.59	1.59	0.669	0.152	4.401	0	0.001	509.615	404.564	455.17	480.038	847.032	828.258	633.954	747.137	971.61	567.213	553.335	462.347	735.506	mgi_id MGI:1917969	chr10	80016653	80031472	protein_coding	+	14819	Rho GTPase activating protein 45	4478	1.62	1.286	1.447	1.526	2.693	2.633	2.016	2.375	3.089	1.803	1.759	1.47	2.338	2.789	2.489	2.763	2.607
ENSMUSG00000039087	Rreb1	68750	1459.24	1.59	1.59	0.669	0.173	3.863	0	0.003	1129.31	842.763	1300.48	970.884	1291.76	2454.86	1419.77	2079.29	1703.49	1504.64	1354.42	1060.86	1686.89	mgi_id MGI:2443664	chr13	37778400	37952005	protein_coding	+	173605	ras responsive element binding protein 1	13994	1.149	0.857	1.323	0.988	1.314	2.498	1.444	2.115	1.733	1.531	1.378	1.079	1.716	0.528	0.443	0.674	0.45
ENSMUSG00000026946	Nmi	64685	209.476	1.591	1.591	0.67	0.168	3.995	0	0.002	167.024	119.159	148.98	172.922	247.234	330.066	214.977	247.092	249.239	236.622	170.921	152.021	242.307	mgi_id MGI:1928368	chr2	51948487	51973494	protein_coding	-	25007	N-myc (and STAT) interactor	2001	1.188	0.848	1.06	1.23	1.759	2.348	1.53	1.758	1.773	1.684	1.216	1.082	1.724	0.542	0.434	0.536	0.557
ENSMUSG00000021384	Susd3	66329	111.957	1.591	1.591	0.67	0.179	3.738	0	0.005	78.767	70.15	69.14	107.176	119.96	156.781	104.287	147.474	138.349	135.859	103.588	81.308	129.471	mgi_id MGI:1913579	chr13	49230690	49248706	protein_coding	-	18016	sushi domain containing 3	2837	0.395	0.352	0.347	0.538	0.602	0.787	0.523	0.74	0.694	0.682	0.52	0.408	0.65	0.355	0.355	0.345	0.479
ENSMUSG00000097684	Gm26645	--	140.633	1.591	1.591	0.67	0.281	2.386	0.017	0.106	68.328	167.207	68.317	104.474	251.623	225.889	113.435	132.824	153.134	127.934	133.802	102.081	162.663	mgi_id MGI:5477139	chr13	15459980	15461295	lincRNA	-	1315	predicted gene, 26645	1316	0.739	1.809	0.739	1.13	2.722	2.444	1.227	1.437	1.657	1.384	1.448	1.104	1.76	4.214	11.591	4.673	6.394
ENSMUSG00000056174	Col8a2	329941	161.575	1.591	1.591	0.67	0.318	2.106	0.035	0.163	66.43	159.519	140.749	103.573	64.369	169.159	248.825	262.719	129.9	249.076	183.006	117.568	186.722	mgi_id MGI:88464	chr4	126286793	126314330	protein_coding	+	27537	collagen, type VIII, alpha 2	4489	0.211	0.506	0.446	0.328	0.204	0.537	0.789	0.833	0.412	0.79	0.58	0.373	0.592	0.196	0.528	0.46	0.303
ENSMUSG00000039457	Ppl	19041	56.312	1.596	1.596	0.674	0.213	3.168	0.002	0.022	38.909	47.087	43.624	34.224	43.888	68.076	73.184	78.132	68.646	73.591	50.068	40.961	65.083	mgi_id MGI:1194898	chr16	5086291	5132421	protein_coding	-	46130	periplakin	6893	0.08	0.097	0.09	0.071	0.091	0.141	0.151	0.161	0.142	0.152	0.103	0.085	0.134	0.068	0.093	0.085	0.06
ENSMUSG00000045106	Ccdc73	211936	23.815	1.596	1.596	0.674	0.304	2.22	0.026	0.136	19.929	15.375	20.577	13.51	23.407	28.881	33.847	20.51	22.178	24.908	38.846	17.348	27.511	mgi_id MGI:3606488	chr2	104867805	105017904	protein_coding	+	150099	coiled-coil domain containing 73	4351	0.065	0.05	0.067	0.044	0.077	0.095	0.111	0.067	0.073	0.082	0.127	0.057	0.09	0.011	0.009	0.012	0.007
ENSMUSG00000029490	Mfsd7a	243197	122.558	1.597	1.597	0.675	0.209	3.225	0.001	0.019	111.033	74.955	96.302	73.852	100.942	172.253	203.085	149.427	127.788	106.423	132.075	89.036	141.713	mgi_id MGI:2442629	chr5	108441054	108449100	protein_coding	-	8046	major facilitator superfamily domain containing 7A	5340	0.296	0.2	0.257	0.197	0.269	0.459	0.541	0.398	0.341	0.284	0.352	0.237	0.378	1.119	0.849	1.077	0.739
ENSMUSG00000041957	Pkp2	67451	264.282	1.599	1.599	0.678	0.279	2.43	0.015	0.098	151.84	143.183	236.227	234.165	207.735	391.953	448.251	236.349	459.403	152.842	245.159	191.354	305.956	mgi_id MGI:1914701	chr16	16213318	16272712	protein_coding	+	59394	plakophilin 2	5360	0.403	0.38	0.627	0.622	0.552	1.041	1.191	0.628	1.22	0.406	0.651	0.508	0.813	0.207	0.22	0.358	0.317
ENSMUSG00000086509	Nkx2-2os	100313531	40.077	1.602	1.602	0.68	0.289	2.356	0.018	0.111	18.031	30.751	30.454	36.926	24.87	51.573	53.058	62.506	47.524	53.212	31.94	29.041	46.383	mgi_id MGI:3652259	chr2	147184083	147331681	antisense	+	147598	NK2 homeobox 2, opposite strand	4345	0.059	0.101	0.1	0.121	0.081	0.169	0.174	0.205	0.156	0.174	0.105	0.095	0.152	0.01	0.019	0.019	0.02
ENSMUSG00000079497	Gm13420	433415	39.092	1.604	1.604	0.681	0.262	2.598	0.009	0.072	27.521	23.063	27.162	34.224	70.22	53.636	37.507	40.043	46.468	37.361	32.803	27.993	45.434	mgi_id MGI:3649917	chr2	29744919	29751685	protein_coding	-	6766	predicted gene 13420	1091	0.359	0.301	0.354	0.447	0.916	0.7	0.489	0.523	0.606	0.488	0.428	0.365	0.593	0.33	0.311	0.361	0.407
ENSMUSG00000020709	Adap2	216991	503.004	1.605	1.605	0.682	0.165	4.138	0	0.001	419.459	349.79	311.129	372.863	573.465	787	593.703	464.885	740.325	437.015	483.413	363.31	582.829	mgi_id MGI:2663075	chr11	80154105	80178958	protein_coding	+	24853	ArfGAP with dual PH domains 2	1785	3.346	2.79	2.482	2.974	4.574	6.277	4.736	3.708	5.905	3.486	3.856	2.898	4.649	1.369	1.283	1.126	1.207
ENSMUSG00000028150	Rorc	19885	76.628	1.605	1.605	0.683	0.318	2.15	0.032	0.152	32.266	91.291	58.439	39.628	67.294	122.743	139.049	65.436	99.273	67.93	59.563	55.406	88.756	mgi_id MGI:104856	chr3	94372794	94398276	protein_coding	+	25482	RAR-related orphan receptor gamma	3559	0.129	0.365	0.234	0.159	0.269	0.491	0.556	0.262	0.397	0.272	0.238	0.222	0.355	0.103	0.327	0.206	0.125
ENSMUSG00000117975	Itprip	414801	98.311	1.606	1.606	0.684	0.188	3.64	0	0.006	65.481	82.643	74.901	60.343	121.423	124.806	103.372	127.941	146.798	91.705	82.008	70.842	114.007	mgi_id MGI:3042776	chr19	47894602	47919299	protein_coding	-	24697	inositol 1,4,5-triphosphate receptor interacting protein	3950	0.236	0.298	0.27	0.218	0.438	0.45	0.373	0.461	0.529	0.331	0.296	0.255	0.411	0.215	0.305	0.273	0.197
ENSMUSG00000020865	Abcc3	76408	290.72	1.608	1.608	0.685	0.174	3.944	0	0.003	241.996	172.012	232.112	191.835	327.695	477.564	306.457	246.116	389.7	339.649	272.783	209.489	337.138	mgi_id MGI:1923658	chr11	94343295	94392997	protein_coding	-	49702	ATP-binding cassette, sub-family C (CFTR/MRP), member 3	5698	0.605	0.43	0.58	0.479	0.819	1.193	0.766	0.615	0.974	0.849	0.682	0.523	0.842	0.395	0.315	0.42	0.311
ENSMUSG00000001228	Uhrf1	18140	134.842	1.609	1.609	0.686	0.255	2.689	0.007	0.061	59.787	104.745	95.479	127.89	181.402	147.498	141.794	152.357	167.92	227.565	76.828	96.975	156.481	mgi_id MGI:1338889	chr17	56303321	56323486	protein_coding	+	20165	ubiquitin-like, containing PHD and RING finger domains, 1	4259	0.2	0.35	0.319	0.428	0.606	0.493	0.474	0.509	0.561	0.761	0.257	0.324	0.523	0.24	0.474	0.426	0.51
ENSMUSG00000113688	A930027P06Rik	399619	33.75	1.609	1.609	0.686	0.272	2.52	0.012	0.083	29.419	18.258	30.454	18.913	40.962	29.912	35.677	55.669	44.356	33.965	33.666	24.261	39.172	mgi_id MGI:3026956	chr13	17951938	17954912	TEC	+	2974	RIKEN cDNA A930027P06 gene	2975	0.141	0.087	0.146	0.091	0.196	0.143	0.171	0.266	0.212	0.163	0.161	0.116	0.187	0.802	0.56	0.921	0.512
ENSMUSG00000056666	Retsat	67442	871.362	1.61	1.61	0.687	0.151	4.555	0	0	653.863	599.639	662.589	594.419	996.25	1419.28	1105.99	763.74	1128.97	782.324	877.912	627.627	1010.64	mgi_id MGI:1914692	chr6	72598475	72608425	protein_coding	+	9950	retinol saturase (all trans retinol 13,14 reductase)	3537	2.632	2.414	2.667	2.393	4.01	5.713	4.452	3.074	4.544	3.149	3.534	2.526	4.068	5.329	5.494	5.99	4.808
ENSMUSG00000071392	Ect2l	100045792	25.658	1.61	1.61	0.687	0.321	2.142	0.032	0.154	12.337	31.712	11.523	18.913	21.944	26.818	31.103	34.183	26.402	36.229	31.077	18.621	29.679	mgi_id MGI:3641723	chr10	18128903	18210890	protein_coding	-	81987	epithelial cell transforming sequence 2 oncogene-like	4257	0.041	0.106	0.039	0.063	0.073	0.09	0.104	0.114	0.088	0.121	0.104	0.062	0.099	0.012	0.035	0.013	0.019
ENSMUSG00000020077	Srgn	19073	603.537	1.611	1.611	0.688	0.181	3.8	0	0.004	463.113	368.048	463.401	442.212	801.681	891.177	552.537	591.85	989.564	587.592	487.729	434.193	700.304	mgi_id MGI:97756	chr10	62493833	62527451	protein_coding	-	33618	serglycin	2196	3.003	2.386	3.004	2.867	5.198	5.778	3.582	3.837	6.416	3.81	3.162	2.815	4.54	1.117	0.998	1.24	1.059
ENSMUSG00000026117	Zap70	22637	128.427	1.613	1.613	0.69	0.225	3.066	0.002	0.028	93.002	87.447	84.778	103.573	198.957	189.788	155.515	109.385	190.098	93.969	106.178	92.2	149.127	mgi_id MGI:99613	chr1	36761798	36782818	protein_coding	+	21020	zeta-chain (TCR) associated protein kinase	2992	0.443	0.416	0.403	0.493	0.947	0.903	0.74	0.521	0.905	0.447	0.505	0.439	0.71	0.359	0.379	0.363	0.397
ENSMUSG00000018927	Ccl6	20305	178.119	1.614	1.614	0.691	0.27	2.557	0.011	0.077	125.268	120.12	117.702	148.605	239.919	259.927	168.323	146.497	370.69	148.313	113.947	127.924	206.802	mgi_id MGI:98263	chr11	83587882	83593087	protein_coding	-	5205	chemokine (C-C motif) ligand 6	1795	0.994	0.953	0.934	1.179	1.903	2.062	1.335	1.162	2.94	1.176	0.904	1.015	1.64	1.952	2.104	2.034	2.298
ENSMUSG00000037254	Itih2	16425	298.858	1.617	1.617	0.693	0.195	3.557	0	0.008	220.169	194.114	246.104	197.239	367.193	473.438	235.103	244.162	471.02	305.684	333.209	214.407	347.116	mgi_id MGI:96619	chr2	10094593	10131396	protein_coding	-	36803	inter-alpha trypsin inhibitor, heavy chain 2	3315	0.946	0.834	1.057	0.847	1.577	2.033	1.01	1.049	2.023	1.313	1.431	0.921	1.491	0.485	0.481	0.602	0.431
ENSMUSG00000045094	Arhgef37	328967	153.784	1.617	1.617	0.693	0.255	2.722	0.006	0.056	120.523	122.042	101.24	98.169	155.07	261.99	219.551	84.969	241.846	143.785	142.434	110.494	178.521	mgi_id MGI:3045339	chr18	61491657	61536594	protein_coding	-	44937	Rho guanine nucleotide exchange factor (GEF) 37	5870	0.292	0.296	0.246	0.238	0.376	0.635	0.533	0.206	0.587	0.349	0.345	0.268	0.433	0.217	0.248	0.203	0.176
ENSMUSG00000031659	Adcy7	11513	551.666	1.618	1.618	0.694	0.178	3.899	0	0.003	335.947	339.219	565.464	342.241	563.225	645.691	658.654	646.542	921.974	521.927	527.438	395.718	640.779	mgi_id MGI:102891	chr8	88272403	88329962	protein_coding	+	57559	adenylate cyclase 7	6733	0.71	0.717	1.196	0.724	1.191	1.365	1.393	1.367	1.95	1.104	1.115	0.837	1.355	0.473	0.537	0.884	0.479
ENSMUSG00000058498	Rnf207	433809	378.413	1.618	1.618	0.695	0.191	3.633	0	0.007	329.304	235.435	274.913	246.774	415.47	713.767	457.399	417.03	394.981	304.552	372.918	271.606	439.445	mgi_id MGI:2684989	chr4	152307019	152318993	protein_coding	-	11974	ring finger protein 207	6331	0.741	0.529	0.618	0.555	0.934	1.605	1.029	0.938	0.888	0.685	0.839	0.611	0.988	2.23	1.792	2.065	1.659
ENSMUSG00000071033	Gm10308	100303741	43.368	1.618	1.618	0.695	0.276	2.516	0.012	0.084	20.878	31.712	41.155	30.622	32.184	41.258	39.336	60.552	66.534	67.93	44.888	31.091	50.383	mgi_id MGI:3641943	chr17	91088493	91089391	3prime_overlapping_ncRNA	+	898	predicted gene 10308	742	0.401	0.608	0.79	0.588	0.618	0.792	0.755	1.162	1.277	1.303	0.861	0.597	0.967	1.885	3.219	4.122	2.744
ENSMUSG00000041449	Serpina3h	546546	105.443	1.618	1.618	0.694	0.35	1.982	0.048	0.198	55.042	63.423	139.102	44.131	196.032	108.303	73.184	91.805	204.883	80.384	103.588	75.425	122.597	mgi_id MGI:2182839	chr12	104247905	104253669	transcribed_unprocessed_pseudogene	+	5764	serine (or cysteine) peptidase inhibitor, clade A, member 3H	1434	0.546	0.63	1.381	0.438	1.946	1.075	0.727	0.911	2.034	0.798	1.028	0.749	1.217	0.774	1.003	2.171	0.616
ENSMUSG00000098072	Gm26995	102632154	17.856	1.619	1.619	0.695	0.353	1.967	0.049	0.202	18.98	14.414	10.7	7.205	24.87	16.503	21.04	13.673	25.346	20.379	23.307	12.825	20.731	mgi_id MGI:5504110	chr5	117935725	117939518	antisense	-	3793	predicted gene, 26995	1306	0.207	0.157	0.117	0.079	0.271	0.18	0.229	0.149	0.276	0.222	0.254	0.14	0.226	0.406	0.346	0.254	0.153
ENSMUSG00000028601	Echdc2	52430	474.489	1.62	1.62	0.696	0.217	3.211	0.001	0.02	380.55	221.982	458.462	299.911	374.508	804.535	558.941	572.317	634.715	371.349	542.113	340.226	551.211	mgi_id MGI:1289238	chr4	108165437	108179308	protein_coding	+	13871	enoyl Coenzyme A hydratase domain containing 2	2287	2.369	1.382	2.854	1.867	2.331	5.009	3.48	3.563	3.951	2.312	3.375	2.118	3.432	2.225	1.459	2.973	1.74
ENSMUSG00000106896	G630022F23Rik	100048901	203.072	1.62	1.62	0.696	0.242	2.872	0.004	0.042	192.648	115.315	134.987	139.598	217.975	397.11	235.103	158.217	294.651	172.089	176.1	145.637	235.892	mgi_id MGI:3704248	chr5	33720043	33723669	TEC	-	3626	RIKEN cDNA G630022F23 gene	3627	0.756	0.453	0.53	0.548	0.856	1.559	0.923	0.621	1.157	0.676	0.691	0.572	0.926	4.308	2.899	3.349	3.098
ENSMUSG00000111118	Gm6545	625046	38.086	1.62	1.62	0.696	0.312	2.229	0.026	0.134	20.878	29.79	36.216	22.516	26.333	43.321	42.081	27.346	73.927	43.022	53.521	27.35	44.221	mgi_id MGI:3643874	chr19	12528755	12530540	processed_pseudogene	-	1785	predicted gene 6545	1786	0.166	0.237	0.289	0.179	0.21	0.345	0.335	0.218	0.589	0.343	0.427	0.218	0.353	0.948	1.521	1.825	1.015
ENSMUSG00000054717	Hmgb2	97165	567.859	1.622	1.622	0.697	0.19	3.679	0	0.006	318.865	485.285	378.622	444.914	558.836	824.133	706.223	711.001	838.542	607.971	372.055	406.921	659.823	mgi_id MGI:96157	chr8	57511907	57515999	protein_coding	+	4092	high mobility group box 2	3003	1.512	2.301	1.795	2.109	2.65	3.907	3.348	3.371	3.976	2.882	1.764	1.929	3.128	6.319	10.811	8.323	8.75
ENSMUSG00000032691	Nlrp3	216799	100.338	1.622	1.622	0.698	0.263	2.653	0.008	0.065	67.379	84.565	75.724	59.442	125.811	180.505	85.076	97.665	167.92	90.573	69.059	71.778	116.658	mgi_id MGI:2653833	chr11	59541568	59566956	protein_coding	+	25388	NLR family, pyrin domain containing 3	4057	0.236	0.297	0.266	0.209	0.442	0.633	0.299	0.343	0.589	0.318	0.242	0.252	0.409	0.215	0.304	0.268	0.188
ENSMUSG00000030087	Klf15	66277	1564.41	1.623	1.623	0.699	0.181	3.858	0	0.003	1103.69	1210.81	1093.89	1073.56	1549.23	2744.7	2235.76	1498.18	2067.84	1278.21	1352.69	1120.49	1818.09	mgi_id MGI:1929988	chr6	90462576	90475238	protein_coding	+	12662	Kruppel-like factor 15	2791	5.63	6.177	5.58	5.476	7.903	14.001	11.405	7.643	10.549	6.52	6.9	5.716	9.275	7.068	8.717	7.771	6.823
ENSMUSG00000096929	A330023F24Rik	320977	1184.64	1.623	1.623	0.699	0.198	3.524	0	0.009	919.584	722.642	1046.15	704.296	1088.41	1695.71	841.613	2063.66	1212.4	1497.85	1238.74	848.168	1376.91	mgi_id MGI:2443958	chr1	194976375	195037904	processed_transcript	+	61529	RIKEN cDNA A330023F24 gene	9354	1.4	1.1	1.592	1.072	1.657	2.581	1.281	3.141	1.845	2.28	1.885	1.291	2.096	1.212	1.071	1.529	0.921
ENSMUSG00000024371	C2	12263	96.927	1.623	1.623	0.699	0.269	2.594	0.009	0.073	80.665	72.072	62.555	62.144	117.034	191.851	116.179	73.249	126.732	104.159	59.563	69.359	112.681	mgi_id MGI:88226	chr17	34862604	34898265	protein_coding	-	35661	complement component 2 (within H-2S)	3872	0.297	0.265	0.23	0.229	0.43	0.705	0.427	0.269	0.466	0.383	0.219	0.255	0.414	0.183	0.184	0.158	0.14
ENSMUSG00000064032	Gm10143	100038753	39.638	1.624	1.624	0.699	0.249	2.812	0.005	0.047	35.113	25.946	30.454	21.615	55.591	45.384	55.803	37.113	55.973	38.494	34.529	28.282	46.127	mgi_id MGI:3704492	chr19	10198368	10202384	antisense	+	4016	predicted gene 10143	3333	0.15	0.111	0.13	0.092	0.237	0.194	0.238	0.159	0.239	0.164	0.147	0.121	0.197	0.709	0.589	0.682	0.433
ENSMUSG00000038259	Gdf5	14563	24.144	1.625	1.625	0.701	0.298	2.355	0.019	0.111	18.031	15.375	22.223	13.51	26.333	28.881	34.762	21.486	33.795	19.247	31.94	17.285	28.063	mgi_id MGI:95688	chr2	155941023	155945367	protein_coding	-	4344	growth differentiation factor 5	2320	0.111	0.094	0.136	0.083	0.162	0.177	0.213	0.132	0.207	0.118	0.196	0.106	0.172	0.337	0.323	0.46	0.25
ENSMUSG00000026480	Ncf2	17970	292.335	1.626	1.626	0.701	0.215	3.256	0.001	0.018	225.863	197.958	188.488	223.357	403.766	456.935	270.78	277.369	501.647	246.811	222.715	208.916	340.003	mgi_id MGI:97284	chr1	152800194	152836991	protein_coding	+	36797	neutrophil cytosolic factor 2	8478	0.379	0.332	0.317	0.375	0.678	0.767	0.455	0.466	0.842	0.414	0.374	0.351	0.571	0.498	0.49	0.461	0.489
ENSMUSG00000024885	Aldh3b1	67689	180.486	1.627	1.627	0.702	0.171	4.111	0	0.001	100.594	171.051	105.356	139.598	193.106	234.14	200.341	268.579	199.603	203.789	169.194	129.15	209.822	mgi_id MGI:1914939	chr19	3913491	3929808	protein_coding	-	16317	aldehyde dehydrogenase 3 family, member B1	2046	0.7	1.19	0.733	0.971	1.344	1.629	1.394	1.869	1.389	1.418	1.177	0.899	1.46	0.5	0.956	0.581	0.689
ENSMUSG00000026837	Col5a1	12831	861.347	1.627	1.627	0.702	0.196	3.576	0	0.008	843.664	423.784	795.929	398.981	852.884	1200.61	808.681	1204.21	1045.54	936.298	964.236	615.589	1001.78	mgi_id MGI:88457	chr2	27886425	28039514	protein_coding	+	153089	collagen, type V, alpha 1	8559	1.403	0.705	1.324	0.664	1.419	1.997	1.345	2.003	1.739	1.557	1.604	1.024	1.666	0.447	0.252	0.468	0.21
ENSMUSG00000015224	Cyp2j9	74519	2318.89	1.627	1.627	0.702	0.234	3.002	0.003	0.032	1857.2	1589.43	1666.76	1515.77	2848.31	4487.86	2630.96	1873.21	2967.64	1993.74	2076.95	1657.29	2696.95	mgi_id MGI:1921769	chr4	96568429	96591578	protein_coding	-	23149	cytochrome P450, family 2, subfamily j, polypeptide 9	3337	7.924	6.781	7.111	6.467	12.153	19.148	11.225	7.992	12.662	8.506	8.861	7.071	11.507	6.506	6.259	6.477	5.27
ENSMUSG00000109370	Gm44675	--	62.594	1.627	1.627	0.703	0.255	2.751	0.006	0.053	65.481	45.165	39.508	29.721	51.202	78.391	75.013	53.716	77.095	67.93	105.315	44.969	72.666	mgi_id MGI:5753251	chr7	91564367	91567293	TEC	+	2926	predicted gene 44675	2927	0.319	0.22	0.192	0.145	0.249	0.381	0.365	0.261	0.375	0.33	0.512	0.219	0.353	1.815	1.407	1.215	0.817
ENSMUSG00000007041	Clic1	114584	733.511	1.628	1.628	0.703	0.144	4.893	0	0	493.481	519.88	535.009	546.685	896.771	957.19	724.519	772.53	1184.94	811.76	625.847	523.764	853.366	mgi_id MGI:2148924	chr17	35049966	35058749	protein_coding	+	8783	chloride intracellular channel 1	1799	3.905	4.114	4.234	4.327	7.097	7.575	5.734	6.114	9.378	6.424	4.953	4.145	6.754	4.556	5.396	5.479	5.009
ENSMUSG00000110366	Gm45885	--	27.446	1.63	1.63	0.704	0.308	2.284	0.022	0.124	18.031	21.141	13.993	25.218	32.184	16.503	34.762	33.206	39.076	41.89	25.897	19.596	31.931	mgi_id MGI:5805000	chr7	105400314	105401892	bidirectional_promoter_lncRNA	+	1578	predicted gene 45885	1440	0.178	0.209	0.138	0.249	0.318	0.163	0.344	0.328	0.386	0.414	0.256	0.194	0.316	0.927	1.221	0.798	1.286
ENSMUSG00000046056	Sbsn	282619	103.377	1.633	1.633	0.707	0.251	2.824	0.005	0.046	38.909	102.823	65.024	88.262	112.645	150.592	161.004	127.941	100.329	104.159	85.46	73.755	120.305	mgi_id MGI:2446326	chr7	30751471	30756134	protein_coding	+	4663	suprabasin	3625	0.153	0.404	0.255	0.347	0.442	0.591	0.632	0.503	0.394	0.409	0.336	0.29	0.473	0.677	2.01	1.254	1.523
ENSMUSG00000032436	Cmtm7	102545	176.025	1.635	1.635	0.709	0.22	3.227	0.001	0.019	128.115	97.057	139.102	135.996	261.863	217.637	111.605	190.447	283.034	211.714	159.699	125.068	205.143	mgi_id MGI:2447166	chr9	114756836	114781856	protein_coding	-	25020	CKLF-like MARVEL transmembrane domain containing 7	3455	0.528	0.4	0.573	0.56	1.079	0.897	0.46	0.785	1.166	0.872	0.658	0.515	0.845	0.415	0.354	0.5	0.437
ENSMUSG00000028378	Ptgr1	67103	75.89	1.636	1.636	0.71	0.201	3.535	0	0.009	44.603	53.814	68.317	49.535	61.443	113.46	78.673	101.572	77.095	97.366	88.913	54.067	88.36	mgi_id MGI:1914353	chr4	58965439	58987119	protein_coding	-	21680	prostaglandin reductase 1	2296	0.277	0.334	0.424	0.307	0.381	0.704	0.488	0.63	0.478	0.604	0.551	0.335	0.548	0.167	0.226	0.283	0.184
ENSMUSG00000026870	Cutal	77996	35.329	1.636	1.636	0.71	0.29	2.448	0.014	0.095	32.266	28.829	17.285	22.516	40.962	56.73	31.103	27.346	53.861	32.833	44.888	25.224	41.103	mgi_id MGI:1925246	chr2	34874396	34892132	protein_coding	+	17736	cutA divalent cation tolerance homolog-like	2441	0.188	0.168	0.101	0.131	0.239	0.331	0.181	0.16	0.314	0.192	0.262	0.147	0.24	0.148	0.148	0.088	0.102
ENSMUSG00000013707	Tnfaip8l2	69769	175.779	1.641	1.641	0.715	0.202	3.54	0	0.009	170.821	101.862	107.002	118.884	277.955	234.14	200.341	148.451	241.846	177.749	154.519	124.642	205	mgi_id MGI:1917019	chr3	95139521	95142360	protein_coding	-	2839	tumor necrosis factor, alpha-induced protein 8-like 2	1122	2.168	1.293	1.358	1.509	3.527	2.971	2.542	1.884	3.069	2.256	1.961	1.582	2.601	4.879	3.271	3.39	3.37
ENSMUSG00000042010	Acacb	100705	397.386	1.641	1.641	0.715	0.205	3.479	0.001	0.01	285.65	234.474	294.667	314.322	340.861	669.414	546.134	369.174	614.649	392.86	309.039	282.278	463.162	mgi_id MGI:2140940	chr5	114146535	114250761	protein_coding	+	104226	acetyl-Coenzyme A carboxylase beta	9632	0.422	0.347	0.436	0.465	0.504	0.989	0.807	0.546	0.909	0.581	0.457	0.417	0.685	0.222	0.205	0.254	0.243
ENSMUSG00000054556	Gm4876	232599	86.53	1.644	1.644	0.717	0.318	2.254	0.024	0.129	59.787	32.673	87.248	65.746	64.369	165.033	79.587	78.132	153.134	63.401	102.725	61.363	100.912	mgi_id MGI:3647654	chr6	17065010	17171833	antisense	-	106823	predicted gene 4876	3058	0.278	0.152	0.406	0.306	0.3	0.768	0.371	0.364	0.713	0.295	0.478	0.286	0.47	0.045	0.028	0.073	0.05
ENSMUSG00000042607	Asb4	65255	65.99	1.644	1.644	0.717	0.336	2.134	0.033	0.156	35.113	32.673	66.67	52.237	86.312	128.932	64.036	65.436	110.89	43.022	40.572	46.673	77.029	mgi_id MGI:1929751	chr6	5383386	5433022	protein_coding	+	49636	ankyrin repeat and SOCS box-containing 4	3932	0.127	0.118	0.241	0.189	0.313	0.467	0.232	0.237	0.402	0.156	0.147	0.169	0.279	0.057	0.06	0.121	0.085
ENSMUSG00000024079	Eif2ak2	19106	694.97	1.645	1.645	0.718	0.186	3.87	0	0.003	572.249	470.871	480.685	445.814	943.585	1061.37	673.291	741.277	969.498	842.329	443.704	492.405	810.721	mgi_id MGI:1353449	chr17	78852564	78882573	protein_coding	-	30009	eukaryotic translation initiation factor 2-alpha kinase 2	5113	1.593	1.311	1.339	1.241	2.627	2.955	1.875	2.064	2.7	2.346	1.236	1.371	2.258	1.546	1.43	1.441	1.196
ENSMUSG00000035298	Klhl35	72184	59.954	1.645	1.645	0.718	0.232	3.09	0.002	0.026	55.991	31.712	46.093	36.926	57.054	74.265	87.821	71.295	67.59	45.286	85.46	42.681	69.825	mgi_id MGI:1919434	chr7	99466004	99474022	protein_coding	+	8018	kelch-like 35	2572	0.31	0.176	0.255	0.204	0.316	0.411	0.486	0.395	0.374	0.251	0.473	0.236	0.387	0.566	0.361	0.517	0.371
ENSMUSG00000026896	Ifih1	71586	482.435	1.646	1.646	0.719	0.17	4.242	0	0.001	396.683	362.282	313.598	293.607	712.443	689.012	419.892	465.862	682.239	552.495	418.67	341.543	562.945	mgi_id MGI:1918836	chr2	62595798	62646255	protein_coding	-	50457	interferon induced with helicase C domain 1	8165	0.692	0.632	0.547	0.512	1.242	1.201	0.732	0.812	1.19	0.963	0.73	0.596	0.982	0.638	0.655	0.559	0.468
ENSMUSG00000025036	Sfxn2	94279	212.282	1.646	1.646	0.719	0.19	3.791	0	0.004	166.075	147.027	143.218	145.903	207.735	380.607	246.08	238.303	287.259	174.353	198.544	150.556	247.554	mgi_id MGI:2137678	chr19	46573365	46598066	protein_coding	+	24701	sideroflexin 2	5815	0.407	0.36	0.351	0.357	0.509	0.932	0.603	0.583	0.703	0.427	0.486	0.369	0.606	0.545	0.543	0.522	0.475
ENSMUSG00000065126	Snord104	100216537	32.268	1.646	1.646	0.719	0.313	2.295	0.022	0.122	25.623	22.102	26.339	18.013	20.481	49.51	32.018	48.832	32.739	24.908	54.384	23.019	37.553	mgi_id MGI:3819515	chr11	106500993	106501062	snoRNA	+	69	small nucleolar RNA, C/D box 104	70	5.212	4.495	5.357	3.664	4.166	10.07	6.512	9.932	6.659	5.066	11.061	4.682	7.638	30.114	29.2	34.337	21.009
ENSMUSG00000048865	Arhgap30	226652	446.236	1.647	1.647	0.72	0.195	3.702	0	0.005	342.59	282.522	300.428	337.738	580.78	588.961	378.726	470.745	793.13	504.944	328.03	315.82	520.759	mgi_id MGI:2684948	chr1	171388954	171410298	protein_coding	+	21344	Rho GTPase activating protein 30	8591	0.568	0.468	0.498	0.56	0.963	0.976	0.628	0.78	1.314	0.837	0.544	0.523	0.863	1.302	1.207	1.266	1.273
ENSMUSG00000074264	Amy1	11722	436.983	1.647	1.647	0.72	0.208	3.468	0.001	0.011	326.457	264.264	368.745	279.197	352.564	737.49	595.533	531.298	632.603	336.252	382.414	309.666	509.736	mgi_id MGI:88019	chr3	113555710	113606699	protein_coding	-	50989	amylase 1, salivary	3446	1.349	1.092	1.524	1.154	1.457	3.047	2.461	2.195	2.614	1.389	1.58	1.279	2.106	0.519	0.472	0.651	0.441
ENSMUSG00000103831	Gm37608	--	23.837	1.648	1.648	0.72	0.343	2.102	0.036	0.164	22.776	13.453	17.285	13.51	35.11	31.975	17.381	25.393	22.178	44.154	18.991	16.756	27.883	mgi_id MGI:5610836	chr7	79516882	79518761	TEC	+	1879	predicted gene, 37608	1880	0.172	0.102	0.131	0.102	0.266	0.242	0.132	0.192	0.168	0.334	0.144	0.127	0.211	0.983	0.653	0.827	0.579
ENSMUSG00000031264	Btk	12229	116.885	1.65	1.65	0.723	0.199	3.635	0	0.007	69.277	83.604	82.309	94.567	160.921	184.63	103.372	113.291	163.695	129.066	100.999	82.439	136.568	mgi_id MGI:88216	chrX	134542336	134583570	protein_coding	-	41234	Bruton agammaglobulinemia tyrosine kinase	3149	0.313	0.378	0.372	0.428	0.728	0.835	0.467	0.512	0.74	0.584	0.457	0.373	0.617	0.136	0.185	0.18	0.185
ENSMUSG00000004098	Col5a3	53867	145.224	1.65	1.65	0.722	0.241	3.003	0.003	0.032	127.166	59.58	154.741	69.349	127.274	190.819	203.085	157.241	201.715	152.842	153.656	102.709	169.519	mgi_id MGI:1858212	chr9	20770050	20815067	protein_coding	-	45017	collagen, type V, alpha 3	6809	0.266	0.125	0.324	0.145	0.266	0.399	0.425	0.329	0.422	0.32	0.321	0.215	0.354	0.229	0.121	0.309	0.124
ENSMUSG00000039545	Flicr	78185	23.464	1.65	1.65	0.723	0.312	2.317	0.02	0.117	12.337	27.868	14.816	11.708	24.87	27.849	28.359	34.183	22.178	27.172	26.76	16.682	27.339	mgi_id MGI:1925435	chrX	7573600	7581027	antisense	+	7427	Foxp3 regulating long intergenic noncoding RNA	3583	0.049	0.111	0.059	0.047	0.099	0.111	0.113	0.136	0.088	0.108	0.106	0.066	0.109	0.135	0.342	0.179	0.127
ENSMUSG00000024459	H2-M5	240095	33.755	1.651	1.651	0.724	0.28	2.584	0.01	0.074	33.215	24.024	19.754	18.913	33.647	48.478	43.91	33.206	53.861	26.04	36.256	23.977	39.343	mgi_id MGI:95917	chr17	36984061	36989537	protein_coding	-	5476	histocompatibility 2, M region locus 5	2691	0.176	0.127	0.105	0.1	0.178	0.256	0.232	0.176	0.285	0.138	0.192	0.127	0.208	0.492	0.4	0.324	0.278
ENSMUSG00000030748	Il4ra	16190	645.604	1.653	1.653	0.725	0.175	4.15	0	0.001	500.124	431.471	489.739	401.683	956.751	901.492	558.026	602.593	973.722	755.152	530.891	455.755	754.09	mgi_id MGI:105367	chr7	125552120	125579474	protein_coding	+	27354	interleukin 4 receptor, alpha	6002	1.186	1.024	1.162	0.953	2.27	2.138	1.324	1.429	2.31	1.791	1.259	1.081	1.789	1.483	1.438	1.61	1.182
ENSMUSG00000025509	Pnpla2	66853	2000.99	1.653	1.653	0.725	0.253	2.869	0.004	0.042	1488.04	1421.26	1472.51	1272.6	2176.83	3627.63	2609.92	1533.34	3040.51	1733.34	1634.97	1413.6	2336.65	mgi_id MGI:1914103	chr7	141455198	141460743	protein_coding	+	5545	patatin-like phospholipase domain containing 2	3020	7.015	6.7	6.942	6	10.262	17.102	12.304	7.229	14.334	8.172	7.708	6.664	11.016	21.762	23.365	23.888	18.47
ENSMUSG00000057457	Phex	18675	56.604	1.653	1.653	0.725	0.357	2.033	0.042	0.182	25.623	66.306	25.516	42.33	114.108	60.856	84.161	71.295	28.515	48.683	55.247	39.944	66.124	mgi_id MGI:107489	chrX	157162075	157415312	protein_coding	-	253237	phosphate regulating endopeptidase homolog, X-linked	6291	0.058	0.15	0.058	0.096	0.258	0.138	0.19	0.161	0.065	0.11	0.125	0.09	0.15	0.008	0.024	0.009	0.013
ENSMUSG00000052142	Rasal3	320484	294.197	1.654	1.654	0.726	0.185	3.924	0	0.003	252.435	187.387	209.065	181.028	450.58	314.594	290.905	349.641	475.244	285.305	239.98	207.479	343.75	mgi_id MGI:2444128	chr17	32390659	32403583	protein_coding	-	12924	RAS protein activator like 3	4897	0.734	0.545	0.608	0.526	1.31	0.915	0.846	1.017	1.382	0.829	0.698	0.603	0.999	1.584	1.322	1.455	1.127
ENSMUSG00000030330	Ing4	28019	43.665	1.654	1.654	0.726	0.367	1.979	0.048	0.199	48.399	26.907	32.924	15.311	32.184	101.083	33.847	50.786	58.085	38.494	42.299	30.885	50.968	mgi_id MGI:107307	chr6	125039760	125049265	protein_coding	+	9505	inhibitor of growth family, member 4	5320	0.13	0.072	0.088	0.041	0.086	0.271	0.091	0.136	0.155	0.103	0.113	0.083	0.136	0.413	0.258	0.312	0.13
ENSMUSG00000064585	Gm25129	115489591	92.264	1.655	1.655	0.727	0.251	2.903	0.004	0.039	82.563	49.97	74.078	54.038	77.535	159.876	96.968	148.451	111.946	82.648	76.828	65.162	107.75	mgi_id MGI:5454906	chr2	158379534	158379666	snoRNA	+	132	predicted gene, 25129	133	8.838	5.349	7.93	5.785	8.3	17.115	10.38	15.892	11.984	8.847	8.224	6.976	11.535	50.722	34.509	50.481	32.946
ENSMUSG00000020798	Spns3	77577	31.959	1.655	1.655	0.727	0.29	2.51	0.012	0.085	17.082	21.141	18.931	33.323	30.721	46.415	52.143	27.346	39.076	31.701	33.666	22.619	37.296	mgi_id MGI:1924827	chr11	72494919	72550506	protein_coding	-	55587	spinster homolog 3	5508	0.044	0.055	0.049	0.086	0.079	0.12	0.135	0.071	0.101	0.082	0.087	0.058	0.096	0.025	0.035	0.031	0.048
ENSMUSG00000102602	A930004J17Rik	319635	64.882	1.657	1.657	0.728	0.247	2.948	0.003	0.035	38.909	35.556	61.732	46.833	51.202	68.076	93.309	99.618	58.085	97.366	63.016	45.757	75.811	mgi_id MGI:2442442	chr4	131878628	131883237	TEC	+	4609	RIKEN cDNA A930004J17 gene	4610	0.12	0.11	0.191	0.145	0.158	0.21	0.288	0.308	0.179	0.301	0.195	0.141	0.234	0.685	0.703	1.205	0.818
ENSMUSG00000063605	Ccdc102a	234582	165.104	1.658	1.658	0.729	0.144	5.076	0	0	103.441	116.276	125.11	120.685	168.236	210.417	202.17	230.489	203.827	191.335	144.161	116.378	192.948	mgi_id MGI:2686927	chr8	94902869	94918098	protein_coding	-	15229	coiled-coil domain containing 102A	2504	0.588	0.661	0.711	0.686	0.957	1.196	1.15	1.311	1.159	1.088	0.82	0.662	1.097	0.551	0.696	0.739	0.638
ENSMUSG00000103697	Gm38020	--	119.335	1.658	1.658	0.729	0.295	2.474	0.013	0.09	55.042	78.799	127.579	74.753	86.312	164.001	100.628	193.377	155.246	199.261	77.691	84.043	139.502	mgi_id MGI:5611248	chrX	103576426	103581101	TEC	-	4675	predicted gene, 38020	4676	0.168	0.24	0.388	0.228	0.263	0.499	0.306	0.589	0.473	0.607	0.237	0.256	0.425	0.955	1.537	2.455	1.287
ENSMUSG00000025491	Ifitm1	68713	124.795	1.659	1.659	0.731	0.265	2.76	0.006	0.052	86.359	85.526	83.955	95.467	159.459	115.523	68.61	168.96	251.351	121.141	136.391	87.827	145.919	mgi_id MGI:1915963	chr7	140967221	140969825	protein_coding	+	2604	interferon induced transmembrane protein 1	1094	1.124	1.113	1.093	1.242	2.075	1.503	0.893	2.199	3.271	1.577	1.775	1.143	1.899	2.689	2.994	2.9	2.95
ENSMUSG00000000686	Abhd15	67477	116.83	1.661	1.661	0.732	0.274	2.671	0.008	0.063	62.634	81.682	90.54	93.666	141.903	236.203	138.134	83.992	172.144	99.63	84.597	82.13	136.658	mgi_id MGI:1914727	chr11	77515121	77538607	protein_coding	+	23486	abhydrolase domain containing 15	3035	0.294	0.383	0.425	0.439	0.666	1.108	0.648	0.394	0.808	0.467	0.397	0.385	0.641	0.216	0.317	0.347	0.321
ENSMUSG00000052117	D630039A03Rik	242484	31.994	1.661	1.661	0.732	0.346	2.114	0.035	0.161	18.98	15.375	40.331	15.311	20.481	58.793	40.251	40.043	32.739	35.097	34.529	22.499	37.419	mgi_id MGI:2442889	chr4	57908483	57916297	protein_coding	-	7814	RIKEN cDNA D630039A03 gene	2830	0.095	0.077	0.203	0.077	0.103	0.296	0.203	0.201	0.165	0.177	0.174	0.113	0.188	0.197	0.179	0.464	0.158
ENSMUSG00000097591	A330032B11Rik	319931	18.213	1.661	1.661	0.732	0.352	2.081	0.037	0.169	9.49	15.375	12.346	13.51	32.184	25.786	12.807	18.556	23.234	21.511	15.538	12.68	21.374	mgi_id MGI:2443002	chr19	37173843	37196541	antisense	+	22698	RIKEN cDNA A330032B11 gene	1919	0.07	0.114	0.092	0.1	0.239	0.191	0.095	0.138	0.172	0.16	0.115	0.094	0.159	0.034	0.062	0.049	0.048
ENSMUSG00000003617	Cp	12870	1582.85	1.664	1.664	0.734	0.158	4.651	0	0	1180.56	1129.13	1177.84	963.679	1849.13	2388.85	1498.44	1491.34	2600.11	1615.6	1516.71	1112.8	1851.45	mgi_id MGI:88476	chr3	19957054	20009145	protein_coding	+	52091	ceruloplasmin	9566	1.757	1.681	1.753	1.434	2.752	3.555	2.23	2.22	3.87	2.405	2.257	1.656	2.756	1.838	1.976	2.034	1.489
ENSMUSG00000114148	Gm47701	--	17.13	1.666	1.666	0.736	0.363	2.027	0.043	0.184	7.592	11.532	16.462	12.609	13.166	25.786	25.614	26.37	14.785	18.115	16.402	12.049	20.034	mgi_id MGI:6096815	chr12	25064692	25067478	lincRNA	+	2786	predicted gene, 47701	2787	0.039	0.059	0.084	0.064	0.067	0.132	0.131	0.135	0.076	0.093	0.084	0.062	0.102	0.221	0.377	0.532	0.364
ENSMUSG00000006522	Itih3	16426	3852.95	1.669	1.669	0.739	0.168	4.406	0	0.001	3032.06	2596.52	2738.43	2440.72	3876.74	6943.76	4596.85	3558.91	5400.89	3641.03	3556.54	2701.93	4510.67	mgi_id MGI:96620	chr14	30908572	30923760	protein_coding	-	15188	inter-alpha trypsin inhibitor, heavy chain 3	3638	11.866	10.162	10.717	9.552	15.172	27.175	17.99	13.928	21.137	14.249	13.919	10.574	17.653	16.189	15.584	16.219	12.933
ENSMUSG00000033777	Tlr13	279572	276.769	1.671	1.671	0.741	0.217	3.408	0.001	0.012	233.455	161.441	188.488	191.835	364.268	433.211	300.968	251.976	473.132	244.547	201.134	193.805	324.177	mgi_id MGI:3045213	chrX	106143204	106160493	protein_coding	+	17289	toll-like receptor 13	4304	0.772	0.534	0.624	0.635	1.205	1.433	0.996	0.834	1.565	0.809	0.665	0.641	1.072	1.095	0.851	0.981	0.893
ENSMUSG00000011305	Plin5	66968	44.094	1.671	1.671	0.741	0.357	2.074	0.038	0.171	16.133	47.087	32.101	28.82	27.796	42.29	92.395	67.389	31.683	47.551	51.794	31.035	51.557	mgi_id MGI:1914218	chr17	56111601	56117596	protein_coding	-	5995	perilipin 5	2087	0.11	0.321	0.219	0.197	0.19	0.289	0.63	0.46	0.216	0.324	0.353	0.212	0.352	0.218	0.716	0.482	0.387
ENSMUSG00000019832	Rab32	67844	101.372	1.672	1.672	0.741	0.21	3.523	0	0.009	90.155	57.658	66.67	68.448	162.384	117.586	95.139	107.431	146.798	123.406	79.418	70.733	118.88	mgi_id MGI:1915094	chr10	10545002	10558265	protein_coding	-	13263	RAB32, member RAS oncogene family	2339	0.549	0.351	0.406	0.417	0.988	0.716	0.579	0.654	0.894	0.751	0.483	0.431	0.724	0.551	0.396	0.452	0.415
ENSMUSG00000050106	Tmc8	217356	41.759	1.673	1.673	0.742	0.32	2.323	0.02	0.116	31.317	22.102	29.631	33.323	81.924	50.541	57.632	32.229	55.973	21.511	43.162	29.093	48.996	mgi_id MGI:2669037	chr11	117782076	117793110	protein_coding	+	11034	transmembrane channel-like gene family 8	3056	0.146	0.103	0.138	0.155	0.382	0.235	0.269	0.15	0.261	0.1	0.201	0.136	0.228	0.23	0.183	0.242	0.243
ENSMUSG00000026683	Nuf2	66977	135.916	1.673	1.673	0.743	0.328	2.266	0.023	0.127	34.164	140.3	90.54	116.182	68.757	162.97	221.381	216.816	134.124	159.635	150.203	95.297	159.127	mgi_id MGI:1914227	chr1	169497934	169531464	protein_coding	-	33530	NUF2, NDC80 kinetochore complex component	6341	0.077	0.315	0.203	0.261	0.154	0.366	0.497	0.487	0.301	0.358	0.337	0.214	0.357	0.083	0.381	0.243	0.279
ENSMUSG00000021223	Papln	170721	118.938	1.674	1.674	0.743	0.205	3.621	0	0.007	72.124	82.643	95.479	82.858	99.479	154.718	151.856	184.587	166.863	127.934	89.777	83.276	139.316	mgi_id MGI:2386139	chr12	83763634	83792382	protein_coding	+	28748	papilin, proteoglycan-like sulfated glycoprotein	5635	0.182	0.209	0.241	0.209	0.251	0.391	0.384	0.466	0.422	0.323	0.227	0.21	0.352	0.203	0.262	0.299	0.232
ENSMUSG00000073010	Gm5127	331493	26.277	1.674	1.674	0.743	0.375	1.983	0.047	0.197	10.439	9.61	27.985	25.218	24.87	52.604	25.614	36.136	23.234	28.304	25.034	18.313	30.828	mgi_id MGI:3648285	chrX	106583186	106710557	protein_coding	+	127371	predicted gene 5127	2150	0.069	0.064	0.185	0.167	0.165	0.348	0.17	0.239	0.154	0.187	0.166	0.121	0.204	0.007	0.007	0.02	0.016
ENSMUSG00000026380	Tfcp2l1	81879	813.582	1.675	1.675	0.744	0.17	4.369	0	0.001	558.014	466.066	684.812	567.4	640.76	1295.51	941.326	862.382	1216.62	928.373	788.135	569.073	953.301	mgi_id MGI:2444691	chr1	118627945	118685168	protein_coding	+	57223	transcription factor CP2-like 1	9438	0.842	0.703	1.033	0.856	0.967	1.954	1.42	1.301	1.835	1.4	1.189	0.858	1.438	0.791	0.742	1.077	0.798
ENSMUSG00000040093	Bmf	171543	266.661	1.677	1.677	0.745	0.149	4.991	0	0	213.526	157.598	173.672	200.842	285.27	410.519	307.372	260.766	362.242	306.816	254.655	186.409	312.52	mgi_id MGI:2176433	chr2	118528757	118549687	protein_coding	-	20930	BCL2 modifying factor	5253	0.579	0.427	0.471	0.544	0.773	1.113	0.833	0.707	0.982	0.832	0.69	0.505	0.847	0.827	0.686	0.746	0.772
ENSMUSG00000029826	Zc3hav1	78781	499.002	1.678	1.678	0.747	0.192	3.884	0	0.003	426.102	317.117	318.536	331.434	727.072	758.119	444.591	547.901	723.427	546.834	347.884	348.297	585.119	mgi_id MGI:1926031	chr6	38305286	38354603	protein_coding	-	49317	zinc finger CCCH type, antiviral 1	6518	0.931	0.693	0.696	0.724	1.588	1.656	0.971	1.197	1.58	1.194	0.76	0.761	1.278	0.701	0.586	0.581	0.541
ENSMUSG00000056972	Magel2	27385	45.353	1.679	1.679	0.748	0.296	2.527	0.011	0.082	23.725	35.556	37.039	30.622	26.333	38.164	42.081	63.482	82.376	63.401	56.11	31.735	53.135	mgi_id MGI:1351648	chr7	62377010	62381640	protein_coding	+	4630	MAGE family member L2	4631	0.073	0.109	0.114	0.094	0.081	0.117	0.129	0.195	0.253	0.195	0.173	0.098	0.163	0.416	0.7	0.72	0.532
ENSMUSG00000054191	Klf1	16596	17.919	1.68	1.68	0.748	0.346	2.161	0.031	0.149	10.439	19.219	9.877	10.808	21.944	21.661	21.04	27.346	19.01	12.454	23.307	12.586	20.966	mgi_id MGI:1342771	chr8	84901928	84905295	protein_coding	+	3367	Kruppel-like factor 1 (erythroid)	1534	0.097	0.178	0.092	0.1	0.204	0.201	0.195	0.254	0.176	0.116	0.216	0.117	0.195	0.251	0.52	0.264	0.258
ENSMUSG00000097806	Gm6556	625121	232.711	1.681	1.681	0.749	0.285	2.629	0.009	0.068	118.625	247.928	108.648	173.822	415.47	434.243	200.341	168.96	270.361	215.111	206.314	162.256	272.971	mgi_id MGI:3647197	chr13	15440302	15463736	processed_transcript	-	23434	predicted gene 6556	2254	0.749	1.566	0.686	1.098	2.624	2.743	1.265	1.067	1.708	1.359	1.303	1.025	1.724	0.41	0.964	0.417	0.597
ENSMUSG00000110289	4930412F12Rik	74849	16.26	1.681	1.681	0.75	0.381	1.965	0.049	0.203	8.541	10.571	12.346	13.51	24.87	15.472	21.955	16.603	28.515	16.982	9.496	11.242	19.127	mgi_id MGI:1922099	chr8	57650889	57652359	TEC	-	1470	RIKEN cDNA 4930412F12 gene	1471	0.083	0.102	0.119	0.131	0.241	0.15	0.212	0.161	0.276	0.164	0.092	0.109	0.185	0.471	0.656	0.756	0.74
ENSMUSG00000073125	Xlr3b	574437	104.84	1.682	1.682	0.75	0.342	2.19	0.029	0.142	53.144	31.712	88.894	118.884	62.906	191.851	95.139	160.171	118.283	83.78	148.477	73.158	122.944	mgi_id MGI:109505	chrX	73192207	73202930	protein_coding	+	10723	X-linked lymphocyte-regulated 3B	3780	0.2	0.119	0.335	0.448	0.237	0.723	0.358	0.603	0.446	0.316	0.559	0.276	0.463	0.402	0.27	0.746	0.892
ENSMUSG00000095276	Gfy	100039953	56.361	1.684	1.684	0.752	0.36	2.089	0.037	0.167	39.858	31.712	48.562	36.926	59.98	113.46	78.673	43.949	89.768	19.247	57.837	39.265	66.131	mgi_id MGI:2685427	chr7	45176349	45179569	protein_coding	-	3220	golgi-associated olfactory signaling regulator	1849	0.307	0.244	0.374	0.284	0.462	0.874	0.606	0.338	0.691	0.148	0.445	0.302	0.509	1.004	0.898	1.357	0.923
ENSMUSG00000054901	Arhgef33	381112	78.044	1.685	1.685	0.753	0.297	2.53	0.011	0.081	30.368	67.267	51.855	68.448	52.665	145.435	119.838	102.548	85.544	61.137	73.375	54.485	91.506	mgi_id MGI:2685787	chr17	80307407	80400081	protein_coding	+	92674	Rho guanine nucleotide exchange factor (GEF) 33	4680	0.092	0.205	0.158	0.208	0.16	0.442	0.365	0.312	0.26	0.186	0.223	0.166	0.278	0.027	0.066	0.05	0.059
ENSMUSG00000005087	Cd44	12505	389.15	1.686	1.686	0.754	0.265	2.84	0.005	0.044	223.965	275.796	308.659	273.793	724.146	329.034	282.672	401.403	676.959	546.834	237.39	270.553	456.92	mgi_id MGI:88338	chr2	102811141	102901665	protein_coding	-	90524	CD44 antigen	6776	0.471	0.579	0.649	0.575	1.522	0.691	0.594	0.843	1.422	1.149	0.499	0.568	0.96	0.201	0.278	0.307	0.243
ENSMUSG00000060063	Alox5ap	11690	395.388	1.687	1.687	0.755	0.171	4.422	0	0	297.038	276.757	245.281	280.998	497.394	607.527	435.443	364.29	623.098	377.01	344.432	275.018	464.171	mgi_id MGI:107505	chr5	149264767	149288153	protein_coding	+	23386	arachidonate 5-lipoxygenase activating protein	1420	2.978	2.775	2.459	2.817	4.987	6.091	4.366	3.653	6.247	3.78	3.453	2.757	4.654	1.03	1.079	0.943	0.967
ENSMUSG00000028413	B4galt1	14595	534.209	1.691	1.691	0.758	0.169	4.482	0	0	376.754	350.751	368.745	387.273	675.87	871.579	594.618	551.807	777.288	503.812	417.807	370.881	627.54	mgi_id MGI:95705	chr4	40804602	40854005	protein_coding	-	49403	UDP-Gal:betaGlcNAc beta 1,4- galactosyltransferase, polypeptide 1	4234	1.267	1.179	1.24	1.302	2.273	2.931	2	1.856	2.614	1.694	1.405	1.247	2.11	0.618	0.647	0.671	0.631
ENSMUSG00000043913	Ccdc60	269693	68.071	1.691	1.691	0.758	0.251	3.019	0.003	0.031	32.266	42.282	61.732	53.137	49.739	76.328	114.35	89.852	93.993	60.005	75.102	47.354	79.91	mgi_id MGI:2141043	chr5	116124641	116288985	protein_coding	-	164344	coiled-coil domain containing 60	4703	0.098	0.128	0.187	0.161	0.151	0.231	0.346	0.272	0.285	0.182	0.227	0.143	0.242	0.016	0.023	0.034	0.026
ENSMUSG00000030474	Siglece	83382	79.275	1.691	1.691	0.757	0.273	2.777	0.005	0.051	57.889	43.243	49.385	69.349	105.33	106.24	57.632	96.688	154.19	69.062	63.016	54.967	93.166	mgi_id MGI:1932475	chr7	43651070	43660161	protein_coding	-	9091	sialic acid binding Ig-like lectin E	1849	0.446	0.333	0.38	0.534	0.811	0.818	0.444	0.745	1.187	0.532	0.485	0.423	0.717	0.516	0.434	0.489	0.614
ENSMUSG00000030220	Arhgdib	11857	987.694	1.693	1.693	0.76	0.203	3.745	0	0.005	538.085	870.63	547.356	784.453	1751.12	1143.88	1062.99	921.958	1433.12	1075.55	735.478	685.131	1160.59	mgi_id MGI:101940	chr6	136923655	136941899	protein_coding	-	18244	Rho, GDP dissociation inhibitor (GDI) beta	1707	4.488	7.262	4.565	6.543	14.606	9.541	8.866	7.69	11.953	8.971	6.134	5.714	9.68	2.392	4.35	2.699	3.46
ENSMUSG00000037482	Erv3	71995	20.578	1.693	1.693	0.76	0.364	2.087	0.037	0.168	10.439	23.063	17.285	6.304	26.333	26.818	18.296	17.58	28.515	21.511	30.213	14.273	24.181	mgi_id MGI:1919245	chr2	131853678	131859747	protein_coding	-	6069	endogenous retroviral sequence 3	3378	0.044	0.097	0.073	0.027	0.111	0.113	0.077	0.074	0.12	0.091	0.127	0.06	0.102	0.139	0.346	0.256	0.084
ENSMUSG00000085603	Gm11346	76024	19.469	1.696	1.696	0.762	0.386	1.976	0.048	0.2	15.184	7.688	13.169	18.013	17.555	30.944	28.359	33.206	23.234	14.718	12.085	13.513	22.872	mgi_id MGI:1923274	chr13	24596347	24604925	transcribed_processed_pseudogene	-	8578	predicted gene 11346	4098	0.053	0.027	0.046	0.063	0.061	0.108	0.099	0.115	0.081	0.051	0.042	0.047	0.079	0.144	0.082	0.138	0.169
ENSMUSG00000002111	Spi1	20375	405.141	1.697	1.697	0.763	0.185	4.136	0	0.001	297.987	242.162	279.028	301.713	636.371	519.853	362.26	452.189	628.378	433.618	302.996	280.222	476.524	mgi_id MGI:98282	chr2	91082390	91115756	protein_coding	+	33366	spleen focus forming virus (SFFV) proviral integration oncogene	2695	1.574	1.279	1.474	1.594	3.362	2.746	1.914	2.389	3.32	2.291	1.601	1.48	2.517	0.724	0.662	0.752	0.728
ENSMUSG00000036928	Stag3	50878	48.636	1.698	1.698	0.763	0.334	2.285	0.022	0.124	39.858	24.985	29.631	40.529	27.796	95.925	40.251	40.043	88.712	55.476	51.794	33.751	57.142	mgi_id MGI:1355311	chr5	138280240	138312393	protein_coding	+	32153	stromal antigen 3	5733	0.099	0.062	0.074	0.101	0.069	0.238	0.1	0.099	0.22	0.138	0.129	0.084	0.142	0.101	0.071	0.083	0.101
ENSMUSG00000034116	Vav1	22324	409.795	1.699	1.699	0.765	0.182	4.194	0	0.001	301.783	235.435	311.129	284.601	608.576	573.489	415.318	439.492	636.827	389.464	311.629	283.237	482.113	mgi_id MGI:98923	chr17	57279100	57328031	protein_coding	+	48931	vav 1 oncogene	3688	1.165	0.909	1.201	1.099	2.349	2.214	1.603	1.697	2.458	1.504	1.203	1.093	1.861	0.5	0.439	0.572	0.468
ENSMUSG00000029005	Draxin	70433	86.807	1.699	1.699	0.765	0.342	2.238	0.025	0.132	25.623	73.994	70.786	70.25	51.202	118.617	142.708	168.96	69.702	93.969	69.059	60.163	102.031	mgi_id MGI:1917683	chr4	148098437	148130698	protein_coding	-	32261	dorsal inhibitory axon guidance protein	5200	0.07	0.203	0.194	0.192	0.14	0.325	0.391	0.463	0.191	0.257	0.189	0.165	0.279	0.064	0.209	0.197	0.175
ENSMUSG00000019970	Sgk1	20393	4098.73	1.7	1.7	0.766	0.308	2.49	0.013	0.087	2679.98	3068.35	2725.26	2867.62	3939.65	6909.72	7111.63	2938.74	6728.4	3338.75	2777.9	2835.3	4820.68	mgi_id MGI:1340062	chr10	21882184	21999903	protein_coding	+	117719	serum/glucocorticoid regulated kinase 1	4903	7.782	8.91	7.914	8.327	11.44	20.065	20.651	8.534	19.538	9.695	8.067	8.233	13.999	1.846	2.376	2.082	1.96
ENSMUSG00000026126	Ptpn18	19253	100.679	1.701	1.701	0.766	0.232	3.306	0.001	0.016	53.144	65.345	64.201	95.467	117.034	148.53	81.417	143.568	153.134	101.895	83.734	69.539	118.473	mgi_id MGI:108410	chr1	34459762	34475733	protein_coding	+	15971	protein tyrosine phosphatase, non-receptor type 18	6492	0.117	0.143	0.141	0.209	0.257	0.326	0.179	0.315	0.336	0.223	0.184	0.153	0.26	0.27	0.373	0.362	0.481
ENSMUSG00000109198	D7Bwg0826e	52819	23.442	1.702	1.702	0.768	0.359	2.141	0.032	0.154	17.082	17.297	13.169	17.112	30.721	12.377	26.529	38.089	34.851	35.097	15.538	16.165	27.601	mgi_id MGI:106455	chr7	44894305	44898099	TEC	-	3794	DNA segment, Chr 7, Brigham & Women's Genetics 0826 expressed	3795	0.064	0.065	0.049	0.064	0.115	0.046	0.1	0.143	0.131	0.132	0.058	0.061	0.104	0.365	0.416	0.312	0.363
ENSMUSG00000111340	Gm47171	--	23.919	1.703	1.703	0.768	0.355	2.161	0.031	0.149	23.725	7.688	24.693	9.907	23.407	35.069	26.529	22.463	35.907	22.643	31.077	16.503	28.156	mgi_id MGI:6095951	chr9	123644194	123646987	TEC	-	2793	predicted gene, 47171	2794	0.121	0.039	0.126	0.05	0.119	0.179	0.135	0.114	0.183	0.115	0.158	0.084	0.143	0.689	0.251	0.795	0.285
ENSMUSG00000053835	H2-T24	15042	158.307	1.704	1.704	0.769	0.196	3.924	0	0.003	130.013	94.174	128.402	83.759	231.142	213.511	164.663	192.4	229.173	143.785	130.349	109.087	186.432	mgi_id MGI:95958	chr17	36005695	36020560	protein_coding	-	14865	histocompatibility 2, T region locus 24	2182	0.848	0.614	0.838	0.547	1.508	1.393	1.074	1.255	1.495	0.938	0.851	0.712	1.216	0.709	0.578	0.777	0.453
ENSMUSG00000024998	Plce1	74055	846.702	1.705	1.705	0.77	0.155	4.954	0	0	446.98	666.907	566.287	657.463	986.009	1121.19	1083.12	926.841	1254.64	946.488	657.786	584.409	996.583	mgi_id MGI:1921305	chr19	38481109	38785030	protein_coding	+	303921	phospholipase C, epsilon 1	15998	0.398	0.594	0.504	0.585	0.878	0.998	0.964	0.825	1.117	0.842	0.585	0.52	0.887	0.119	0.2	0.168	0.174
ENSMUSG00000042190	Cmklr1	14747	336.768	1.706	1.706	0.771	0.179	4.307	0	0.001	241.047	196.997	220.589	270.19	409.618	468.281	360.43	310.575	586.134	341.913	298.68	232.206	396.519	mgi_id MGI:109603	chr5	113612354	113650426	protein_coding	-	38072	chemokine-like receptor 1	3408	1.007	0.823	0.922	1.129	1.711	1.956	1.506	1.297	2.449	1.428	1.248	0.97	1.657	0.513	0.472	0.521	0.571
ENSMUSG00000028599	Tnfrsf1b	21938	382.705	1.707	1.707	0.771	0.171	4.51	0	0	245.792	242.162	324.298	242.271	510.56	410.519	358.6	463.909	646.332	438.147	327.167	263.631	450.748	mgi_id MGI:1314883	chr4	145213463	145246870	protein_coding	-	33407	tumor necrosis factor receptor superfamily, member 1b	3818	0.917	0.903	1.209	0.903	1.904	1.531	1.337	1.73	2.41	1.634	1.22	0.983	1.681	0.597	0.661	0.873	0.584
ENSMUSG00000020892	Aloxe3	23801	258.331	1.709	1.709	0.773	0.199	3.887	0	0.003	173.668	178.739	174.495	186.431	175.551	424.959	327.497	296.902	371.746	213.979	317.671	178.333	304.044	mgi_id MGI:1345140	chr11	69125896	69149115	protein_coding	+	23219	arachidonate lipoxygenase 3	6397	0.387	0.398	0.388	0.415	0.391	0.946	0.729	0.661	0.827	0.476	0.707	0.397	0.677	0.607	0.702	0.676	0.646
ENSMUSG00000087009	Nphs1os	445267	20.45	1.71	1.71	0.774	0.361	2.143	0.032	0.154	15.184	14.414	13.169	13.51	21.944	40.227	25.614	22.463	24.29	23.775	10.359	14.069	24.096	mgi_id MGI:2675468	chr7	30462164	30465591	antisense	-	3427	nephrosis 1 homolog, nephrin, opposite strand	1339	0.161	0.153	0.14	0.144	0.233	0.428	0.272	0.239	0.258	0.253	0.11	0.15	0.256	0.359	0.383	0.346	0.317
ENSMUSG00000087035	Tmem74bos	228767	21.507	1.71	1.71	0.774	0.364	2.124	0.034	0.159	13.286	15.375	18.931	11.708	21.944	33.007	29.274	15.626	39.076	12.454	25.897	14.825	25.325	mgi_id MGI:3039588	chr2	151679361	151686339	protein_coding	-	6978	transmembrane 74B, opposite strand	2219	0.085	0.099	0.121	0.075	0.141	0.212	0.188	0.1	0.251	0.08	0.166	0.095	0.162	0.154	0.201	0.244	0.135
ENSMUSG00000032359	Ctsh	13036	427.933	1.714	1.714	0.778	0.153	5.073	0	0	313.171	288.288	285.613	289.104	528.115	644.659	461.058	442.422	657.949	425.693	371.192	294.044	504.441	mgi_id MGI:107285	chr9	90054152	90076089	protein_coding	+	21937	cathepsin H	4499	0.991	0.912	0.904	0.915	1.671	2.04	1.459	1.4	2.082	1.347	1.175	0.931	1.596	1.158	1.198	1.171	1.061
ENSMUSG00000062329	Cytl1	231162	28.089	1.716	1.716	0.779	0.331	2.351	0.019	0.111	15.184	27.868	18.931	15.311	33.647	55.699	28.359	27.346	34.851	18.115	33.666	19.323	33.098	mgi_id MGI:2684993	chr5	37735519	37739820	protein_coding	+	4301	cytokine-like 1	1056	0.205	0.376	0.255	0.206	0.454	0.751	0.382	0.369	0.47	0.244	0.454	0.261	0.446	0.286	0.591	0.396	0.286
ENSMUSG00000031167	Rbm3	19652	5851.32	1.718	1.718	0.78	0.259	3.013	0.003	0.031	4346.43	4504.02	3335.17	3882.64	6072.59	9035.55	8568.9	3974.97	10150.2	5017.74	5476.38	4017.07	6899.47	mgi_id MGI:1099460	chrX	8138975	8145880	protein_coding	-	6905	RNA binding motif (RNP1, RRM) protein 3	4698	13.172	13.65	10.107	11.767	18.403	27.383	25.969	12.046	30.761	15.207	16.596	12.174	20.909	51.045	59.462	43.448	45.253
ENSMUSG00000022831	Hcls1	15163	534.451	1.719	1.719	0.782	0.173	4.522	0	0	370.111	307.507	418.954	368.36	732.924	625.062	523.264	558.644	924.086	619.293	430.755	366.233	630.575	mgi_id MGI:104568	chr16	36934983	36963212	protein_coding	+	28229	hematopoietic cell specific Lyn substrate 1	2525	2.087	1.734	2.362	2.077	4.133	3.524	2.95	3.15	5.211	3.492	2.429	2.065	3.556	1.063	0.993	1.335	1.05
ENSMUSG00000102411	Gm36936	--	31.791	1.721	1.721	0.783	0.257	3.044	0.002	0.029	24.674	19.219	18.931	24.317	35.11	28.881	39.336	36.136	46.468	46.419	30.213	21.785	37.509	mgi_id MGI:5610164	chr9	72728140	72730888	TEC	+	2748	predicted gene, 36936	2749	0.128	0.1	0.098	0.126	0.182	0.15	0.204	0.187	0.241	0.24	0.156	0.113	0.194	0.728	0.638	0.62	0.712
ENSMUSG00000021948	Prkcd	18753	731.152	1.723	1.723	0.785	0.185	4.242	0	0.001	549.473	391.111	580.28	480.939	896.771	1043.83	749.219	703.188	1313.79	670.24	663.829	500.451	862.981	mgi_id MGI:97598	chr14	30595354	30626210	protein_coding	-	30856	protein kinase C, delta	5544	1.411	1.004	1.49	1.235	2.303	2.681	1.924	1.806	3.374	1.721	1.705	1.285	2.216	1.444	1.155	1.692	1.254
ENSMUSG00000057280	Musk	18198	79.316	1.723	1.723	0.785	0.224	3.511	0	0.009	31.317	64.384	53.501	68.448	77.535	119.649	110.69	102.548	84.488	73.591	86.324	54.413	93.546	mgi_id MGI:103581	chr4	58285960	58374303	protein_coding	+	88343	muscle, skeletal, receptor tyrosine kinase	3776	0.118	0.243	0.202	0.258	0.292	0.451	0.417	0.387	0.319	0.277	0.325	0.205	0.353	0.029	0.066	0.054	0.062
ENSMUSG00000026728	Vim	22352	2618.5	1.725	1.725	0.787	0.126	6.24	0	0	1693.97	1827.75	1837.96	1805.77	3338.39	2658.06	2833.13	3423.16	3812.51	3389.69	2183.13	1791.36	3091.15	mgi_id MGI:98932	chr2	13573927	13582826	protein_coding	+	8899	vimentin	4743	5.085	5.487	5.517	5.421	10.021	7.979	8.504	10.276	11.444	10.175	6.553	5.377	9.279	15.436	18.723	18.578	16.331
ENSMUSG00000001123	Lgals9	16859	655.373	1.726	1.726	0.788	0.199	3.965	0	0.002	463.113	435.315	405.784	488.144	808.996	1166.58	638.528	691.468	1018.08	626.086	467.011	448.089	773.82	mgi_id MGI:109496	chr11	78962974	78984946	protein_coding	-	21972	lectin, galactose binding, soluble 9	2137	3.085	2.9	2.703	3.252	5.39	7.772	4.254	4.607	6.783	4.171	3.111	2.985	5.156	1.709	1.806	1.661	1.788
ENSMUSG00000097934	6720483E21Rik	77741	18.893	1.726	1.726	0.788	0.386	2.041	0.041	0.18	8.541	12.492	19.754	10.808	11.703	37.132	21.955	20.51	25.346	24.908	14.675	12.899	22.318	mgi_id MGI:1924991	chr1	20888650	20890473	lincRNA	-	1823	RIKEN cDNA 6720483E21 gene	1120	0.109	0.159	0.251	0.137	0.149	0.472	0.279	0.261	0.322	0.317	0.187	0.164	0.284	0.38	0.625	0.975	0.477
ENSMUSG00000098112	Bin2	668218	744.076	1.729	1.729	0.79	0.167	4.735	0	0	521.952	443.964	474.101	591.717	1163.02	1013.92	701.649	804.76	1065.6	816.289	587.864	507.933	879.015	mgi_id MGI:3611448	chr15	100641077	100669553	protein_coding	-	28476	bridging integrator 2	2704	2.748	2.338	2.496	3.116	6.124	5.339	3.694	4.237	5.611	4.298	3.095	2.674	4.628	1.486	1.421	1.498	1.672
ENSMUSG00000005142	Man2b1	17159	2443.62	1.73	1.73	0.791	0.142	5.586	0	0	1672.14	1647.09	1738.37	1616.64	2757.61	3393.49	2902.65	2484.6	4077.59	2310.74	2278.95	1668.56	2886.52	mgi_id MGI:107286	chr8	85083270	85098282	protein_coding	+	15012	mannosidase 2, alpha B1	8026	2.966	2.922	3.084	2.868	4.892	6.02	5.149	4.407	7.233	4.099	4.043	2.96	5.12	9.033	10.002	10.416	8.667
ENSMUSG00000020573	Pik3cg	30955	391.464	1.73	1.73	0.791	0.152	5.209	0	0	287.548	230.631	253.512	296.309	512.023	521.916	440.017	429.726	569.237	463.054	302.133	267	462.587	mgi_id MGI:1353576	chr12	32173473	32208659	protein_coding	-	35186	phosphatidylinositol-4,5-bisphosphate 3-kinase catalytic subunit gamma	8426	0.486	0.39	0.428	0.501	0.865	0.882	0.744	0.726	0.962	0.782	0.511	0.451	0.782	0.663	0.598	0.648	0.678
ENSMUSG00000030281	Il17rc	171095	257.358	1.731	1.731	0.792	0.187	4.23	0	0.001	164.177	224.865	137.456	175.624	380.36	421.865	244.251	276.392	318.942	251.34	235.664	175.531	304.116	mgi_id MGI:2159336	chr6	113471427	113483140	protein_coding	+	11713	interleukin 17 receptor C	2671	0.875	1.199	0.733	0.936	2.027	2.249	1.302	1.473	1.7	1.34	1.256	0.936	1.621	1.137	1.75	1.056	1.207
ENSMUSG00000075463	4930594M22Rik	105245866	62.724	1.731	1.731	0.791	0.208	3.807	0	0.004	43.654	39.399	54.324	33.323	76.072	89.737	71.354	88.875	68.646	70.194	54.384	42.675	74.18	mgi_id MGI:1925478	chr14	122913030	122937469	processed_transcript	+	24439	RIKEN cDNA 4930594M22 gene	4342	0.143	0.129	0.178	0.109	0.249	0.294	0.234	0.291	0.225	0.23	0.178	0.14	0.243	0.145	0.147	0.2	0.11
ENSMUSG00000032013	Trim29	72169	26.703	1.731	1.731	0.792	0.278	2.843	0.004	0.044	15.184	14.414	22.223	20.715	36.573	36.101	32.933	34.183	31.683	20.379	29.35	18.134	31.6	mgi_id MGI:1919419	chr9	43310848	43336115	protein_coding	+	25267	tripartite motif-containing 29	3473	0.062	0.059	0.091	0.085	0.15	0.148	0.135	0.14	0.13	0.084	0.12	0.074	0.13	0.049	0.052	0.079	0.066
ENSMUSG00000091119	Ccdc152	100039139	67.12	1.732	1.732	0.792	0.268	2.957	0.003	0.035	62.634	35.556	33.747	51.336	78.998	96.957	98.798	53.716	107.722	67.93	50.931	45.818	79.293	mgi_id MGI:3641617	chr15	3280070	3303526	protein_coding	-	23456	coiled-coil domain containing 152	1358	0.657	0.373	0.354	0.538	0.828	1.017	1.036	0.563	1.129	0.712	0.534	0.48	0.831	0.217	0.138	0.129	0.176
ENSMUSG00000019992	Mtfr2	71804	19.983	1.733	1.733	0.793	0.344	2.304	0.021	0.12	11.388	14.414	13.169	15.311	33.647	19.598	28.359	32.229	13.729	18.115	19.854	13.571	23.647	mgi_id MGI:1919054	chr10	20347770	20361304	protein_coding	+	13534	mitochondrial fission regulator 2	2140	0.076	0.096	0.088	0.102	0.224	0.13	0.189	0.214	0.091	0.121	0.132	0.09	0.157	0.068	0.097	0.088	0.091
ENSMUSG00000043262	Uevld	54122	298.705	1.734	1.734	0.794	0.146	5.422	0	0	231.557	166.246	204.127	213.45	261.863	424.959	406.17	380.893	373.859	331.723	290.911	203.845	352.911	mgi_id MGI:1860490	chr7	46923216	46958527	protein_coding	-	35311	UEV and lactate/malate dehyrogenase domains	7549	0.437	0.314	0.385	0.403	0.494	0.801	0.766	0.718	0.705	0.626	0.549	0.384	0.666	0.532	0.429	0.52	0.486
ENSMUSG00000021583	Erap1	80898	1015.75	1.737	1.737	0.797	0.138	5.779	0	0	727.885	712.072	661.766	662.867	1325.41	1513.14	1051.1	1033.3	1436.29	1192.17	857.194	691.147	1201.23	mgi_id MGI:1933403	chr13	74639568	74693201	protein_coding	+	53633	endoplasmic reticulum aminopeptidase 1	7280	1.424	1.393	1.294	1.296	2.592	2.959	2.056	2.021	2.809	2.332	1.676	1.352	2.349	1.101	1.21	1.11	0.995
ENSMUSG00000111343	Gm47175	--	17.75	1.737	1.737	0.796	0.406	1.962	0.05	0.204	12.337	11.532	8.231	16.211	20.481	27.849	20.126	28.323	9.505	29.436	11.222	12.078	20.992	mgi_id MGI:6095958	chr9	56504825	56506661	TEC	-	1836	predicted gene, 47175	1837	0.096	0.089	0.064	0.126	0.159	0.216	0.156	0.22	0.074	0.228	0.087	0.094	0.163	0.545	0.573	0.403	0.711
ENSMUSG00000064352	mt-Ts1	--	127.66	1.738	1.738	0.798	0.333	2.397	0.017	0.103	104.39	68.228	76.548	98.169	114.108	156.781	130.816	147.474	281.978	180.014	45.752	86.834	150.989	mgi_id MGI:102475	chrM	6870	6938	Mt_tRNA	-	68	mitochondrially encoded tRNA serine 1	69	21.54	14.078	15.795	20.256	23.545	32.35	26.993	30.43	58.184	37.144	9.44	17.917	31.155	124.489	91.465	101.26	116.184
ENSMUSG00000086266	Igf2os	111975	23.102	1.739	1.739	0.798	0.36	2.215	0.027	0.137	16.133	15.375	18.931	12.609	20.481	30.944	17.381	49.809	19.01	21.511	31.94	15.762	27.296	mgi_id MGI:1195257	chr7	142659693	142670356	antisense	+	10663	insulin-like growth factor 2, opposite strand	5337	0.043	0.041	0.051	0.034	0.055	0.083	0.046	0.133	0.051	0.057	0.085	0.042	0.073	0.123	0.131	0.16	0.095
ENSMUSG00000020295	Hbq1a	216635	46.816	1.74	1.74	0.799	0.232	3.445	0.001	0.011	37.96	29.79	34.57	25.218	52.665	55.699	76.843	48.832	62.31	41.89	49.205	31.884	55.349	mgi_id MGI:2685722	chr11	32300069	32300873	protein_coding	+	804	hemoglobin, theta 1A	604	0.895	0.702	0.815	0.594	1.241	1.313	1.811	1.151	1.469	0.987	1.16	0.752	1.305	3.829	3.378	3.868	2.524
ENSMUSG00000064267	Hvcn1	74096	382.772	1.741	1.741	0.8	0.178	4.491	0	0	239.149	254.655	241.989	303.514	618.816	502.319	481.183	413.123	510.095	366.821	278.826	259.827	453.026	mgi_id MGI:1921346	chr5	122206804	122242297	protein_coding	+	35493	hydrogen voltage-gated channel 1	3563	0.956	1.018	0.967	1.213	2.473	2.007	1.923	1.651	2.038	1.466	1.114	1.038	1.81	0.546	0.654	0.613	0.688
ENSMUSG00000000318	Clec10a	17312	95.01	1.742	1.742	0.801	0.28	2.862	0.004	0.043	100.594	50.931	54.324	52.237	121.423	164.001	69.525	87.898	162.639	88.309	93.23	64.522	112.432	mgi_id MGI:96975	chr11	70156197	70170834	protein_coding	+	14637	C-type lectin domain family 10, member A	2899	0.494	0.25	0.267	0.257	0.596	0.805	0.341	0.432	0.799	0.434	0.458	0.317	0.552	0.557	0.317	0.334	0.287
ENSMUSG00000009585	Apobec3	80287	199.593	1.747	1.747	0.805	0.164	4.921	0	0	141.401	132.613	138.279	127.89	280.881	259.927	217.722	231.466	306.268	192.468	166.605	135.046	236.477	mgi_id MGI:1933111	chr15	79891659	79915906	protein_coding	+	24247	apolipoprotein B mRNA editing enzyme, catalytic polypeptide 3	9454	0.213	0.2	0.208	0.193	0.423	0.391	0.328	0.349	0.461	0.29	0.251	0.203	0.356	0.473	0.499	0.513	0.424
ENSMUSG00000039005	Tlr4	21898	187.03	1.747	1.747	0.805	0.168	4.781	0	0	156.585	102.823	127.579	118.884	273.566	198.039	176.556	188.493	288.315	221.904	204.587	126.468	221.637	mgi_id MGI:96824	chr4	66827584	66930284	protein_coding	+	102700	toll-like receptor 4	5556	0.401	0.263	0.327	0.305	0.701	0.507	0.452	0.483	0.739	0.569	0.524	0.324	0.568	0.124	0.091	0.112	0.093
ENSMUSG00000099931	Gm29358	--	16.16	1.749	1.749	0.807	0.397	2.032	0.042	0.182	5.694	14.414	16.462	7.205	13.166	21.661	22.87	26.37	21.122	15.85	12.949	10.944	19.141	mgi_id MGI:5580064	chr1	74295603	74298867	sense_intronic	+	3264	predicted gene 29358	3265	0.025	0.063	0.072	0.031	0.057	0.094	0.1	0.115	0.092	0.069	0.056	0.048	0.083	0.141	0.403	0.454	0.178
ENSMUSG00000074340	Ovgp1	12659	129.842	1.75	1.75	0.807	0.272	2.966	0.003	0.034	79.716	73.994	113.587	84.66	74.609	253.738	173.811	142.591	195.378	107.555	128.622	87.989	153.758	mgi_id MGI:106661	chr3	105973711	105987423	protein_coding	+	13712	oviductal glycoprotein 1	3561	0.319	0.296	0.454	0.338	0.298	1.014	0.695	0.57	0.781	0.43	0.514	0.352	0.615	0.471	0.492	0.745	0.497
ENSMUSG00000047810	Ccdc88b	78317	425.29	1.753	1.753	0.81	0.155	5.241	0	0	290.395	289.249	291.374	278.296	519.337	519.853	474.78	511.765	705.473	465.319	332.346	287.329	504.125	mgi_id MGI:1925567	chr19	6844623	6858211	protein_coding	-	13588	coiled-coil domain containing 88B	5032	0.822	0.818	0.824	0.787	1.469	1.471	1.343	1.448	1.996	1.317	0.94	0.813	1.426	1.733	1.941	1.929	1.648
ENSMUSG00000042349	Ikbke	56489	74.118	1.753	1.753	0.81	0.244	3.314	0.001	0.016	60.736	45.165	44.447	49.535	112.645	64.982	58.547	123.058	100.329	92.837	63.016	49.971	87.916	mgi_id MGI:1929612	chr1	131254343	131279606	protein_coding	-	25263	inhibitor of kappaB kinase epsilon	9018	0.096	0.071	0.07	0.078	0.178	0.103	0.092	0.194	0.158	0.147	0.099	0.079	0.139	0.195	0.163	0.158	0.158
ENSMUSG00000018566	Slc2a4	20528	84.483	1.753	1.753	0.81	0.316	2.565	0.01	0.076	47.45	77.838	59.263	44.131	80.461	175.347	142.708	51.762	108.778	69.062	72.512	57.17	100.09	mgi_id MGI:95758	chr11	69942539	69948188	protein_coding	-	5649	solute carrier family 2 (facilitated glucose transporter), member 4	3478	0.194	0.319	0.243	0.181	0.329	0.718	0.584	0.212	0.445	0.283	0.297	0.234	0.41	0.681	1.256	0.944	0.629
ENSMUSG00000004864	Mapk13	26415	39.739	1.753	1.753	0.81	0.37	2.189	0.029	0.142	36.062	17.297	30.454	23.417	54.128	97.988	39.336	23.44	31.683	41.89	41.435	26.808	47.129	mgi_id MGI:1346864	chr17	28769297	28780233	protein_coding	+	10936	mitogen-activated protein kinase 13	3150	0.163	0.078	0.138	0.106	0.245	0.443	0.178	0.106	0.143	0.189	0.187	0.121	0.213	0.267	0.144	0.25	0.172
ENSMUSG00000044583	Tlr7	170743	286.702	1.755	1.755	0.811	0.193	4.201	0	0.001	223.016	180.661	182.726	188.233	354.027	461.06	336.645	283.228	463.627	227.565	252.928	193.659	339.869	mgi_id MGI:2176882	chrX	167304929	167330558	protein_coding	-	25629	toll-like receptor 7	4082	0.778	0.63	0.637	0.657	1.235	1.608	1.174	0.988	1.617	0.794	0.882	0.675	1.185	0.706	0.643	0.641	0.591
ENSMUSG00000025058	5430427O19Rik	71398	29.378	1.759	1.759	0.815	0.368	2.212	0.027	0.138	20.878	22.102	15.639	20.715	32.184	55.699	23.785	42.973	51.749	15.85	21.581	19.833	34.831	mgi_id MGI:1918648	chrX	85870354	85891499	protein_coding	+	21145	TLR adaptor interacting with endolysosomal SLC15A4	3754	0.079	0.084	0.059	0.079	0.122	0.211	0.09	0.163	0.196	0.06	0.082	0.075	0.132	0.08	0.095	0.067	0.079
ENSMUSG00000040296	Ddx58	230073	447.295	1.76	1.76	0.816	0.163	4.989	0	0	349.233	262.342	339.937	253.078	598.335	683.855	457.399	456.096	577.686	576.271	366.012	301.148	530.807	mgi_id MGI:2442858	chr4	40203773	40239828	protein_coding	-	36055	DEAD/H box helicase 58	7050	0.705	0.53	0.687	0.511	1.208	1.381	0.924	0.921	1.167	1.164	0.739	0.608	1.072	0.785	0.663	0.848	0.565
ENSMUSG00000073424	Cyp4f15	106648	964.7	1.761	1.761	0.816	0.17	4.807	0	0	685.18	615.015	740.782	559.294	924.567	1819.49	1154.47	929.771	1194.45	947.62	1041.06	650.068	1144.49	mgi_id MGI:2146921	chr17	32685627	32703352	protein_coding	+	17725	cytochrome P450, family 4, subfamily f, polypeptide 15	2282	4.275	3.837	4.622	3.489	5.768	11.352	7.203	5.801	7.452	5.912	6.495	4.056	7.141	3.135	3.163	3.759	2.539
ENSMUSG00000034579	Pla2g3	237625	169.456	1.762	1.762	0.818	0.266	3.074	0.002	0.027	138.554	94.174	109.471	114.381	171.162	318.72	247.91	131.848	276.698	114.348	146.75	114.145	201.062	mgi_id MGI:2444945	chr11	3488284	3499350	protein_coding	+	11066	phospholipase A2, group III	4696	0.42	0.286	0.332	0.347	0.519	0.966	0.752	0.4	0.839	0.347	0.445	0.346	0.61	1.015	0.776	0.89	0.832
ENSMUSG00000058099	Nfam1	74039	373.492	1.763	1.763	0.818	0.142	5.742	0	0	253.384	222.943	260.097	268.389	449.117	492.004	405.255	403.356	591.415	437.015	325.44	251.203	443.372	mgi_id MGI:1921289	chr15	82992973	83033306	protein_coding	-	40333	Nfat activating molecule with ITAM motif 1	7970	0.453	0.398	0.465	0.479	0.802	0.879	0.724	0.721	1.056	0.781	0.581	0.449	0.792	0.509	0.504	0.58	0.536
ENSMUSG00000043008	Klhl6	239743	150.491	1.764	1.764	0.819	0.275	2.977	0.003	0.033	99.645	88.408	103.71	112.579	206.272	203.197	114.35	182.634	309.437	150.578	84.597	101.086	178.723	mgi_id MGI:2686922	chr16	19946496	19983037	protein_coding	-	36541	kelch-like 6	2609	0.544	0.482	0.566	0.614	1.126	1.109	0.624	0.997	1.689	0.822	0.462	0.552	0.975	0.221	0.221	0.255	0.248
ENSMUSG00000044258	Ctla2a	13024	160.698	1.767	1.767	0.822	0.34	2.418	0.016	0.1	120.523	121.081	93.009	97.269	209.198	352.758	177.471	133.801	284.09	64.533	113.947	107.971	190.828	mgi_id MGI:88554	chr13	60934155	60936625	protein_coding	-	2470	cytotoxic T lymphocyte-associated protein 2 alpha	2108	0.814	0.818	0.628	0.657	1.413	2.383	1.199	0.904	1.919	0.436	0.77	0.729	1.289	3.957	4.469	3.387	3.169
ENSMUSG00000049502	Dtx3l	209200	625.465	1.776	1.776	0.828	0.2	4.135	0	0.001	490.634	356.516	488.093	338.639	926.03	846.825	526.008	613.336	1068.77	724.584	500.677	418.471	743.747	mgi_id MGI:2656973	chr16	35926511	35939151	protein_coding	-	12640	deltex 3-like, E3 ubiquitin ligase	5725	1.22	0.887	1.214	0.842	2.303	2.106	1.308	1.525	2.658	1.802	1.245	1.041	1.85	3.148	2.571	3.474	2.156
ENSMUSG00000001672	Marveld3	73608	35.662	1.776	1.776	0.828	0.399	2.076	0.038	0.17	33.215	36.517	12.346	13.51	65.831	33.007	52.143	53.716	15.841	40.758	35.393	23.897	42.384	mgi_id MGI:1920858	chr8	109947914	109962203	protein_coding	-	14289	MARVEL (membrane-associating) domain containing 3	3284	0.144	0.158	0.054	0.059	0.285	0.143	0.226	0.233	0.069	0.177	0.153	0.104	0.184	0.189	0.233	0.078	0.076
ENSMUSG00000015451	C4a	625018	377.341	1.777	1.777	0.829	0.146	5.681	0	0	280.905	228.709	301.251	198.14	481.301	483.752	427.21	524.461	491.086	404.182	329.756	252.251	448.821	mgi_id MGI:98320	chr17	34809092	34823464	processed_transcript	-	14372	complement component 4A (Rodgers blood group)	6206	0.644	0.525	0.691	0.455	1.104	1.11	0.98	1.203	1.127	0.927	0.757	0.579	1.03	1.585	1.451	1.886	1.11
ENSMUSG00000013483	Card14	170720	23.109	1.777	1.777	0.83	0.329	2.521	0.012	0.083	21.827	12.492	9.877	18.013	20.481	34.038	34.762	18.556	24.29	33.965	25.897	15.552	27.427	mgi_id MGI:2386258	chr11	119307768	119345375	protein_coding	+	37607	caspase recruitment domain family, member 14	4605	0.067	0.039	0.031	0.056	0.063	0.105	0.107	0.057	0.075	0.105	0.08	0.048	0.085	0.047	0.03	0.024	0.039
ENSMUSG00000035860	Cdhr3	68764	155.767	1.778	1.778	0.831	0.344	2.412	0.016	0.101	32.266	181.622	97.125	106.275	98.016	216.606	294.565	188.493	168.976	136.992	192.502	104.322	185.164	mgi_id MGI:1916014	chr12	33033796	33092875	protein_coding	-	59079	cadherin-related family member 3	4569	0.101	0.566	0.303	0.331	0.305	0.675	0.918	0.587	0.527	0.427	0.6	0.325	0.577	0.044	0.28	0.148	0.145
ENSMUSG00000037337	Map4k1	26411	61.469	1.782	1.782	0.833	0.277	3.012	0.003	0.031	40.807	33.634	57.616	31.522	84.849	82.516	80.502	55.669	110.89	49.815	48.341	40.895	73.226	mgi_id MGI:1346882	chr7	28982050	29003279	protein_coding	+	21229	mitogen-activated protein kinase kinase kinase kinase 1	3077	0.189	0.156	0.267	0.146	0.393	0.382	0.372	0.258	0.513	0.23	0.224	0.189	0.339	0.156	0.144	0.244	0.12
ENSMUSG00000002668	Dennd1c	70785	87.193	1.784	1.784	0.835	0.232	3.597	0	0.007	45.552	49.009	80.663	56.74	95.09	146.467	111.605	99.618	99.273	112.084	63.016	57.991	103.879	mgi_id MGI:1918035	chr17	57065905	57078514	protein_coding	-	12609	DENN/MADD domain containing 1C	5109	0.127	0.137	0.225	0.158	0.265	0.408	0.311	0.278	0.277	0.312	0.176	0.162	0.289	0.293	0.354	0.575	0.362
ENSMUSG00000022146	Osmr	18414	469.536	1.785	1.785	0.836	0.16	5.213	0	0	291.344	292.132	335.821	332.334	566.151	703.452	430.869	566.457	722.371	535.513	388.457	312.908	559.039	mgi_id MGI:1330819	chr15	6813577	6874969	protein_coding	-	61392	oncostatin M receptor	12113	0.342	0.343	0.395	0.391	0.665	0.827	0.506	0.666	0.849	0.629	0.457	0.368	0.657	0.385	0.434	0.492	0.436
ENSMUSG00000074796	Slc4a11	269356	262.514	1.786	1.786	0.837	0.364	2.301	0.021	0.121	165.126	152.793	207.419	174.723	254.548	607.527	485.757	215.84	243.959	182.278	197.681	175.015	312.513	mgi_id MGI:2138987	chr2	130684113	130697519	protein_coding	-	13406	solute carrier family 4, sodium bicarbonate transporter-like, member 11	4998	0.47	0.435	0.591	0.498	0.725	1.731	1.384	0.615	0.695	0.519	0.563	0.499	0.89	0.999	1.039	1.392	1.049
ENSMUSG00000097592	4930500F10Rik	102636338	24.752	1.786	1.786	0.837	0.366	2.284	0.022	0.124	13.286	31.712	9.877	11.708	19.018	43.321	34.762	26.37	24.29	29.436	28.487	16.646	29.383	mgi_id MGI:1922262	chr9	106247960	106249413	antisense	+	1453	RIKEN cDNA 4930500F10 gene	1224	0.155	0.369	0.115	0.136	0.221	0.504	0.404	0.307	0.283	0.342	0.331	0.194	0.342	0.741	1.99	0.611	0.648
ENSMUSG00000021213	Akr1c13	27384	11.118	1.786	1.786	0.837	0.425	1.967	0.049	0.202	8.541	7.688	8.231	5.404	5.852	15.472	14.637	10.743	12.673	19.247	13.812	7.466	13.205	mgi_id MGI:1351662	chr13	4191150	4205596	protein_coding	+	14446	aldo-keto reductase family 1, member C13	1434	0.085	0.076	0.082	0.054	0.058	0.154	0.145	0.107	0.126	0.191	0.137	0.074	0.131	0.048	0.049	0.051	0.03
ENSMUSG00000030345	Dyrk4	101320	26.252	1.788	1.788	0.838	0.335	2.504	0.012	0.085	11.388	18.258	19.754	19.814	48.276	28.881	14.637	33.206	36.963	31.701	25.897	17.304	31.366	mgi_id MGI:1330292	chr6	126876020	126921839	protein_coding	-	45819	dual-specificity tyrosine-(Y)-phosphorylation regulated kinase 4	2490	0.065	0.104	0.113	0.113	0.276	0.165	0.084	0.19	0.211	0.181	0.148	0.099	0.179	0.02	0.036	0.039	0.035
ENSMUSG00000111950	Gm48893	115487387	18.136	1.789	1.789	0.839	0.376	2.229	0.026	0.134	12.337	16.336	9.877	9.907	23.407	21.661	34.762	25.393	19.01	14.718	12.085	12.114	21.577	mgi_id MGI:6098656	chr10	26695574	26742860	lincRNA	+	47286	predicted gene, 48893	741	0.237	0.314	0.19	0.19	0.45	0.416	0.668	0.488	0.365	0.283	0.232	0.233	0.415	0.021	0.031	0.019	0.017
ENSMUSG00000027639	Samhd1	56045	1232.88	1.79	1.79	0.84	0.172	4.889	0	0	790.519	763.964	893.054	832.186	1710.16	1787.51	1158.13	1238.39	2092.13	1295.19	1000.49	819.931	1468.86	mgi_id MGI:1927468	chr2	157097533	157135265	protein_coding	-	37732	SAM domain and HD domain, 1	9150	1.23	1.189	1.39	1.295	2.661	2.781	1.802	1.927	3.255	2.015	1.557	1.276	2.286	1.699	1.846	2.129	1.775
ENSMUSG00000117819	Gm50253	--	16.141	1.79	1.79	0.84	0.386	2.175	0.03	0.146	8.541	10.571	14.816	9.006	13.166	30.944	14.637	24.416	12.673	21.511	17.265	10.733	19.23	mgi_id MGI:6303071	chr17	26973217	27036378	protein_coding	+	63161	predicted gene, 50253	5012	0.024	0.03	0.042	0.026	0.037	0.088	0.042	0.069	0.036	0.061	0.049	0.03	0.055	0.011	0.015	0.021	0.011
ENSMUSG00000035948	Acss3	380660	66.465	1.791	1.791	0.841	0.252	3.334	0.001	0.015	48.399	45.165	41.155	42.33	74.609	122.743	101.542	67.389	81.32	52.079	54.384	44.262	79.152	mgi_id MGI:2685720	chr10	106933517	107123668	protein_coding	-	190151	acyl-CoA synthetase short-chain family member 3	7196	0.096	0.089	0.081	0.084	0.148	0.243	0.201	0.133	0.161	0.103	0.108	0.088	0.157	0.021	0.022	0.019	0.018
ENSMUSG00000008307	1700109H08Rik	77036	55.763	1.793	1.793	0.843	0.237	3.551	0	0.008	49.348	27.868	43.624	27.019	64.369	85.611	64.036	59.576	72.871	72.458	46.615	36.965	66.505	mgi_id MGI:1924286	chr5	3571566	3584356	protein_coding	+	12790	RIKEN cDNA 1700109H08 gene	3062	0.229	0.13	0.203	0.126	0.299	0.398	0.298	0.277	0.339	0.337	0.217	0.172	0.309	0.313	0.199	0.307	0.17
ENSMUSG00000021750	Fam107a	268709	31784.1	1.794	1.794	0.843	0.258	3.262	0.001	0.018	23798.1	19109.7	23001.3	18558.5	36832	61703.7	37305.4	22300.8	45035.2	27214.9	34766	21116.9	37879.7	mgi_id MGI:3041256	chr14	8296274	8318023	protein_coding	-	21749	family with sequence similarity 107, member A	3870	87.552	70.304	84.621	68.276	135.503	227.005	137.245	82.044	165.682	100.122	127.903	77.688	139.358	88.733	80.097	95.132	68.673
ENSMUSG00000111602	Gm32014	102634431	55.17	1.795	1.795	0.844	0.308	2.736	0.006	0.055	43.654	29.79	48.562	24.317	67.294	109.334	69.525	37.113	78.151	43.022	56.11	36.581	65.793	mgi_id MGI:5591173	chr9	8644073	8740988	lincRNA	-	96915	predicted gene, 32014	8900	0.07	0.048	0.078	0.039	0.108	0.175	0.111	0.059	0.125	0.069	0.09	0.059	0.105	0.037	0.028	0.045	0.02
ENSMUSG00000047216	Cdh19	227485	772.275	1.796	1.796	0.845	0.274	3.08	0.002	0.027	610.209	481.441	553.941	404.385	893.845	1487.36	866.313	503.951	1188.11	744.963	760.512	512.494	920.722	mgi_id MGI:3588198	chr1	110888326	110977584	protein_coding	-	89258	cadherin 19, type 2	4280	2.03	1.602	1.843	1.345	2.973	4.948	2.882	1.676	3.952	2.478	2.53	1.705	3.063	0.554	0.492	0.558	0.365
ENSMUSG00000040966	Slc22a2	20518	42.815	1.796	1.796	0.845	0.285	2.967	0.003	0.034	26.572	25.946	32.101	28.82	48.276	75.296	45.74	70.319	32.739	53.212	31.94	28.36	51.075	mgi_id MGI:1335072	chr17	12584132	12628488	protein_coding	+	44356	solute carrier family 22 (organic cation transporter), member 2	2483	0.152	0.149	0.184	0.165	0.277	0.432	0.262	0.403	0.188	0.305	0.183	0.163	0.293	0.049	0.053	0.065	0.052
ENSMUSG00000022034	Esco2	71988	22.514	1.797	1.797	0.846	0.388	2.18	0.029	0.145	10.439	11.532	12.346	25.218	32.184	22.692	30.188	41.019	29.571	20.379	12.085	14.884	26.874	mgi_id MGI:1919238	chr14	65819038	65833994	protein_coding	-	14956	establishment of sister chromatid cohesion N-acetyltransferase 2	6648	0.022	0.025	0.026	0.054	0.069	0.049	0.065	0.088	0.063	0.044	0.026	0.032	0.058	0.057	0.07	0.074	0.136
ENSMUSG00000069893	9930111J21Rik1	667214	93.055	1.8	1.8	0.848	0.267	3.17	0.002	0.022	78.767	55.736	69.14	43.23	73.146	165.033	99.713	98.642	166.863	97.366	75.965	61.718	110.961	mgi_id MGI:3041173	chr11	48946150	48979398	protein_coding	-	33248	RIKEN cDNA 9930111J21 gene 1	4895	0.229	0.162	0.201	0.126	0.213	0.48	0.29	0.287	0.485	0.283	0.221	0.18	0.323	0.192	0.153	0.187	0.105
ENSMUSG00000089997	1810020O05Rik	613264	105.224	1.8	1.8	0.848	0.367	2.312	0.021	0.119	26.572	103.784	62.555	86.461	83.387	190.819	210.403	139.661	65.478	76.987	111.358	69.843	125.442	mgi_id MGI:3586838	chr6	87675590	87722801	protein_coding	-	47211	Riken cDNA 1810020O05 gene	3681	0.103	0.401	0.242	0.334	0.323	0.738	0.814	0.54	0.253	0.298	0.431	0.27	0.485	0.046	0.2	0.119	0.147
ENSMUSG00000115767	Gm10366	100126033	29.557	1.802	1.802	0.849	0.291	2.914	0.004	0.038	19.929	12.492	23.87	21.615	35.11	31.975	26.529	34.183	54.917	31.701	32.803	19.477	35.317	mgi_id MGI:3704443	chr14	54463042	54464742	antisense	-	1700	predicted gene 10366	1701	0.167	0.105	0.2	0.181	0.294	0.268	0.222	0.286	0.46	0.265	0.275	0.163	0.296	0.951	0.67	1.263	1.023
ENSMUSG00000104986	1600023N17Rik	69788	23.074	1.802	1.802	0.85	0.422	2.016	0.044	0.187	16.133	14.414	18.108	11.708	62.906	11.346	27.444	18.556	29.571	23.775	19.854	15.091	27.636	mgi_id MGI:1917038	chr5	45668702	45669708	TEC	-	1006	RIKEN cDNA 1600023N17 gene	1007	0.228	0.204	0.256	0.166	0.889	0.16	0.388	0.262	0.418	0.336	0.281	0.213	0.391	1.3	1.306	1.619	0.937
ENSMUSG00000042498	Radx	102871	19.003	1.804	1.804	0.851	0.387	2.202	0.028	0.14	9.49	8.649	12.346	19.814	20.481	20.629	23.785	13.673	36.963	14.718	28.487	12.575	22.677	mgi_id MGI:2147848	chrX	139480367	139554582	protein_coding	+	74215	RPA1 related single stranded DNA binding protein, X-linked	3740	0.036	0.033	0.047	0.075	0.078	0.079	0.091	0.052	0.141	0.056	0.108	0.048	0.086	0.01	0.011	0.015	0.021
ENSMUSG00000040084	Bub1b	12236	52.482	1.806	1.806	0.853	0.292	2.919	0.004	0.038	17.082	40.36	37.039	44.131	51.202	49.51	62.206	62.506	102.442	66.798	44.025	34.653	62.67	mgi_id MGI:1333889	chr2	118598211	118641591	protein_coding	+	43380	BUB1B, mitotic checkpoint serine/threonine kinase	4275	0.057	0.134	0.123	0.147	0.171	0.165	0.207	0.208	0.341	0.222	0.147	0.115	0.209	0.032	0.085	0.077	0.082
ENSMUSG00000026011	Ctla4	12477	25.341	1.806	1.806	0.853	0.416	2.052	0.04	0.177	19.929	17.297	20.577	9.006	32.184	12.377	24.7	20.51	62.31	33.965	25.897	16.702	30.278	mgi_id MGI:88556	chr1	60887000	60915832	protein_coding	+	28832	cytotoxic T-lymphocyte-associated protein 4	2330	0.122	0.106	0.126	0.055	0.197	0.076	0.151	0.125	0.381	0.208	0.158	0.102	0.185	0.056	0.055	0.064	0.025
ENSMUSG00000026611	Spata17	74717	15.931	1.807	1.807	0.854	0.425	2.008	0.045	0.19	11.388	9.61	10.7	10.808	10.24	18.566	19.211	24.416	7.393	19.247	33.666	10.626	18.963	mgi_id MGI:1921967	chr1	187044648	187215465	protein_coding	-	170817	spermatogenesis associated 17	2870	0.056	0.048	0.053	0.054	0.051	0.092	0.095	0.121	0.037	0.095	0.167	0.053	0.094	0.005	0.005	0.006	0.005
ENSMUSG00000004730	Adgre1	13733	548.891	1.808	1.808	0.854	0.165	5.169	0	0	420.408	301.742	354.752	372.863	617.353	868.485	570.833	689.515	829.037	557.024	455.789	362.441	655.434	mgi_id MGI:106912	chr17	57358691	57483527	protein_coding	+	124836	adhesion G protein-coupled receptor E1	3238	1.849	1.327	1.56	1.639	2.715	3.819	2.51	3.032	3.645	2.449	2.004	1.594	2.882	0.273	0.22	0.256	0.24
ENSMUSG00000103502	9330121J05Rik	100379665	113.615	1.809	1.809	0.855	0.236	3.618	0	0.007	76.869	69.189	76.548	77.455	131.663	169.159	176.556	91.805	191.154	84.912	104.452	75.015	135.671	mgi_id MGI:3704218	chr3	62337524	62340532	antisense	-	3008	RIKEN cDNA 9330121J05 gene	3009	0.364	0.327	0.362	0.366	0.623	0.8	0.835	0.434	0.904	0.402	0.494	0.355	0.642	2.072	2.097	2.289	2.072
ENSMUSG00000014158	Trpv4	63873	96.954	1.811	1.811	0.857	0.243	3.524	0	0.009	80.665	51.892	50.209	72.951	128.737	168.127	102.457	82.039	152.078	81.516	95.819	63.929	115.825	mgi_id MGI:1926945	chr5	114622152	114658421	protein_coding	-	36269	transient receptor potential cation channel, subfamily V, member 4	4076	0.282	0.181	0.175	0.255	0.45	0.587	0.358	0.287	0.531	0.285	0.335	0.223	0.405	0.18	0.13	0.125	0.162
ENSMUSG00000031497	Tnfsf13b	24099	105.956	1.811	1.811	0.856	0.246	3.477	0.001	0.01	81.614	57.658	76.548	63.044	174.088	160.907	137.22	96.688	157.359	79.251	81.144	69.716	126.665	mgi_id MGI:1344376	chr8	10006467	10039072	protein_coding	+	32605	tumor necrosis factor (ligand) superfamily, member 13b	6868	0.169	0.12	0.159	0.131	0.361	0.334	0.284	0.2	0.326	0.164	0.168	0.145	0.263	0.203	0.161	0.211	0.156
ENSMUSG00000031101	Sash3	74131	222.388	1.813	1.813	0.858	0.2	4.298	0	0.001	167.973	104.745	162.149	150.406	314.528	249.612	223.21	242.209	397.093	251.34	183.006	146.318	265.857	mgi_id MGI:1921381	chrX	48146436	48161565	protein_coding	+	15129	SAM and SH3 domain containing 3	2677	0.893	0.557	0.862	0.8	1.673	1.328	1.187	1.288	2.112	1.337	0.973	0.778	1.414	0.9	0.631	0.964	0.8
ENSMUSG00000044786	Zfp36	22695	483.245	1.813	1.813	0.858	0.229	3.74	0	0.005	282.803	273.874	463.401	253.078	598.335	598.244	375.067	844.802	634.715	652.125	339.252	318.289	577.506	mgi_id MGI:99180	chr7	28376784	28380253	protein_coding	-	3469	zinc finger protein 36	3470	1.16	1.124	1.901	1.038	2.455	2.455	1.539	3.466	2.604	2.676	1.392	1.306	2.37	6.611	7.197	12.016	5.871
ENSMUSG00000111971	Gm48678	--	31.243	1.813	1.813	0.858	0.355	2.418	0.016	0.1	13.286	20.18	23.87	25.218	32.184	44.353	70.439	29.299	25.346	21.511	37.982	20.638	37.302	mgi_id MGI:6098299	chr12	4595340	4655888	antisense	-	60548	predicted gene, 48678	5319	0.036	0.054	0.064	0.068	0.086	0.119	0.189	0.078	0.068	0.058	0.102	0.055	0.1	0.018	0.03	0.035	0.034
ENSMUSG00000111664	Gm48865	--	19.04	1.815	1.815	0.86	0.41	2.099	0.036	0.165	21.827	12.492	13.169	2.702	26.333	23.723	30.188	19.533	15.841	23.775	19.854	12.548	22.75	mgi_id MGI:6098607	chr10	31321418	31324022	TEC	+	2604	predicted gene, 48865	2605	0.119	0.068	0.072	0.015	0.144	0.13	0.165	0.107	0.087	0.13	0.109	0.069	0.124	0.68	0.437	0.455	0.084
ENSMUSG00000058046	4933430I17Rik	214106	20.469	1.819	1.819	0.863	0.36	2.401	0.016	0.103	8.541	17.297	9.877	18.013	27.796	31.975	19.211	29.299	30.627	16.982	15.538	13.432	24.49	mgi_id MGI:3045314	chr4	62525369	62547993	protein_coding	+	22624	RIKEN cDNA 4933430I17 gene	1783	0.068	0.138	0.079	0.144	0.222	0.255	0.153	0.234	0.245	0.136	0.124	0.107	0.196	0.031	0.07	0.039	0.064
ENSMUSG00000037437	Adam32	353188	18.683	1.819	1.819	0.863	0.376	2.296	0.022	0.122	6.643	9.61	18.108	14.41	29.258	23.723	26.529	25.393	20.066	10.189	21.581	12.193	22.391	mgi_id MGI:2653822	chr8	24836140	24948804	protein_coding	-	112664	a disintegrin and metallopeptidase domain 32	2993	0.032	0.046	0.086	0.069	0.139	0.113	0.126	0.121	0.095	0.048	0.103	0.058	0.107	0.005	0.008	0.014	0.01
ENSMUSG00000033685	Ucp2	22228	2581.48	1.82	1.82	0.864	0.306	2.821	0.005	0.046	1684.48	1570.21	1586.92	1943.57	2943.4	4779.76	3256.68	2107.61	4754.55	1894.11	1874.95	1696.3	3087.29	mgi_id MGI:109354	chr7	100493337	100502020	protein_coding	+	8683	uncoupling protein 2 (mitochondrial, proton carrier)	6989	3.432	3.199	3.233	3.959	5.996	9.737	6.634	4.293	9.686	3.859	3.82	3.456	6.289	15.732	16.485	16.44	18.014
ENSMUSG00000024222	Fkbp5	14229	2387.15	1.821	1.821	0.864	0.298	2.902	0.004	0.039	1434.89	1801.8	1365.51	1670.68	2877.57	4041.24	3448.78	1546.04	4293.04	1616.73	2162.41	1568.22	2855.11	mgi_id MGI:104670	chr17	28399094	28517527	protein_coding	-	118433	FK506 binding protein 5	9468	2.158	2.709	2.053	2.512	4.327	6.077	5.186	2.325	6.456	2.431	3.252	2.358	4.293	0.982	1.387	1.037	1.135
ENSMUSG00000024349	Sting1	72512	558.97	1.822	1.822	0.865	0.184	4.695	0	0	340.692	325.766	409.076	390.875	914.326	759.151	519.605	626.033	886.066	508.341	468.738	366.602	668.894	mgi_id MGI:1919762	chr18	35733679	35740554	protein_coding	-	6875	stimulator of interferon response cGAMP interactor 1	2741	1.77	1.692	2.125	2.03	4.749	3.943	2.699	3.252	4.602	2.64	2.435	1.904	3.474	4.019	4.32	5.352	4.576
ENSMUSG00000040701	Ap1g2	11766	282.005	1.822	1.822	0.866	0.219	3.954	0	0.002	196.444	150.871	240.343	153.108	239.919	495.098	332.986	346.711	433	210.582	302.996	185.191	337.328	mgi_id MGI:1328307	chr14	55098575	55106593	protein_coding	-	8018	adaptor protein complex AP-1, gamma 2 subunit	4170	0.671	0.515	0.821	0.523	0.819	1.69	1.137	1.184	1.478	0.719	1.035	0.632	1.152	1.987	1.715	2.696	1.537
ENSMUSG00000116305	Lncppara	102800312	178.298	1.822	1.822	0.866	0.224	3.868	0	0.003	136.656	124.925	129.225	77.455	191.643	293.965	154.601	272.485	259.8	157.371	163.152	117.065	213.288	mgi_id MGI:5568843	chr15	85653616	85707524	processed_transcript	+	53908	long noncoding RNA near Ppara	1874	1.038	0.949	0.982	0.588	1.456	2.233	1.175	2.07	1.974	1.196	1.24	0.889	1.62	0.206	0.211	0.216	0.116
ENSMUSG00000046410	Kcnk6	52150	483.299	1.823	1.823	0.867	0.187	4.627	0	0	340.692	288.288	297.959	341.341	617.353	781.843	675.12	482.465	706.53	414.371	370.329	317.07	578.287	mgi_id MGI:1891291	chr7	29221926	29232515	protein_coding	-	10589	potassium inwardly-rectifying channel, subfamily K, member 6	4151	1.169	0.989	1.022	1.171	2.117	2.682	2.316	1.655	2.423	1.421	1.27	1.088	1.983	2.609	2.482	2.531	2.594
ENSMUSG00000001348	Acp5	11433	41.525	1.823	1.823	0.866	0.4	2.164	0.03	0.148	18.031	19.219	37.862	33.323	70.22	22.692	53.973	52.739	89.768	37.361	21.581	27.109	49.762	mgi_id MGI:87883	chr9	22126727	22135711	protein_coding	-	8984	acid phosphatase 5, tartrate resistant	2030	0.126	0.135	0.266	0.234	0.492	0.159	0.379	0.37	0.63	0.262	0.151	0.19	0.349	0.163	0.195	0.379	0.299
ENSMUSG00000025701	Alox5	11689	147.007	1.824	1.824	0.867	0.207	4.199	0	0.001	100.594	84.565	83.955	116.182	194.569	190.819	161.004	155.287	267.193	143.785	119.127	96.324	175.969	mgi_id MGI:87999	chr6	116410077	116461178	protein_coding	-	51101	arachidonate 5-lipoxygenase	4106	0.349	0.293	0.291	0.403	0.675	0.662	0.558	0.538	0.926	0.499	0.413	0.334	0.61	0.16	0.151	0.148	0.183
ENSMUSG00000079173	Zan	22635	22.193	1.824	1.824	0.867	0.369	2.353	0.019	0.111	18.031	22.102	5.762	12.609	24.87	27.849	30.188	21.486	27.459	37.361	16.402	14.626	26.516	mgi_id MGI:106656	chr5	137378637	137477064	protein_coding	-	98427	zonadhesin	19813	0.013	0.016	0.004	0.009	0.018	0.02	0.022	0.015	0.02	0.027	0.012	0.011	0.019	0.015	0.02	0.005	0.01
ENSMUSG00000069892	9930111J21Rik2	245240	181.984	1.825	1.825	0.868	0.194	4.474	0	0	146.146	115.315	120.994	94.567	219.438	285.713	172.897	226.583	258.744	224.168	137.255	119.256	217.828	mgi_id MGI:3711310	chr11	49015874	49051242	protein_coding	-	35368	RIKEN cDNA 9930111J21 gene 2	7017	0.297	0.234	0.245	0.192	0.445	0.58	0.351	0.46	0.525	0.455	0.278	0.242	0.442	0.335	0.297	0.308	0.215
ENSMUSG00000022388	Ttll8	239591	52.814	1.826	1.826	0.868	0.287	3.028	0.002	0.03	34.164	32.673	47.739	24.317	36.573	69.107	103.372	68.365	61.254	46.419	56.974	34.723	63.152	mgi_id MGI:1922902	chr15	88890633	88954418	protein_coding	-	63785	tubulin tyrosine ligase-like family, member 8	3428	0.142	0.136	0.198	0.101	0.152	0.287	0.429	0.284	0.254	0.193	0.237	0.144	0.262	0.043	0.047	0.067	0.031
ENSMUSG00000043832	Clec4a3	73149	49.964	1.826	1.826	0.868	0.335	2.592	0.01	0.073	44.603	37.477	27.162	21.615	77.535	75.296	33.847	34.183	98.217	45.286	54.384	32.714	59.821	mgi_id MGI:1920399	chr6	122952515	122969875	protein_coding	+	17360	C-type lectin domain family 4, member a3	1327	0.479	0.402	0.291	0.232	0.832	0.808	0.363	0.367	1.054	0.486	0.583	0.351	0.642	0.208	0.197	0.141	0.1
ENSMUSG00000055541	Lair1	52855	764.828	1.828	1.828	0.87	0.172	5.056	0	0	622.546	500.661	408.253	471.933	1031.36	1196.49	975.174	791.086	1083.56	705.337	626.71	500.848	915.673	mgi_id MGI:105492	chr7	4003402	4063204	protein_coding	-	59802	leukocyte-associated Ig-like receptor 1	7475	1.186	0.954	0.778	0.899	1.964	2.279	1.857	1.507	2.064	1.343	1.194	0.954	1.744	0.844	0.763	0.614	0.635
ENSMUSG00000020330	Hmmr	15366	86.193	1.828	1.828	0.871	0.287	3.034	0.002	0.03	58.838	48.048	51.032	67.548	99.479	126.869	102.457	65.436	166.863	113.216	48.341	56.366	103.237	mgi_id MGI:104667	chr11	40701395	40733422	protein_coding	-	32027	hyaluronan mediated motility receptor (RHAMM)	5431	0.154	0.126	0.134	0.177	0.261	0.333	0.269	0.172	0.437	0.297	0.127	0.148	0.271	0.149	0.137	0.143	0.17
ENSMUSG00000019866	Crybg1	11630	157.88	1.829	1.829	0.871	0.206	4.224	0	0.001	105.339	112.432	92.186	102.672	219.438	207.322	132.646	151.381	266.137	218.507	128.622	103.158	189.15	mgi_id MGI:109544	chr10	43950636	44148853	protein_coding	-	198217	crystallin beta-gamma domain containing 1	7799	0.192	0.205	0.168	0.187	0.401	0.378	0.242	0.276	0.486	0.399	0.235	0.188	0.345	0.043	0.052	0.042	0.042
ENSMUSG00000023341	Mx2	17858	89.037	1.829	1.829	0.871	0.234	3.722	0	0.005	55.991	67.267	44.447	64.846	146.292	109.334	101.542	108.408	119.339	107.555	54.384	58.138	106.694	mgi_id MGI:97244	chr16	97535308	97560900	polymorphic_pseudogene	+	25592	MX dynamin-like GTPase 2	3614	0.221	0.265	0.175	0.255	0.576	0.431	0.4	0.427	0.47	0.424	0.214	0.229	0.42	0.177	0.24	0.156	0.204
ENSMUSG00000047182	Irs3	16369	16.839	1.829	1.829	0.871	0.381	2.284	0.022	0.124	12.337	16.336	6.585	9.006	21.944	22.692	11.892	15.626	28.515	16.982	23.307	11.066	20.137	mgi_id MGI:1194882	chr5	137643031	137645714	protein_coding	-	2683	insulin receptor substrate 3	2338	0.075	0.099	0.04	0.055	0.134	0.138	0.072	0.095	0.174	0.103	0.142	0.067	0.123	0.373	0.555	0.221	0.27
ENSMUSG00000054520	Sh3bp2	24055	238.151	1.83	1.83	0.872	0.161	5.415	0	0	137.605	144.144	200.834	139.598	292.584	320.783	268.036	293.972	365.41	240.018	216.672	155.546	285.354	mgi_id MGI:1346349	chr5	34525838	34563641	protein_coding	+	37803	SH3-domain binding protein 2	4296	0.456	0.478	0.666	0.463	0.97	1.063	0.888	0.974	1.211	0.795	0.718	0.516	0.946	0.295	0.348	0.478	0.297
ENSMUSG00000055994	Nod2	257632	84.639	1.831	1.831	0.872	0.281	3.099	0.002	0.026	26.572	80.721	45.27	68.448	160.921	105.208	109.776	82.039	81.32	79.251	91.503	55.253	101.431	mgi_id MGI:2429397	chr8	88647315	88688474	protein_coding	+	41159	nucleotide-binding oligomerization domain containing 2	5014	0.075	0.229	0.129	0.194	0.457	0.299	0.312	0.233	0.231	0.225	0.26	0.157	0.288	0.052	0.179	0.099	0.134
ENSMUSG00000097993	Ptprv	13924	427.373	1.833	1.833	0.874	0.41	2.13	0.033	0.157	207.832	491.051	148.156	270.19	839.717	566.269	623.892	599.663	229.173	309.08	416.08	279.307	511.982	mgi_id MGI:108027	chr1	135108497	135132594	polymorphic_pseudogene	-	24097	protein tyrosine phosphatase, receptor type, V	6987	0.424	1.001	0.302	0.551	1.711	1.154	1.271	1.222	0.467	0.63	0.848	0.569	1.043	0.699	1.858	0.553	0.902
ENSMUSG00000024521	Pmaip1	58801	702.857	1.836	1.836	0.877	0.294	2.98	0.003	0.033	485.889	415.135	526.779	407.087	686.11	1420.31	1086.78	547.901	1024.41	560.42	570.6	458.722	842.363	mgi_id MGI:1930146	chr18	66458533	66465565	protein_coding	+	7032	phorbol-12-myristate-13-acetate-induced protein 1	2732	2.532	2.163	2.745	2.121	3.576	7.402	5.664	2.855	5.339	2.921	2.974	2.391	4.39	5.603	5.382	6.739	4.659
ENSMUSG00000039109	F13a1	74145	294.602	1.838	1.838	0.878	0.207	4.242	0	0.001	199.291	160.48	214.004	194.537	339.398	444.557	270.78	334.014	558.676	240.018	284.868	192.078	353.187	mgi_id MGI:1921395	chr13	36867178	37050244	protein_coding	-	183066	coagulation factor XIII, A1 subunit	6739	0.421	0.339	0.452	0.411	0.717	0.939	0.572	0.706	1.18	0.507	0.602	0.406	0.746	0.088	0.08	0.105	0.086
ENSMUSG00000097494	4933406C10Rik	74076	55.504	1.838	1.838	0.878	0.303	2.895	0.004	0.04	45.552	35.556	35.393	28.82	43.888	114.492	84.161	53.716	66.534	35.097	67.332	36.33	66.46	mgi_id MGI:1921326	chr12	32919384	32953789	lincRNA	-	34405	RIKEN cDNA 4933406C10 gene	2569	0.252	0.197	0.196	0.16	0.243	0.635	0.466	0.298	0.369	0.195	0.373	0.201	0.368	0.107	0.094	0.093	0.067
ENSMUSG00000024308	Tapbp	21356	3690.41	1.84	1.84	0.88	0.161	5.458	0	0	2433.24	2200.6	2658.59	2325.44	4905.18	5501.78	3933.63	3627.28	6063.06	4027.1	2918.6	2404.47	4425.23	mgi_id MGI:1201689	chr17	33915899	33929292	protein_coding	+	13393	TAP binding protein	3628	9.549	8.636	10.433	9.126	19.25	21.591	15.437	14.235	23.794	15.804	11.454	9.436	17.366	14.733	14.978	17.856	13.974
ENSMUSG00000085887	Arhgap27os3	653030	35.206	1.84	1.84	0.879	0.287	3.06	0.002	0.028	17.082	19.219	24.693	30.622	33.647	42.29	32.933	45.903	67.59	39.626	33.666	22.904	42.236	mgi_id MGI:3650159	chr11	103344753	103350124	antisense	+	5371	Rho GTPase activating protein 27, opposite strand 3	2729	0.089	0.1	0.129	0.16	0.176	0.221	0.172	0.239	0.353	0.207	0.176	0.119	0.22	0.258	0.326	0.414	0.459
ENSMUSG00000079051	Vinac1	668894	14.644	1.84	1.84	0.88	0.405	2.174	0.03	0.146	12.337	13.453	7.408	5.404	14.629	21.661	26.529	16.603	11.617	12.454	18.991	9.651	17.498	mgi_id MGI:3649276	chr2	129025073	129048172	protein_coding	-	23099	vinculin/alpha-catenin family member 1	4242	0.041	0.045	0.025	0.018	0.049	0.073	0.089	0.056	0.039	0.042	0.064	0.032	0.059	0.043	0.053	0.029	0.019
ENSMUSG00000030787	Lyve1	114332	84.616	1.841	1.841	0.88	0.38	2.32	0.02	0.117	67.379	35.556	73.255	44.131	89.238	129.963	96.968	44.926	220.724	50.947	77.691	55.08	101.494	mgi_id MGI:2136348	chr7	110850607	110863239	protein_coding	-	12632	lymphatic vessel endothelial hyaluronan receptor 1	2919	0.329	0.173	0.357	0.215	0.435	0.634	0.473	0.219	1.077	0.248	0.379	0.269	0.495	0.433	0.257	0.522	0.281
ENSMUSG00000010358	Ifi35	70110	160.184	1.844	1.844	0.883	0.24	3.678	0	0.006	113.88	112.432	90.54	99.07	291.121	261.99	140.879	124.035	222.837	176.617	128.622	103.981	192.3	mgi_id MGI:1917360	chr11	101448407	101458698	protein_coding	+	10291	interferon-induced protein 35	1727	0.939	0.927	0.746	0.817	2.4	2.16	1.161	1.023	1.837	1.456	1.06	0.857	1.585	0.897	0.996	0.791	0.775
ENSMUSG00000104415	Gm37069	--	111.065	1.844	1.844	0.883	0.317	2.788	0.005	0.049	62.634	84.565	79.84	62.144	111.182	193.914	174.726	60.552	214.388	72.458	105.315	72.296	133.219	mgi_id MGI:5610297	chr1	182494156	182498297	TEC	+	4141	predicted gene, 37069	4142	0.215	0.291	0.274	0.214	0.382	0.667	0.601	0.208	0.737	0.249	0.362	0.249	0.458	1.227	1.862	1.734	1.208
ENSMUSG00000045868	Gvin1	74558	57.441	1.846	1.846	0.885	0.339	2.608	0.009	0.071	33.215	39.399	54.324	21.615	109.719	93.862	37.507	50.786	92.937	47.551	50.931	37.138	69.042	mgi_id MGI:1921808	chr7	106156556	106215326	protein_coding	-	58770	GTPase, very large interferon inducible 1	9005	0.053	0.062	0.086	0.034	0.173	0.148	0.059	0.08	0.147	0.075	0.081	0.059	0.109	0.046	0.061	0.083	0.03
ENSMUSG00000048779	P2ry6	233571	323.817	1.847	1.847	0.885	0.187	4.736	0	0	218.271	173.934	223.058	225.159	487.153	480.658	333.901	308.621	521.712	315.873	273.646	210.105	388.795	mgi_id MGI:2673874	chr7	100937630	100974649	protein_coding	-	37019	pyrimidinergic receptor P2Y, G-protein coupled, 6	2887	1.076	0.858	1.1	1.11	2.402	2.37	1.647	1.522	2.573	1.558	1.35	1.036	1.917	0.478	0.428	0.542	0.489
ENSMUSG00000079652	Fam71f2	245884	16.702	1.847	1.847	0.885	0.417	2.122	0.034	0.159	18.031	8.649	8.231	9.006	7.315	18.566	29.274	16.603	15.841	27.172	25.034	10.979	19.972	mgi_id MGI:2141439	chr6	29279593	29290680	protein_coding	+	11087	family with sequence similarity 71, member F2	1276	0.201	0.097	0.092	0.1	0.082	0.207	0.327	0.185	0.177	0.303	0.279	0.123	0.223	0.132	0.071	0.067	0.065
ENSMUSG00000087347	1700047K16Rik	73335	13.277	1.848	1.848	0.886	0.399	2.221	0.026	0.136	7.592	10.571	8.231	8.106	13.166	16.503	15.552	11.72	26.402	16.982	11.222	8.625	15.935	mgi_id MGI:1920585	chr11	58322988	58324439	processed_transcript	+	1451	RIKEN cDNA 1700047K16 gene	886	0.122	0.17	0.132	0.13	0.212	0.265	0.25	0.188	0.424	0.273	0.18	0.139	0.256	0.424	0.664	0.51	0.45
ENSMUSG00000104213	Ighd	380797	36.725	1.849	1.849	0.887	0.27	3.289	0.001	0.017	22.776	27.868	18.108	27.019	42.425	54.667	60.377	48.832	31.683	33.965	36.256	23.943	44.029	mgi_id MGI:96447	chr12	113406604	113416324	IG_C_gene	-	9720	immunoglobulin heavy constant delta	1900	0.171	0.209	0.136	0.202	0.318	0.41	0.452	0.366	0.237	0.255	0.272	0.179	0.33	0.19	0.261	0.168	0.224
ENSMUSG00000036875	Dna2	327762	79.993	1.85	1.85	0.887	0.245	3.625	0	0.007	51.246	47.087	46.093	63.044	92.164	71.17	71.354	104.502	160.527	98.498	74.238	51.868	96.065	mgi_id MGI:2443732	chr10	62947026	62974185	protein_coding	+	27159	DNA replication helicase/nuclease 2	5878	0.124	0.114	0.112	0.153	0.223	0.172	0.173	0.253	0.389	0.239	0.18	0.126	0.233	0.153	0.158	0.153	0.187
ENSMUSG00000074063	Osgin1	71839	48.729	1.85	1.85	0.888	0.311	2.855	0.004	0.043	29.419	24.985	30.454	41.429	43.888	87.674	45.74	34.183	78.151	80.384	39.709	31.572	58.533	mgi_id MGI:1919089	chr8	119434124	119446256	protein_coding	+	12132	oxidative stress induced growth inhibitor 1	2674	0.157	0.133	0.162	0.221	0.234	0.467	0.244	0.182	0.416	0.428	0.211	0.168	0.312	0.197	0.188	0.226	0.275
ENSMUSG00000055188	Rbm3os	70226	49.587	1.851	1.851	0.888	0.337	2.635	0.008	0.067	29.419	45.165	23.87	30.622	32.184	75.296	57.632	56.646	111.946	46.419	36.256	32.269	59.483	mgi_id MGI:1917476	chrX	8145429	8147964	antisense	+	2535	RNA binding motif protein 3, opposite strand	971	0.431	0.662	0.35	0.449	0.472	1.104	0.845	0.831	1.641	0.681	0.532	0.473	0.872	0.941	1.624	0.847	0.972
ENSMUSG00000037833	Sh2d4b	328381	40.502	1.852	1.852	0.889	0.339	2.62	0.009	0.069	41.756	10.571	23.047	29.721	48.276	64.982	36.592	47.856	65.478	27.172	50.068	26.274	48.632	mgi_id MGI:1925182	chr14	40813789	40893266	protein_coding	-	79477	SH2 domain containing 4B	4236	0.14	0.036	0.077	0.1	0.162	0.218	0.123	0.161	0.22	0.091	0.168	0.088	0.163	0.043	0.012	0.026	0.03
ENSMUSG00000000409	Lck	16818	121.965	1.858	1.858	0.893	0.226	3.951	0	0.003	63.583	79.76	69.963	101.772	184.328	105.208	117.094	163.101	217.556	113.216	126.033	78.769	146.648	mgi_id MGI:96756	chr4	129548344	129573641	protein_coding	-	25297	lymphocyte protein tyrosine kinase	2929	0.309	0.388	0.34	0.495	0.896	0.511	0.569	0.793	1.058	0.55	0.613	0.383	0.713	0.204	0.287	0.249	0.324
ENSMUSG00000026874	Hc	15139	13.021	1.859	1.859	0.895	0.443	2.018	0.044	0.186	5.694	9.61	13.169	5.404	7.315	13.409	22.87	21.486	10.561	14.718	18.991	8.469	15.621	mgi_id MGI:96031	chr2	34983331	35061438	protein_coding	-	78107	hemolytic complement	6265	0.013	0.022	0.03	0.012	0.017	0.03	0.052	0.049	0.024	0.033	0.043	0.019	0.036	0.006	0.011	0.015	0.006
ENSMUSG00000004609	Cd33	12489	682.83	1.86	1.86	0.895	0.171	5.232	0	0	449.827	411.291	464.224	439.51	806.07	1036.61	726.349	724.674	1178.61	737.038	536.933	441.213	820.897	mgi_id MGI:99440	chr7	43524216	43544428	protein_coding	-	20212	CD33 antigen	7771	0.824	0.754	0.851	0.805	1.477	1.899	1.331	1.328	2.159	1.35	0.984	0.808	1.504	1.805	1.855	2.066	1.75
ENSMUSG00000021903	Galnt15	78754	399.483	1.86	1.86	0.895	0.325	2.757	0.006	0.053	289.446	194.114	251.043	298.11	409.618	855.076	465.632	424.843	653.725	262.662	290.048	258.178	480.229	mgi_id MGI:1926004	chr14	32028989	32062197	protein_coding	+	33208	polypeptide N-acetylgalactosaminyltransferase 15	6326	0.651	0.437	0.565	0.671	0.922	1.924	1.048	0.956	1.471	0.591	0.653	0.581	1.081	0.707	0.533	0.68	0.722
ENSMUSG00000031165	Was	22376	180.243	1.862	1.862	0.897	0.203	4.426	0	0	117.676	98.979	120.171	127.89	250.16	222.794	181.13	225.606	321.054	183.41	133.802	116.179	216.851	mgi_id MGI:105059	chrX	8081453	8090498	protein_coding	-	9045	Wiskott-Aldrich syndrome	2381	0.704	0.592	0.719	0.765	1.496	1.332	1.083	1.349	1.92	1.097	0.8	0.695	1.297	1.055	0.998	1.195	1.138
ENSMUSG00000079110	Capn3	12335	82.493	1.864	1.864	0.898	0.198	4.53	0	0	52.195	38.438	60.086	62.144	76.072	118.617	106.116	97.665	123.563	93.969	78.555	53.216	99.223	mgi_id MGI:107437	chr2	120463572	120504918	protein_coding	+	41346	calpain 3	4316	0.172	0.127	0.198	0.205	0.251	0.391	0.35	0.322	0.408	0.31	0.259	0.176	0.327	0.102	0.085	0.131	0.121
ENSMUSG00000040552	C3ar1	12267	176.063	1.864	1.864	0.898	0.265	3.383	0.001	0.013	145.197	123.003	97.948	88.262	222.364	201.134	186.619	177.75	404.486	163.031	126.896	113.603	211.754	mgi_id MGI:1097680	chr6	122847138	122856161	protein_coding	-	9023	complement component 3a receptor 1	4305	0.48	0.407	0.324	0.292	0.735	0.665	0.617	0.588	1.338	0.539	0.42	0.376	0.7	1.305	1.243	0.976	0.787
ENSMUSG00000055172	C1ra	50909	359.241	1.866	1.866	0.9	0.201	4.476	0	0	279.007	209.489	237.05	199.941	596.872	372.355	404.34	298.855	633.659	389.464	330.62	231.372	432.309	mgi_id MGI:1355313	chr6	124512405	124523443	protein_coding	+	11038	complement component 1, r subcomponent A	2981	1.333	1.001	1.132	0.955	2.851	1.778	1.931	1.427	3.026	1.86	1.579	1.105	2.065	2.05	1.73	1.932	1.458
ENSMUSG00000107451	Gm44421	--	148.158	1.868	1.868	0.901	0.229	3.937	0	0.003	92.053	98.018	94.656	97.269	162.384	282.619	224.125	112.315	190.098	123.406	152.793	95.499	178.248	mgi_id MGI:5690813	chr6	90478466	90479686	lincRNA	+	1220	predicted gene, 44421	1221	1.073	1.143	1.104	1.134	1.893	3.295	2.613	1.31	2.217	1.439	1.782	1.114	2.078	6.119	7.324	6.979	6.416
ENSMUSG00000027579	Srms	20811	22.34	1.868	1.868	0.901	0.311	2.901	0.004	0.039	11.388	16.336	15.639	14.41	20.481	28.881	39.336	20.51	24.29	29.436	25.034	14.443	26.853	mgi_id MGI:101865	chr2	181205562	181213185	protein_coding	-	7623	src-related kinase lacking C-terminal regulatory tyrosine and N-terminal myristylation sites	2562	0.063	0.091	0.087	0.08	0.114	0.16	0.219	0.114	0.135	0.164	0.139	0.08	0.149	0.121	0.195	0.185	0.152
ENSMUSG00000024397	Aif1	11629	533.687	1.872	1.872	0.905	0.111	8.121	0	0	345.437	300.781	333.352	392.677	639.297	738.522	588.215	652.402	752.998	550.231	576.642	343.062	642.615	mgi_id MGI:1343098	chr17	35170991	35176068	protein_coding	-	5077	allograft inflammatory factor 1	1532	3.21	2.795	3.098	3.649	5.941	6.863	5.467	6.063	6.998	5.114	5.359	3.188	5.972	5.517	5.401	5.906	6.225
ENSMUSG00000051439	Cd14	12475	392.915	1.872	1.872	0.905	0.2	4.528	0	0	274.262	212.372	284.79	237.768	634.908	439.4	352.197	484.418	681.183	417.768	302.996	252.298	473.267	mgi_id MGI:88318	chr18	36725067	36726798	protein_coding	-	1731	CD14 antigen	1732	2.255	1.746	2.341	1.955	5.219	3.612	2.895	3.982	5.6	3.434	2.491	2.074	3.89	12.848	11.184	14.799	11.054
ENSMUSG00000020907	Rcvrn	19674	12.635	1.873	1.873	0.906	0.442	2.049	0.04	0.177	5.694	14.414	7.408	5.404	7.315	18.566	16.466	22.463	12.673	11.322	17.265	8.23	15.153	mgi_id MGI:97883	chr11	67695326	67703333	protein_coding	+	8007	recoverin	1040	0.078	0.197	0.101	0.074	0.1	0.254	0.225	0.308	0.173	0.155	0.236	0.113	0.207	0.058	0.164	0.083	0.054
ENSMUSG00000085055	Gm15958	100503546	19.763	1.875	1.875	0.907	0.337	2.691	0.007	0.06	14.235	7.688	16.462	12.609	14.629	28.881	27.444	29.299	19.01	20.379	26.76	12.748	23.772	mgi_id MGI:3801839	chr18	66291274	66319645	antisense	+	28371	predicted gene 15958	2436	0.083	0.045	0.096	0.074	0.086	0.169	0.16	0.171	0.111	0.119	0.156	0.075	0.139	0.041	0.025	0.052	0.036
ENSMUSG00000092021	Gbp11	634650	172.904	1.877	1.877	0.908	0.297	3.06	0.002	0.028	105.339	172.973	93.832	71.15	335.009	167.096	134.475	206.073	266.137	244.547	105.315	110.824	208.379	mgi_id MGI:3646307	chr5	105323042	105346472	polymorphic_pseudogene	-	23430	guanylate binding protein 11	2692	0.557	0.915	0.496	0.376	1.772	0.884	0.711	1.09	1.408	1.293	0.557	0.586	1.102	0.365	0.673	0.36	0.244
ENSMUSG00000031004	Mki67	17345	271.986	1.877	1.877	0.909	0.439	2.071	0.038	0.171	56.94	227.748	153.095	260.283	276.492	269.21	321.094	337.921	537.554	421.164	130.349	174.517	327.683	mgi_id MGI:106035	chr7	135689784	135716361	protein_coding	-	26577	antigen identified by monoclonal antibody Ki 67	10061	0.081	0.322	0.217	0.368	0.391	0.381	0.454	0.478	0.761	0.596	0.184	0.247	0.464	0.174	0.781	0.518	0.788
ENSMUSG00000025407	Gli1	14632	297.803	1.879	1.879	0.91	0.205	4.443	0	0	260.976	154.715	178.611	170.22	286.733	553.891	440.017	316.435	334.783	280.776	298.68	191.13	358.759	mgi_id MGI:95727	chr10	127329882	127341974	protein_coding	-	12092	GLI-Kruppel family member GLI1	4995	0.744	0.441	0.509	0.485	0.817	1.579	1.254	0.902	0.954	0.8	0.851	0.545	1.023	1.75	1.166	1.329	1.133
ENSMUSG00000024087	Cyp1b1	13078	299.758	1.88	1.88	0.911	0.25	3.648	0	0.006	247.69	154.715	173.672	192.736	263.326	533.262	271.695	346.711	596.695	257.001	259.834	192.203	361.218	mgi_id MGI:88590	chr17	79701537	79715061	protein_coding	-	13524	cytochrome P450, family 1, subfamily b, polypeptide 1	5840	0.604	0.377	0.423	0.47	0.642	1.3	0.662	0.845	1.455	0.627	0.633	0.469	0.881	1.485	1.043	1.155	1.147
ENSMUSG00000026829	Gbgt1	227671	85.314	1.884	1.884	0.913	0.266	3.436	0.001	0.011	79.716	28.829	56.793	53.137	90.701	132.026	81.417	148.451	106.666	76.987	83.734	54.619	102.855	mgi_id MGI:2449143	chr2	28496891	28505415	protein_coding	+	8524	globoside alpha-1,3-N-acetylgalactosaminyltransferase 1	1337	0.849	0.307	0.605	0.566	0.966	1.406	0.867	1.581	1.136	0.82	0.892	0.582	1.095	0.758	0.308	0.599	0.502
ENSMUSG00000040483	Xaf1	327959	357.78	1.885	1.885	0.915	0.22	4.165	0	0.001	312.222	231.592	177.788	193.636	516.411	639.502	390.618	353.547	473.132	398.521	248.612	228.809	431.478	mgi_id MGI:3772572	chr11	72301629	72313733	protein_coding	+	12104	XIAP associated factor 1	4689	0.948	0.703	0.54	0.588	1.568	1.942	1.186	1.074	1.437	1.21	0.755	0.695	1.31	2.092	1.744	1.321	1.287
ENSMUSG00000102234	Gm37885	108167751	627.647	1.885	1.885	0.914	0.301	3.034	0.002	0.03	441.286	388.228	406.607	370.161	708.054	1268.69	959.622	399.45	905.076	481.169	575.779	401.571	756.834	mgi_id MGI:5611113	chr1	182484179	182492473	antisense	+	8294	predicted gene, 37885	1985	3.165	2.785	2.916	2.655	5.079	9.1	6.883	2.865	6.492	3.451	4.13	2.88	5.428	4.315	4.267	4.41	3.592
ENSMUSG00000025804	Ccr1	12768	173.454	1.886	1.886	0.916	0.34	2.697	0.007	0.06	166.075	91.291	69.963	116.182	248.697	221.763	118.924	167.984	446.729	122.274	138.118	110.878	209.213	mgi_id MGI:104618	chr9	123962124	123968692	protein_coding	-	6568	chemokine (C-C motif) receptor 1	2833	0.835	0.459	0.352	0.584	1.25	1.114	0.598	0.844	2.245	0.614	0.694	0.557	1.051	2.05	1.267	0.958	1.424
ENSMUSG00000002289	Angptl4	57875	197.769	1.887	1.887	0.916	0.312	2.939	0.003	0.036	123.37	79.76	174.495	127.89	133.126	415.676	284.502	202.167	326.334	192.468	115.674	126.379	238.564	mgi_id MGI:1888999	chr17	33773750	33781830	protein_coding	-	8080	angiopoietin-like 4	3541	0.496	0.321	0.702	0.514	0.535	1.671	1.144	0.813	1.312	0.774	0.465	0.508	0.959	1.238	0.9	1.943	1.274
ENSMUSG00000035459	Stab2	192188	16.259	1.888	1.888	0.917	0.423	2.165	0.03	0.148	9.49	14.414	11.523	6.304	13.166	25.786	24.7	13.673	33.795	11.322	14.675	10.433	19.588	mgi_id MGI:2178743	chr10	86841198	87008025	protein_coding	-	166827	stabilin 2	8757	0.015	0.023	0.019	0.01	0.021	0.042	0.04	0.022	0.055	0.018	0.024	0.017	0.032	0.005	0.008	0.006	0.003
ENSMUSG00000028463	Car9	230099	32.763	1.888	1.888	0.917	0.459	1.997	0.046	0.193	5.694	35.556	23.87	18.913	16.092	55.699	70.439	50.786	24.29	30.568	28.487	21.008	39.48	mgi_id MGI:2447188	chr4	43506966	43513729	protein_coding	+	6763	carbonic anhydrase 9	2304	0.035	0.22	0.148	0.117	0.099	0.344	0.435	0.314	0.15	0.189	0.176	0.13	0.244	0.068	0.479	0.317	0.225
ENSMUSG00000035394	Cfap53	74453	25.179	1.889	1.889	0.918	0.417	2.199	0.028	0.141	8.541	20.18	25.516	9.907	32.184	39.195	49.399	33.206	12.673	27.172	18.991	16.036	30.403	mgi_id MGI:1921703	chr18	74283090	74359986	protein_coding	+	76896	cilia and flagella associated protein 53	2600	0.047	0.111	0.14	0.054	0.176	0.215	0.271	0.182	0.069	0.149	0.104	0.088	0.166	0.009	0.024	0.03	0.01
ENSMUSG00000096056	Gm21986	--	15.161	1.889	1.889	0.918	0.429	2.142	0.032	0.154	3.796	7.688	11.523	15.311	23.407	14.44	10.063	25.393	15.841	23.775	15.538	9.579	18.351	mgi_id MGI:5439455	chrX	101295839	101321348	processed_transcript	+	25509	predicted gene 21986	5560	0.01	0.02	0.03	0.039	0.06	0.037	0.026	0.065	0.041	0.061	0.04	0.025	0.047	0.012	0.027	0.041	0.048
ENSMUSG00000007035	Msh5	17687	117.967	1.894	1.894	0.921	0.198	4.658	0	0	68.328	88.408	84.778	59.442	108.256	154.718	140.879	143.568	203.827	139.256	106.178	75.239	142.383	mgi_id MGI:1329021	chr17	35028605	35046745	protein_coding	-	18140	mutS homolog 5	5526	0.176	0.228	0.218	0.153	0.279	0.399	0.363	0.37	0.525	0.359	0.274	0.194	0.367	0.305	0.444	0.42	0.264
ENSMUSG00000039956	Mrap	77037	19.192	1.896	1.896	0.923	0.377	2.45	0.014	0.094	13.286	14.414	13.169	8.106	20.481	30.944	25.614	8.79	30.627	21.511	24.171	12.244	23.162	mgi_id MGI:1924287	chr16	90738207	90749785	protein_coding	+	11578	melanocortin 2 receptor accessory protein	1581	0.12	0.13	0.119	0.073	0.184	0.279	0.231	0.079	0.276	0.194	0.218	0.11	0.209	0.093	0.113	0.102	0.056
ENSMUSG00000086124	A530076I17Rik	320367	24.852	1.897	1.897	0.923	0.319	2.893	0.004	0.04	19.929	14.414	16.462	12.609	19.018	42.29	21.955	30.276	38.02	35.097	23.307	15.854	29.995	mgi_id MGI:2443897	chr14	45660770	45668498	lincRNA	-	7728	RIKEN cDNA A530076I17 gene	3743	0.076	0.055	0.063	0.048	0.072	0.161	0.084	0.115	0.145	0.134	0.089	0.06	0.114	0.209	0.17	0.192	0.131
ENSMUSG00000108064	Gm44423	--	19.42	1.897	1.897	0.924	0.449	2.059	0.039	0.175	15.184	3.844	13.993	16.211	17.555	21.661	10.063	20.51	34.851	40.758	18.991	12.308	23.484	mgi_id MGI:5690815	chr6	87796070	87799227	TEC	-	3157	predicted gene, 44423	3158	0.068	0.017	0.063	0.073	0.079	0.098	0.045	0.092	0.157	0.184	0.086	0.055	0.106	0.39	0.111	0.399	0.413
ENSMUSG00000028307	Aldob	230163	51.417	1.898	1.898	0.925	0.317	2.922	0.003	0.038	39.858	22.102	41.978	27.019	36.573	99.02	50.314	84.969	74.983	43.022	45.752	32.739	62.09	mgi_id MGI:87995	chr4	49535995	49549546	protein_coding	-	13551	aldolase B, fructose-bisphosphate	2392	0.237	0.132	0.25	0.161	0.218	0.589	0.299	0.506	0.446	0.256	0.272	0.195	0.37	0.239	0.149	0.279	0.16
ENSMUSG00000087314	Prkag2os2	--	18.048	1.898	1.898	0.924	0.389	2.379	0.017	0.107	9.49	8.649	15.639	11.708	33.647	11.346	25.614	30.276	14.785	19.247	18.128	11.371	21.863	mgi_id MGI:3783001	chr5	24873544	24875934	antisense	+	2390	protein kinase, AMP-activated, gamma 2 non-catalytic subunit, opposite strand 2	1432	0.094	0.086	0.155	0.116	0.335	0.113	0.255	0.301	0.147	0.191	0.18	0.113	0.217	0.322	0.33	0.589	0.394
ENSMUSG00000015355	Cd48	12506	71.3	1.9	1.9	0.926	0.244	3.795	0	0.004	41.756	50.931	49.385	38.727	102.405	78.391	67.695	96.688	132.012	70.194	56.11	45.2	86.214	mgi_id MGI:88339	chr1	171682009	171705258	protein_coding	+	23249	CD48 antigen	1189	0.5	0.61	0.591	0.464	1.226	0.939	0.811	1.158	1.581	0.841	0.672	0.541	1.032	0.146	0.2	0.191	0.134
ENSMUSG00000076928	Trac	100101484	62.154	1.901	1.901	0.927	0.316	2.931	0.003	0.037	23.725	38.438	50.209	45.032	98.016	60.856	82.332	56.646	132.012	49.815	46.615	39.351	75.184	mgi_id MGI:4439838	chr14	54220521	54224206	TR_C_gene	+	3685	T cell receptor alpha constant	935	0.361	0.585	0.765	0.686	1.493	0.927	1.254	0.863	2.01	0.759	0.71	0.599	1.145	0.522	0.951	1.226	0.983
ENSMUSG00000028076	Cd1d1	12479	36.635	1.902	1.902	0.928	0.335	2.768	0.006	0.052	7.592	24.024	28.808	32.423	46.814	38.164	48.484	59.576	52.805	27.172	37.119	23.212	44.305	mgi_id MGI:107674	chr3	86995834	86999441	protein_coding	-	3607	CD1d1 antigen	2570	0.042	0.133	0.16	0.18	0.259	0.211	0.269	0.33	0.293	0.151	0.206	0.129	0.245	0.171	0.607	0.718	0.723
ENSMUSG00000030793	Pycard	66824	234.734	1.903	1.903	0.928	0.17	5.451	0	0	130.962	137.417	167.088	159.412	335.009	309.437	203.085	266.625	379.139	269.455	224.442	148.72	283.884	mgi_id MGI:1931465	chr7	127989708	127993867	protein_coding	-	4159	PYD and CARD domain containing	3800	0.491	0.515	0.626	0.597	1.255	1.159	0.761	0.999	1.421	1.01	0.841	0.557	1.064	2.554	3.012	3.614	3.085
ENSMUSG00000006519	Cyba	13057	390.75	1.904	1.904	0.929	0.208	4.462	0	0	278.058	246.006	222.235	245.873	447.654	624.03	421.721	403.356	749.83	330.591	328.893	248.043	472.297	mgi_id MGI:1316658	chr8	122424776	122432930	protein_coding	-	8154	cytochrome b-245, alpha polypeptide	1039	3.81	3.371	3.045	3.369	6.134	8.551	5.779	5.527	10.275	4.53	4.507	3.399	6.472	2.765	2.75	2.452	2.427
ENSMUSG00000053113	Socs3	12702	504.072	1.907	1.907	0.932	0.231	4.036	0	0.002	315.069	227.748	413.192	320.626	918.715	593.087	348.538	595.756	826.925	560.42	424.713	319.159	609.736	mgi_id MGI:1201791	chr11	117966079	117970047	protein_coding	-	3968	suppressor of cytokine signaling 3	2891	1.552	1.122	2.035	1.579	4.524	2.921	1.716	2.934	4.072	2.76	2.092	1.572	3.003	6.439	5.232	9.367	6.503
ENSMUSG00000086826	Gm11739	--	22.837	1.908	1.908	0.932	0.33	2.82	0.005	0.046	5.694	22.102	13.993	16.211	21.944	30.944	22.87	26.37	30.627	32.833	27.624	14.5	27.601	mgi_id MGI:3650571	chr11	116466319	116474274	antisense	+	7955	predicted gene 11739	723	0.112	0.435	0.276	0.319	0.432	0.609	0.45	0.519	0.603	0.647	0.544	0.286	0.544	0.058	0.253	0.158	0.164
ENSMUSG00000040298	Btbd16	330660	18.327	1.909	1.909	0.933	0.399	2.339	0.019	0.114	11.388	4.805	15.639	14.41	24.87	23.723	18.296	11.72	23.234	18.115	35.393	11.56	22.193	mgi_id MGI:3045247	chr7	130774069	130825899	protein_coding	+	51830	BTB (POZ) domain containing 16	3722	0.044	0.018	0.06	0.055	0.095	0.091	0.07	0.045	0.089	0.069	0.135	0.044	0.085	0.018	0.008	0.027	0.022
ENSMUSG00000071203	Naip5	17951	47.502	1.911	1.911	0.935	0.321	2.911	0.004	0.038	42.705	27.868	15.639	34.224	52.665	71.17	64.036	45.903	78.151	63.401	26.76	30.109	57.441	mgi_id MGI:1298220	chr13	100211739	100246323	protein_coding	-	34584	NLR family, apoptosis inhibitory protein 5	5204	0.117	0.076	0.043	0.094	0.144	0.195	0.175	0.126	0.214	0.173	0.073	0.082	0.157	0.1	0.073	0.041	0.08
ENSMUSG00000106099	Gm42664	--	33.019	1.911	1.911	0.934	0.341	2.739	0.006	0.055	18.031	12.492	34.57	18.013	38.036	37.132	29.274	65.436	43.3	41.89	25.034	20.777	40.014	mgi_id MGI:5662801	chr3	119743208	119746446	sense_intronic	-	3238	predicted gene 42664	3239	0.079	0.055	0.152	0.079	0.167	0.163	0.129	0.288	0.19	0.184	0.11	0.091	0.176	0.452	0.352	0.96	0.448
ENSMUSG00000037884	1700017G19Rik	100040882	13.232	1.911	1.911	0.934	0.436	2.143	0.032	0.154	9.49	8.649	9.054	6.304	17.555	24.755	17.381	23.44	9.505	9.057	10.359	8.374	16.007	mgi_id MGI:1919477	chr3	40504867	40522912	lincRNA	-	18045	RIKEN cDNA 1700017G19 gene	2904	0.047	0.042	0.044	0.031	0.086	0.121	0.085	0.115	0.047	0.044	0.051	0.041	0.078	0.043	0.044	0.045	0.028
ENSMUSG00000113149	Gm49383	--	13.309	1.911	1.911	0.934	0.467	2.001	0.045	0.192	5.694	10.571	9.054	8.106	27.796	10.315	6.404	22.463	10.561	14.718	20.718	8.356	16.139	mgi_id MGI:6121605	chr12	69182834	69197104	protein_coding	-	14270	predicted gene, 49383	1147	0.071	0.131	0.112	0.101	0.345	0.128	0.079	0.279	0.131	0.183	0.257	0.104	0.2	0.032	0.068	0.057	0.046
ENSMUSG00000097471	5830432E09Rik	67765	20.014	1.912	1.912	0.935	0.398	2.35	0.019	0.112	6.643	15.375	14.816	13.51	35.11	11.346	29.274	18.556	36.963	16.982	21.581	12.586	24.259	mgi_id MGI:1915015	chr7	135635931	135652314	antisense	-	16383	RIKEN cDNA 5830432E09 gene	6112	0.015	0.036	0.035	0.031	0.082	0.026	0.068	0.043	0.086	0.04	0.05	0.029	0.057	0.033	0.086	0.081	0.066
ENSMUSG00000009210	Prr29	75573	13.544	1.912	1.912	0.935	0.45	2.081	0.037	0.169	8.541	6.727	9.054	9.907	19.018	8.252	24.7	27.346	9.505	14.718	11.222	8.557	16.394	mgi_id MGI:1922823	chr11	106365472	106377558	protein_coding	+	12086	proline rich 29	1724	0.071	0.056	0.075	0.082	0.157	0.068	0.204	0.226	0.078	0.122	0.093	0.071	0.135	0.057	0.051	0.067	0.066
ENSMUSG00000038527	C1rl	232371	48.458	1.913	1.913	0.936	0.313	2.985	0.003	0.033	24.674	33.634	37.039	27.019	58.517	59.824	59.462	36.136	111.946	40.758	44.025	30.591	58.667	mgi_id MGI:2660692	chr6	124493113	124510643	protein_coding	+	17530	complement component 1, r subcomponent-like	3010	0.117	0.159	0.175	0.128	0.277	0.283	0.281	0.171	0.53	0.193	0.208	0.145	0.277	0.114	0.175	0.19	0.124
ENSMUSG00000105469	A930036I15Rik	77967	17.024	1.915	1.915	0.937	0.434	2.16	0.031	0.149	14.235	6.727	6.585	15.311	26.333	33.007	15.552	18.556	25.346	16.982	8.632	10.714	20.63	mgi_id MGI:1925217	chr3	126966475	126967519	TEC	-	1044	RIKEN cDNA A930036I15 gene	1045	0.194	0.092	0.09	0.209	0.359	0.45	0.212	0.253	0.345	0.231	0.118	0.146	0.281	1.106	0.587	0.567	1.18
ENSMUSG00000074934	Grem1	23892	117.043	1.916	1.916	0.938	0.305	3.078	0.002	0.027	77.818	95.135	72.432	50.436	144.829	249.612	132.646	66.412	191.154	97.366	109.631	73.955	141.664	mgi_id MGI:1344337	chr2	113746164	113758646	protein_coding	-	12482	gremlin 1, DAN family BMP antagonist	4148	0.267	0.327	0.249	0.173	0.497	0.857	0.455	0.228	0.656	0.334	0.376	0.254	0.486	0.506	0.695	0.522	0.325
ENSMUSG00000040663	Clcf1	56708	29.835	1.916	1.916	0.938	0.311	3.012	0.003	0.031	19.929	18.258	19.754	17.112	36.573	31.975	23.785	42.973	50.693	46.419	20.718	18.763	36.162	mgi_id MGI:1930088	chr19	4214238	4223490	protein_coding	+	9252	cardiotrophin-like cytokine factor 1	3806	0.075	0.068	0.074	0.064	0.137	0.12	0.089	0.161	0.19	0.174	0.078	0.07	0.135	0.175	0.18	0.192	0.149
ENSMUSG00000018654	Ikzf1	22778	463.254	1.919	1.919	0.94	0.183	5.136	0	0	254.333	317.117	274.089	323.328	614.427	640.534	554.367	555.714	762.503	483.433	315.945	292.217	560.989	mgi_id MGI:1342540	chr11	11685003	11772926	protein_coding	+	87923	IKAROS family zinc finger 1	5777	0.627	0.782	0.676	0.797	1.514	1.579	1.366	1.37	1.879	1.191	0.779	0.72	1.383	0.235	0.329	0.28	0.296
ENSMUSG00000039798	2600006K01Rik	70319	20.518	1.919	1.919	0.94	0.312	3.01	0.003	0.031	13.286	15.375	9.054	14.41	26.333	26.818	28.359	25.393	20.066	18.115	28.487	13.031	24.796	mgi_id MGI:1917569	chr2	29868723	29870317	antisense	-	1594	RIKEN cDNA 2600006K01 gene	1406	0.135	0.156	0.092	0.146	0.267	0.272	0.287	0.257	0.203	0.183	0.288	0.132	0.251	0.676	0.879	0.511	0.728
ENSMUSG00000047259	Mc4r	17202	78.384	1.919	1.919	0.941	0.325	2.89	0.004	0.04	32.266	52.853	67.494	45.032	90.701	57.761	137.22	76.179	172.144	55.476	75.102	49.411	94.94	mgi_id MGI:99457	chr18	66857704	66860506	protein_coding	-	2802	melanocortin 4 receptor	2803	0.164	0.268	0.343	0.229	0.461	0.293	0.697	0.387	0.874	0.282	0.381	0.251	0.482	0.934	1.719	2.167	1.293
ENSMUSG00000109733	Gm33940	102637028	101.577	1.924	1.924	0.944	0.252	3.744	0	0.005	62.634	73.994	60.909	58.541	95.09	147.498	160.089	69.342	175.312	130.199	83.734	64.02	123.038	mgi_id MGI:5593099	chr2	19428046	19430443	lincRNA	+	2397	predicted gene, 33940	1601	0.557	0.658	0.542	0.521	0.846	1.312	1.424	0.617	1.559	1.158	0.745	0.569	1.094	2.119	2.814	2.286	1.966
ENSMUSG00000090124	Ugt1a7c	394432	37.162	1.924	1.924	0.944	0.355	2.659	0.008	0.064	20.878	28.829	23.047	20.715	51.202	86.642	31.103	26.37	55.973	26.04	37.982	23.367	45.045	mgi_id MGI:3032636	chr1	88095062	88220002	protein_coding	+	124940	UDP glucuronosyltransferase 1 family, polypeptide A7C	4219	0.07	0.097	0.078	0.07	0.173	0.292	0.105	0.089	0.189	0.088	0.128	0.079	0.152	0.014	0.021	0.017	0.013
ENSMUSG00000106692	Gm36447	102640374	24.649	1.924	1.924	0.944	0.376	2.509	0.012	0.085	9.49	25.946	9.054	18.013	21.944	27.849	37.507	31.253	47.524	19.247	23.307	15.626	29.804	mgi_id MGI:5595606	chr5	150822859	150866601	lincRNA	+	43742	predicted gene, 36447	1978	0.068	0.187	0.065	0.13	0.158	0.2	0.27	0.225	0.342	0.139	0.168	0.112	0.215	0.018	0.054	0.019	0.033
ENSMUSG00000090582	Gm17024	--	23.71	1.925	1.925	0.944	0.404	2.338	0.019	0.114	17.082	5.766	22.223	14.41	21.944	31.975	20.126	51.762	24.29	33.965	17.265	14.87	28.761	mgi_id MGI:4937851	chr12	40209487	40211073	sense_intronic	-	1586	predicted gene 17024	634	0.384	0.129	0.499	0.324	0.493	0.718	0.452	1.162	0.545	0.763	0.388	0.334	0.646	0.873	0.331	1.26	0.731
ENSMUSG00000020395	Itk	16428	61.324	1.926	1.926	0.946	0.293	3.229	0.001	0.019	54.093	34.595	31.277	34.224	86.312	63.95	53.058	68.365	136.237	55.476	56.974	38.547	74.339	mgi_id MGI:96621	chr11	46325150	46389515	protein_coding	-	64365	IL2 inducible T cell kinase	5354	0.144	0.092	0.083	0.091	0.23	0.17	0.141	0.182	0.362	0.148	0.152	0.103	0.198	0.068	0.049	0.044	0.043
ENSMUSG00000007122	Casq1	12372	21.671	1.927	1.927	0.946	0.363	2.608	0.009	0.071	11.388	21.141	13.169	9.006	23.407	41.258	34.762	16.603	24.29	22.643	20.718	13.676	26.24	mgi_id MGI:1309468	chr1	172209894	172219868	protein_coding	-	9974	calsequestrin 1	1951	0.083	0.154	0.096	0.066	0.171	0.301	0.254	0.121	0.177	0.165	0.151	0.1	0.191	0.093	0.193	0.119	0.073
ENSMUSG00000114200	Gm34721	102638071	13.242	1.928	1.928	0.947	0.436	2.174	0.03	0.146	12.337	6.727	9.877	4.503	8.778	11.346	15.552	13.673	15.841	27.172	19.854	8.361	16.031	mgi_id MGI:5593880	chr13	59405486	59409301	lincRNA	-	3815	predicted gene, 34721	3250	0.054	0.029	0.043	0.02	0.038	0.05	0.068	0.06	0.069	0.119	0.087	0.037	0.07	0.262	0.161	0.233	0.095
ENSMUSG00000002325	Irf9	16391	888.521	1.929	1.929	0.948	0.165	5.735	0	0	620.648	550.63	618.965	442.212	1161.56	1444.04	895.586	1082.13	1271.54	972.527	713.897	558.114	1077.33	mgi_id MGI:107587	chr14	55603571	55610030	protein_coding	+	6459	interferon regulatory factor 9	5386	1.641	1.456	1.636	1.169	3.071	3.817	2.367	2.861	3.361	2.571	1.887	1.475	2.848	7.792	7.771	8.62	5.51
ENSMUSG00000117437	Gm33727	102636737	19.678	1.931	1.931	0.949	0.366	2.592	0.01	0.073	14.235	19.219	4.939	11.708	16.092	22.692	30.188	31.253	22.178	21.511	22.444	12.525	23.766	mgi_id MGI:5592886	chr17	25518585	25522565	lincRNA	+	3980	predicted gene, 33727	484	0.419	0.565	0.145	0.344	0.473	0.668	0.888	0.919	0.652	0.633	0.66	0.368	0.699	0.29	0.44	0.112	0.237
ENSMUSG00000032089	Il10ra	16154	786.358	1.932	1.932	0.95	0.166	5.724	0	0	568.453	454.534	430.477	520.567	946.511	1203.71	799.533	925.864	1304.28	846.857	649.154	493.508	953.701	mgi_id MGI:96538	chr9	45253837	45269149	protein_coding	-	15312	interleukin 10 receptor, alpha	3498	2.314	1.85	1.752	2.119	3.852	4.899	3.254	3.768	5.309	3.447	2.642	2.009	3.882	3.011	2.706	2.529	2.736
ENSMUSG00000036908	Unc93b1	54445	1376.23	1.933	1.933	0.951	0.143	6.64	0	0	967.034	792.793	857.661	835.789	1808.17	2198.03	1454.53	1674.95	1913.65	1480.87	1155.01	863.319	1669.32	mgi_id MGI:1859307	chr19	3935186	3949340	protein_coding	+	14154	unc-93 homolog B1, TLR signaling regulator	3031	4.542	3.724	4.029	3.926	8.494	10.325	6.832	7.868	8.989	6.956	5.425	4.055	7.841	5.54	5.106	5.451	4.752
ENSMUSG00000063409	Lrrc43	381741	42.916	1.937	1.937	0.954	0.319	2.99	0.003	0.032	24.674	35.556	26.339	21.615	30.721	29.912	76.843	81.062	45.412	46.419	53.521	27.046	51.984	mgi_id MGI:2685907	chr5	123489305	123508205	protein_coding	+	18900	leucine rich repeat containing 43	2066	0.17	0.245	0.182	0.149	0.212	0.206	0.53	0.559	0.313	0.32	0.369	0.186	0.358	0.106	0.171	0.125	0.092
ENSMUSG00000035365	Parpbp	75317	22.151	1.937	1.937	0.954	0.389	2.45	0.014	0.094	10.439	20.18	14.816	9.907	29.258	38.164	19.211	21.486	45.412	19.247	15.538	13.835	26.902	mgi_id MGI:1922567	chr10	88091432	88146941	protein_coding	-	55509	PARP1 binding protein	3594	0.041	0.08	0.059	0.039	0.116	0.151	0.076	0.085	0.18	0.076	0.062	0.055	0.107	0.015	0.033	0.024	0.014
ENSMUSG00000090164	BC035044	232406	118.048	1.94	1.94	0.956	0.232	4.13	0	0.001	85.41	70.15	80.663	58.541	172.625	159.876	122.583	137.708	211.22	117.745	82.008	73.691	143.395	mgi_id MGI:2448540	chr6	128849090	128891126	protein_coding	-	42036	cDNA sequence BC035044	1584	0.768	0.631	0.725	0.526	1.552	1.437	1.102	1.238	1.899	1.058	0.737	0.662	1.289	0.165	0.152	0.173	0.112
ENSMUSG00000005107	Slc2a9	117591	75.995	1.94	1.94	0.956	0.232	4.117	0	0.001	48.399	36.517	52.678	52.237	90.701	121.712	111.605	72.272	113.002	78.119	58.7	47.458	92.302	mgi_id MGI:2152844	chr5	38349273	38503143	protein_coding	-	153870	solute carrier family 2 (facilitated glucose transporter), member 9	5083	0.136	0.102	0.148	0.146	0.254	0.341	0.313	0.202	0.317	0.219	0.164	0.133	0.259	0.026	0.022	0.031	0.027
ENSMUSG00000039521	Foxp3	20371	48.969	1.941	1.941	0.957	0.313	3.055	0.002	0.028	31.317	24.024	33.747	32.423	105.33	50.541	46.655	54.692	77.095	54.344	28.487	30.378	59.592	mgi_id MGI:1891436	chrX	7573644	7595245	protein_coding	+	21601	forkhead box P3	4577	0.097	0.075	0.105	0.101	0.328	0.157	0.145	0.17	0.24	0.169	0.089	0.094	0.185	0.118	0.101	0.141	0.121
ENSMUSG00000026938	Fcna	14133	51.742	1.941	1.941	0.957	0.368	2.602	0.009	0.072	39.858	22.102	51.032	16.211	55.591	112.429	36.592	37.113	77.095	52.079	69.059	32.301	62.851	mgi_id MGI:1340905	chr2	25624666	25628030	protein_coding	-	3364	ficolin A	1374	0.413	0.229	0.529	0.168	0.576	1.165	0.379	0.385	0.799	0.54	0.716	0.335	0.651	0.961	0.599	1.365	0.388
ENSMUSG00000020826	Nos2	18126	45.009	1.941	1.941	0.957	0.423	2.264	0.024	0.128	30.368	20.18	34.57	27.019	73.146	30.944	31.103	61.529	109.834	60.005	16.402	28.034	54.709	mgi_id MGI:97361	chr11	78920787	78960254	protein_coding	+	39467	nitric oxide synthase 2, inducible	4439	0.097	0.065	0.111	0.087	0.235	0.099	0.1	0.197	0.352	0.192	0.053	0.09	0.175	0.062	0.047	0.079	0.055
ENSMUSG00000029204	Rhoh	74734	86.545	1.943	1.943	0.959	0.256	3.737	0	0.005	52.195	50.931	61.732	50.436	155.07	116.554	111.605	73.249	125.676	101.895	52.657	53.823	105.244	mgi_id MGI:1921984	chr5	65861213	65896700	protein_coding	+	35487	ras homolog family member H	10341	0.072	0.07	0.085	0.069	0.214	0.16	0.154	0.101	0.173	0.14	0.072	0.074	0.145	0.119	0.131	0.156	0.114
ENSMUSG00000052160	Pld4	104759	1050.37	1.945	1.945	0.96	0.165	5.817	0	0	667.149	667.868	621.434	666.47	1299.08	1676.11	1037.38	1204.21	1777.41	1013.28	923.663	655.73	1275.88	mgi_id MGI:2144765	chr12	112760655	112768990	protein_coding	+	8335	phospholipase D family, member 4	3462	2.744	2.747	2.556	2.741	5.342	6.893	4.266	4.952	7.31	4.167	3.799	2.697	5.247	6.491	7.304	6.707	6.435
ENSMUSG00000022622	Acr	11434	79.009	1.945	1.945	0.96	0.26	3.695	0	0.005	63.583	42.282	47.739	44.131	70.22	157.813	90.565	64.459	115.115	71.326	101.862	49.434	95.909	mgi_id MGI:87884	chr15	89568326	89574585	protein_coding	+	6259	acrosin prepropeptide	1567	0.578	0.384	0.434	0.401	0.638	1.434	0.823	0.586	1.046	0.648	0.926	0.449	0.871	0.824	0.616	0.686	0.567
ENSMUSG00000027938	Creb3l4	78284	17.229	1.945	1.945	0.96	0.432	2.221	0.026	0.136	12.337	6.727	9.877	14.41	5.852	25.786	22.87	35.159	13.729	23.775	18.991	10.838	20.88	mgi_id MGI:1916603	chr3	90237500	90243512	protein_coding	-	6012	cAMP responsive element binding protein 3-like 4	1679	0.105	0.057	0.084	0.122	0.05	0.219	0.194	0.298	0.116	0.202	0.161	0.092	0.177	0.166	0.102	0.148	0.193
ENSMUSG00000046179	E2f8	108961	24.515	1.947	1.947	0.961	0.428	2.247	0.025	0.13	10.439	16.336	19.754	14.41	24.87	31.975	18.296	30.276	61.254	31.701	10.359	15.235	29.819	mgi_id MGI:1922038	chr7	48866429	48881596	protein_coding	-	15167	E2F transcription factor 8	5443	0.027	0.043	0.052	0.038	0.065	0.084	0.048	0.079	0.16	0.083	0.027	0.04	0.078	0.056	0.098	0.117	0.076
ENSMUSG00000040113	Mettl11b	240879	72.163	1.948	1.948	0.962	0.245	3.933	0	0.003	40.807	51.892	39.508	47.734	87.775	118.617	85.076	58.599	123.563	81.516	58.7	44.985	87.692	mgi_id MGI:2685053	chr1	163702256	163725232	protein_coding	-	22976	methyltransferase like 11B	1848	0.314	0.4	0.304	0.368	0.676	0.914	0.655	0.451	0.952	0.628	0.452	0.347	0.676	0.144	0.206	0.155	0.167
ENSMUSG00000053861	Gm9925	433202	67.794	1.948	1.948	0.962	0.294	3.269	0.001	0.018	48.399	27.868	56.793	36.025	64.369	149.561	89.65	76.179	79.207	52.079	65.606	42.271	82.379	mgi_id MGI:3641738	chr18	74065102	74065584	protein_coding	+	482	predicted gene 9925	483	1.427	0.821	1.674	1.062	1.897	4.409	2.643	2.246	2.335	1.535	1.934	1.246	2.428	8.143	5.271	10.599	6.015
ENSMUSG00000105112	Gm42778	--	19.898	1.952	1.952	0.965	0.478	2.02	0.043	0.186	14.235	10.571	14.816	9.907	10.24	19.598	15.552	23.44	52.805	37.361	10.359	12.382	24.193	mgi_id MGI:5662915	chr5	110978665	110979217	TEC	+	552	predicted gene 42778	553	0.366	0.272	0.381	0.255	0.264	0.505	0.4	0.603	1.36	0.962	0.267	0.319	0.623	2.091	1.746	2.414	1.444
ENSMUSG00000047407	Tgif1	21815	99.605	1.953	1.953	0.966	0.184	5.249	0	0	53.144	67.267	77.371	49.535	128.737	101.083	133.56	136.731	141.517	114.348	92.366	61.829	121.192	mgi_id MGI:1194497	chr17	70844205	70853546	protein_coding	-	9341	TGFB-induced factor homeobox 1	5625	0.135	0.17	0.196	0.125	0.326	0.256	0.338	0.346	0.358	0.289	0.234	0.156	0.307	0.461	0.656	0.745	0.427
ENSMUSG00000099875	Rbm3-ps	100043257	15.226	1.956	1.956	0.968	0.487	1.986	0.047	0.197	15.184	10.571	4.115	8.106	20.481	24.755	25.614	8.79	28.515	13.586	7.769	9.494	18.501	mgi_id MGI:3642874	chr1	150265535	150265999	processed_pseudogene	-	464	RNA binding motif (RNP1, RRM) protein 3	465	0.465	0.324	0.126	0.248	0.627	0.758	0.784	0.269	0.873	0.416	0.238	0.291	0.566	2.654	2.077	0.798	1.406
ENSMUSG00000002847	Pla1a	85031	68.564	1.957	1.957	0.969	0.34	2.846	0.004	0.044	64.532	35.556	37.039	33.323	81.924	140.278	75.013	39.066	129.9	58.872	58.7	42.613	83.393	mgi_id MGI:1934677	chr16	38396117	38433145	protein_coding	-	37028	phospholipase A1 member A	2009	0.457	0.252	0.262	0.236	0.581	0.994	0.532	0.277	0.921	0.417	0.416	0.302	0.591	0.141	0.088	0.09	0.072
ENSMUSG00000086321	Gm11413	790913	19.203	1.957	1.957	0.969	0.379	2.555	0.011	0.078	18.98	4.805	11.523	12.609	16.092	28.881	29.274	18.556	31.683	18.115	20.718	11.979	23.331	mgi_id MGI:3650701	chr4	83378317	83390668	antisense	-	12351	predicted gene 11413	1461	0.185	0.047	0.112	0.123	0.157	0.281	0.285	0.181	0.309	0.177	0.202	0.117	0.227	0.125	0.035	0.084	0.082
ENSMUSG00000050994	Adgb	215772	38.479	1.957	1.957	0.969	0.441	2.198	0.028	0.141	9.49	50.931	23.047	12.609	21.944	57.761	76.843	62.506	34.851	39.626	33.666	24.019	46.742	mgi_id MGI:3605549	chr10	10335703	10472326	protein_coding	-	136623	androglobin	6192	0.022	0.117	0.053	0.029	0.05	0.133	0.177	0.144	0.08	0.091	0.077	0.055	0.107	0.006	0.034	0.015	0.007
ENSMUSG00000074971	Fibin	67606	129.633	1.958	1.958	0.969	0.177	5.476	0	0	58.838	102.823	95.479	64.846	146.292	165.033	155.515	143.568	202.771	144.917	145.887	80.496	157.712	mgi_id MGI:1914856	chr2	110360917	110363183	protein_coding	-	2266	fin bud initiation factor homolog (zebrafish)	2267	0.37	0.646	0.6	0.407	0.919	1.036	0.977	0.902	1.273	0.91	0.916	0.506	0.99	2.106	4.136	3.79	2.303
ENSMUSG00000110146	Gm45487	--	21.707	1.959	1.959	0.97	0.397	2.443	0.015	0.095	14.235	8.649	12.346	18.913	13.166	40.227	26.529	42.973	15.841	26.04	19.854	13.536	26.376	mgi_id MGI:5791323	chr7	46111537	46112081	TEC	-	544	predicted gene 45487	545	0.372	0.226	0.323	0.494	0.344	1.051	0.693	1.123	0.414	0.68	0.519	0.354	0.689	2.122	1.449	2.042	2.798
ENSMUSG00000114018	Gm36495	102640432	14.985	1.959	1.959	0.97	0.446	2.177	0.029	0.145	5.694	14.414	9.054	8.106	17.555	11.346	18.296	35.159	11.617	21.511	12.085	9.317	18.224	mgi_id MGI:5595654	chr12	16844881	16850881	lincRNA	-	6000	predicted gene, 36495	684	0.119	0.3	0.188	0.169	0.365	0.236	0.381	0.732	0.242	0.448	0.252	0.194	0.379	0.077	0.219	0.136	0.109
ENSMUSG00000054626	Xlr	22441	53.579	1.961	1.961	0.971	0.286	3.401	0.001	0.013	39.858	34.595	28.808	29.721	55.591	101.083	48.484	64.459	74.983	78.119	33.666	33.245	65.198	mgi_id MGI:98976	chrX	53777118	53797706	protein_coding	-	20588	X-linked lymphocyte-regulated	2333	0.243	0.211	0.176	0.181	0.339	0.617	0.296	0.393	0.458	0.477	0.205	0.203	0.398	0.157	0.153	0.126	0.116
ENSMUSG00000016206	H2-M3	14991	282.31	1.962	1.962	0.972	0.189	5.142	0	0	189.801	164.324	174.495	171.121	396.452	436.305	308.287	242.209	459.403	335.12	227.895	174.935	343.667	mgi_id MGI:95915	chr17	37270220	37274484	protein_coding	+	4264	histocompatibility 2, M region locus 3	1438	1.879	1.627	1.728	1.694	3.925	4.32	3.052	2.398	4.549	3.318	2.256	1.732	3.403	3.61	3.513	3.681	3.23
ENSMUSG00000062488	Ifit3b	667370	615.137	1.962	1.962	0.972	0.224	4.338	0	0.001	459.317	379.579	354.752	332.334	870.439	1274.88	611.084	556.69	845.934	631.746	449.746	381.496	748.646	mgi_id MGI:3698419	chr19	34607970	34613401	protein_coding	+	5431	interferon-induced protein with tetratricopeptide repeats 3B	2000	3.27	2.702	2.525	2.366	6.196	9.076	4.35	3.963	6.022	4.497	3.202	2.716	5.329	6.858	6.371	5.876	4.925
ENSMUSG00000105698	Gm31881	102634251	32.517	1.962	1.962	0.973	0.35	2.775	0.006	0.051	27.521	15.375	18.931	18.913	30.721	64.982	52.143	32.229	42.244	37.361	17.265	20.185	39.564	mgi_id MGI:5591040	chr3	152106439	152107383	antisense	+	944	predicted gene, 31881	745	0.526	0.294	0.362	0.361	0.587	1.242	0.997	0.616	0.807	0.714	0.33	0.386	0.756	2.364	1.485	1.804	1.612
ENSMUSG00000104093	A330015K06Rik	102637797	77.503	1.964	1.964	0.974	0.296	3.286	0.001	0.017	37.96	61.501	46.093	46.833	93.627	153.687	132.646	55.669	79.207	52.079	93.23	48.097	94.306	mgi_id MGI:2443553	chr3	65133060	65302685	antisense	-	169625	RIKEN cDNA A330015K06 gene	6190	0.087	0.141	0.106	0.108	0.215	0.353	0.305	0.128	0.182	0.12	0.214	0.111	0.217	0.018	0.033	0.024	0.022
ENSMUSG00000028965	Tnfrsf9	21942	33.259	1.964	1.964	0.974	0.326	2.991	0.003	0.032	23.725	17.297	17.285	23.417	73.146	26.818	28.359	36.136	50.693	39.626	29.35	20.431	40.59	mgi_id MGI:1101059	chr4	150914562	150946102	protein_coding	+	31540	tumor necrosis factor receptor superfamily, member 9	2722	0.124	0.09	0.09	0.122	0.383	0.14	0.148	0.189	0.265	0.207	0.154	0.107	0.212	0.061	0.05	0.049	0.06
ENSMUSG00000113725	Gm48358	--	11.076	1.964	1.964	0.974	0.444	2.195	0.028	0.141	9.49	7.688	3.292	7.205	11.703	12.377	12.807	7.813	20.066	14.718	14.675	6.919	13.451	mgi_id MGI:6097826	chr12	61990302	61991769	TEC	-	1467	predicted gene, 48358	1468	0.092	0.075	0.032	0.07	0.114	0.12	0.124	0.076	0.195	0.143	0.142	0.067	0.13	0.525	0.478	0.202	0.395
ENSMUSG00000027078	Ube2l6	56791	575.901	1.965	1.965	0.975	0.182	5.344	0	0	410.918	330.57	387.676	297.209	765.108	965.442	600.107	661.192	842.766	654.39	419.533	356.594	701.22	mgi_id MGI:1914500	chr2	84798828	84810335	protein_coding	+	11507	ubiquitin-conjugating enzyme E2L 6	1996	2.931	2.358	2.765	2.12	5.458	6.887	4.281	4.716	6.011	4.668	2.993	2.544	5.002	2.896	2.619	3.031	2.079
ENSMUSG00000034786	Gpsm3	106512	148.655	1.967	1.967	0.976	0.159	6.15	0	0	83.512	93.213	104.533	85.56	210.661	192.882	168.323	175.797	223.893	163.031	133.802	91.705	181.198	mgi_id MGI:2146785	chr17	34589806	34591754	protein_coding	+	1948	G-protein signalling modulator 3 (AGS3-like, C. elegans)	1343	0.885	0.988	1.108	0.907	2.233	2.045	1.784	1.864	2.374	1.728	1.418	0.972	1.921	3.476	4.362	4.827	3.535
ENSMUSG00000026628	Atf3	11910	51.453	1.969	1.969	0.977	0.437	2.237	0.025	0.133	18.98	13.453	58.439	36.025	40.962	92.831	28.359	93.758	61.254	91.705	30.213	31.725	62.726	mgi_id MGI:109384	chr1	191170296	191218039	protein_coding	-	47743	activating transcription factor 3	2154	0.125	0.089	0.386	0.238	0.271	0.614	0.187	0.62	0.405	0.606	0.2	0.21	0.415	0.032	0.026	0.11	0.061
ENSMUSG00000004266	Ptpn6	15170	492.449	1.97	1.97	0.978	0.198	4.947	0	0	313.171	250.811	334.998	317.924	702.203	755.025	455.569	552.784	854.383	510.605	369.465	304.226	600.005	mgi_id MGI:96055	chr6	124720707	124738714	protein_coding	-	18007	protein tyrosine phosphatase, non-receptor type 6	2802	1.591	1.274	1.702	1.615	3.568	3.836	2.315	2.809	4.341	2.594	1.877	1.546	3.049	1.41	1.27	1.673	1.421
ENSMUSG00000092283	Gm20412	--	27.866	1.971	1.971	0.979	0.347	2.819	0.005	0.046	12.337	9.61	27.985	18.013	48.276	35.069	26.529	34.183	35.907	39.626	18.991	16.986	34.083	mgi_id MGI:5141877	chr2	158117154	158117905	processed_transcript	+	751	predicted gene 20412	633	0.277	0.216	0.629	0.405	1.086	0.789	0.597	0.769	0.808	0.891	0.427	0.382	0.767	1.332	1.166	3.352	1.93
ENSMUSG00000079343	C1s2	317677	20.035	1.971	1.971	0.979	0.44	2.225	0.026	0.135	18.98	12.492	10.7	7.205	27.796	25.786	11.892	16.603	45.412	30.568	12.949	12.344	24.429	mgi_id MGI:3644269	chr6	124624625	124636085	protein_coding	-	11460	complement component 1, s subcomponent 2	2662	0.102	0.067	0.057	0.039	0.149	0.138	0.064	0.089	0.243	0.163	0.069	0.066	0.131	0.134	0.099	0.084	0.051
ENSMUSG00000098055	Gm26947	102640832	18.638	1.973	1.973	0.98	0.461	2.127	0.033	0.158	12.337	6.727	17.285	9.907	8.778	25.786	44.825	27.346	21.122	10.189	20.718	11.564	22.681	mgi_id MGI:5504062	chr10	60931991	60940942	antisense	+	8951	predicted gene, 26947	2929	0.06	0.033	0.084	0.048	0.043	0.125	0.218	0.133	0.103	0.05	0.101	0.056	0.11	0.112	0.069	0.174	0.089
ENSMUSG00000034947	Tmem106a	217203	103.293	1.974	1.974	0.981	0.225	4.368	0	0.001	65.481	58.619	63.378	66.647	169.699	116.554	79.587	99.618	180.593	132.463	103.588	63.531	126.015	mgi_id MGI:1922056	chr11	101582242	101591788	protein_coding	+	9546	transmembrane protein 106A	3138	0.297	0.266	0.288	0.302	0.77	0.529	0.361	0.452	0.819	0.601	0.47	0.288	0.572	0.556	0.56	0.597	0.562
ENSMUSG00000040613	Apobec1	11810	165.774	1.975	1.975	0.982	0.162	6.073	0	0	117.676	97.057	92.186	101.772	225.29	207.322	197.596	179.704	269.305	184.542	151.066	102.173	202.118	mgi_id MGI:103298	chr6	122577792	122602444	protein_coding	-	24652	apolipoprotein B mRNA editing enzyme, catalytic polypeptide 1	2702	0.62	0.511	0.486	0.536	1.187	1.092	1.041	0.947	1.419	0.972	0.796	0.538	1.065	0.387	0.359	0.336	0.332
ENSMUSG00000024672	Ms4a7	109225	27.005	1.975	1.975	0.982	0.32	3.073	0.002	0.027	24.674	8.649	17.285	16.211	26.333	42.29	28.359	35.159	41.188	21.511	35.393	16.705	32.89	mgi_id MGI:1918846	chr19	11321039	11336146	protein_coding	-	15107	membrane-spanning 4-domains, subfamily A, member 7	4453	0.079	0.028	0.055	0.052	0.084	0.135	0.091	0.112	0.132	0.069	0.113	0.053	0.105	0.132	0.052	0.103	0.086
ENSMUSG00000038037	Socs1	12703	134.204	1.976	1.976	0.983	0.273	3.594	0	0.007	68.328	80.721	102.063	79.256	187.254	153.687	97.883	158.217	283.034	177.749	88.05	82.592	163.696	mgi_id MGI:1354910	chr16	10782240	10785536	protein_coding	-	3296	suppressor of cytokine signaling 1	2908	0.335	0.395	0.5	0.388	0.917	0.752	0.479	0.775	1.386	0.87	0.431	0.404	0.801	1.681	2.233	2.785	1.935
ENSMUSG00000068245	Phf11d	219132	50.021	1.976	1.976	0.983	0.368	2.668	0.008	0.063	26.572	37.477	15.639	43.23	112.645	71.17	34.762	49.809	76.039	50.947	31.94	30.73	61.045	mgi_id MGI:1277133	chr14	59347407	59365470	protein_coding	-	18063	PHD finger protein 11D	4498	0.084	0.119	0.05	0.137	0.357	0.225	0.11	0.158	0.241	0.161	0.101	0.097	0.193	0.119	0.189	0.078	0.193
ENSMUSG00000029859	Epha1	13835	22.423	1.978	1.978	0.984	0.352	2.794	0.005	0.049	16.133	5.766	18.931	14.41	20.481	15.472	29.274	31.253	29.571	31.701	33.666	13.81	27.345	mgi_id MGI:107381	chr6	42358487	42373268	protein_coding	-	14781	Eph receptor A1	3928	0.058	0.021	0.069	0.052	0.074	0.056	0.106	0.113	0.107	0.115	0.122	0.05	0.099	0.089	0.036	0.115	0.078
ENSMUSG00000114004	Gm48552	117934532	18.543	1.978	1.978	0.984	0.432	2.28	0.023	0.125	4.745	11.532	17.285	11.708	27.796	38.164	13.722	25.393	24.29	18.115	11.222	11.317	22.672	mgi_id MGI:6098105	chr10	81389005	81391267	protein_coding	+	2262	predicted gene, 48552	879	0.077	0.187	0.28	0.19	0.45	0.618	0.222	0.411	0.393	0.293	0.182	0.183	0.367	0.17	0.465	0.687	0.417
ENSMUSG00000062545	Tlr12	384059	102.777	1.98	1.98	0.985	0.234	4.208	0	0.001	62.634	85.526	54.324	50.436	141.903	134.089	89.65	120.128	168.976	146.049	76.828	63.23	125.375	mgi_id MGI:3045221	chr4	128615443	128618619	protein_coding	-	3176	toll-like receptor 12	3177	0.281	0.383	0.243	0.226	0.636	0.601	0.402	0.538	0.757	0.655	0.344	0.283	0.562	1.599	2.455	1.539	1.278
ENSMUSG00000110077	Gm45632	--	18.185	1.981	1.981	0.986	0.486	2.03	0.042	0.183	10.439	14.414	18.931	0.901	23.407	33.007	17.381	30.276	15.841	14.718	20.718	11.171	22.193	mgi_id MGI:5791468	chr7	105622817	105624704	TEC	-	1887	predicted gene 45632	1888	0.079	0.109	0.143	0.007	0.177	0.249	0.131	0.228	0.119	0.111	0.156	0.084	0.167	0.449	0.696	0.902	0.038
ENSMUSG00000024300	Myo1f	17916	378.917	1.982	1.982	0.987	0.192	5.134	0	0	218.271	220.06	263.389	229.662	570.54	392.984	348.538	376.01	708.642	498.151	341.842	232.845	462.387	mgi_id MGI:107711	chr17	33555707	33607764	protein_coding	+	52057	myosin IF	4970	0.625	0.63	0.755	0.658	1.634	1.126	0.998	1.077	2.03	1.427	0.979	0.667	1.325	0.34	0.385	0.455	0.355
ENSMUSG00000091177	Gm15494	--	74.58	1.982	1.982	0.987	0.244	4.047	0	0.002	53.144	30.751	62.555	36.926	74.609	134.089	100.628	75.202	100.329	73.591	78.555	45.844	91	mgi_id MGI:3782940	chr7	4445697	4471285	antisense	-	25588	predicted gene 15494	555	1.363	0.789	1.605	0.947	1.914	3.44	2.581	1.929	2.574	1.888	2.015	1.176	2.334	0.168	0.11	0.22	0.116
ENSMUSG00000060791	Gmfg	63986	106.591	1.983	1.983	0.988	0.2	4.928	0	0	80.665	58.619	61.732	61.243	131.663	132.026	117.094	134.778	192.21	92.837	109.631	65.565	130.034	mgi_id MGI:1927135	chr7	28437447	28448233	protein_coding	+	10786	glia maturation factor, gamma	2817	0.408	0.296	0.312	0.31	0.665	0.667	0.592	0.681	0.971	0.469	0.554	0.331	0.657	0.606	0.495	0.515	0.457
ENSMUSG00000022548	Apod	11815	9754.31	1.984	1.984	0.989	0.27	3.658	0	0.006	6398.18	6523	5437.34	5633.47	11779.4	17539.9	12061.6	7635.45	17678	7561.71	9049.31	5998	11900.8	mgi_id MGI:88056	chr16	31296192	31314808	protein_coding	-	18616	apolipoprotein D	2577	35.349	36.039	30.041	31.124	65.08	96.905	66.639	42.185	97.669	41.777	49.996	33.138	65.75	27.871	31.942	26.273	24.354
ENSMUSG00000022245	Skor1	207667	27.483	1.984	1.984	0.988	0.391	2.526	0.012	0.082	15.184	24.985	17.285	9.907	51.202	43.321	35.677	23.44	46.468	15.85	18.991	16.84	33.564	mgi_id MGI:2443473	chr9	63138170	63148961	protein_coding	-	10791	SKI family transcriptional corepressor 1	3796	0.057	0.094	0.065	0.037	0.192	0.162	0.134	0.088	0.174	0.059	0.071	0.063	0.126	0.114	0.211	0.144	0.074
ENSMUSG00000002699	Lcp2	16822	331.177	1.987	1.987	0.99	0.217	4.561	0	0	204.036	187.387	200.834	220.656	482.764	456.935	276.269	427.773	604.088	357.763	224.442	203.228	404.29	mgi_id MGI:1321402	chr11	34046920	34092295	protein_coding	+	45375	lymphocyte cytosolic protein 2	4459	0.651	0.598	0.641	0.705	1.541	1.459	0.882	1.366	1.929	1.142	0.717	0.649	1.291	0.365	0.376	0.398	0.391
ENSMUSG00000063234	Gpr84	80910	112.823	1.989	1.989	0.992	0.257	3.862	0	0.003	74.022	79.76	56.793	65.746	198.957	132.026	100.628	125.011	205.939	127.934	74.238	69.08	137.819	mgi_id MGI:1934129	chr15	103308235	103310612	protein_coding	-	2377	G protein-coupled receptor 84	1725	0.611	0.658	0.469	0.543	1.642	1.09	0.831	1.032	1.7	1.056	0.613	0.57	1.138	2.525	3.059	2.149	2.226
ENSMUSG00000054435	Gimap4	107526	73.284	1.989	1.989	0.992	0.324	3.058	0.002	0.028	42.705	47.087	44.447	45.032	144.829	58.793	49.399	65.436	163.695	71.326	73.375	44.818	89.55	mgi_id MGI:1349656	chr6	48684549	48692060	protein_coding	+	7511	GTPase, IMAP family member 4	1837	0.331	0.365	0.344	0.349	1.122	0.456	0.383	0.507	1.269	0.553	0.569	0.347	0.694	0.461	0.571	0.532	0.483
ENSMUSG00000097140	Gm26779	102638630	17.277	1.989	1.989	0.992	0.469	2.115	0.034	0.161	9.49	22.102	6.585	4.503	24.87	9.283	24.7	33.206	19.01	14.718	21.581	10.67	21.052	mgi_id MGI:5477273	chr5	109886231	109891137	lincRNA	+	4906	predicted gene, 26779	551	0.245	0.571	0.17	0.116	0.643	0.24	0.638	0.858	0.491	0.38	0.558	0.276	0.544	0.157	0.411	0.121	0.074
ENSMUSG00000027875	Hmgcs2	15360	775.177	1.99	1.99	0.993	0.339	2.928	0.003	0.037	388.142	465.105	480.685	568.301	504.708	1640.01	1321.88	1015.72	949.432	555.892	637.069	475.558	946.387	mgi_id MGI:101939	chr3	98280435	98310738	protein_coding	+	30303	3-hydroxy-3-methylglutaryl-Coenzyme A synthase 2	3290	1.68	2.013	2.08	2.459	2.184	7.097	5.72	4.396	4.109	2.406	2.757	2.058	4.096	1.039	1.399	1.427	1.509
ENSMUSG00000059060	Rad51b	19363	20.378	1.991	1.991	0.994	0.348	2.858	0.004	0.043	7.592	16.336	9.877	16.211	30.721	19.598	32.018	27.346	14.785	23.775	25.897	12.504	24.877	mgi_id MGI:1099436	chr12	79297282	79814690	protein_coding	+	517408	RAD51 paralog B	3757	0.029	0.062	0.037	0.061	0.116	0.074	0.121	0.104	0.056	0.09	0.098	0.047	0.094	0.001	0.003	0.002	0.003
ENSMUSG00000112169	Gm48536	--	11.232	1.994	1.994	0.996	0.481	2.072	0.038	0.171	9.49	3.844	2.469	11.708	14.629	15.472	8.233	17.58	14.785	15.85	9.496	6.878	13.721	mgi_id MGI:6098079	chr12	46683145	46686474	TEC	-	3329	predicted gene, 48536	3330	0.041	0.016	0.011	0.05	0.063	0.066	0.035	0.075	0.063	0.068	0.041	0.029	0.059	0.231	0.105	0.067	0.283
ENSMUSG00000059498	Fcgr3	14131	1217.07	1.996	1.996	0.997	0.186	5.368	0	0	799.06	680.36	741.605	758.334	1495.11	2064.97	1268.82	1088.96	2190.35	1128.77	1171.41	744.84	1486.91	mgi_id MGI:95500	chr1	171051174	171064935	protein_coding	-	13761	Fc receptor, IgG, low affinity III	1736	6.553	5.58	6.082	6.219	12.262	16.936	10.406	8.931	17.964	9.257	9.607	6.109	12.195	4.709	4.507	4.848	4.435
ENSMUSG00000067714	Lpar5	381810	44.698	1.996	1.996	0.997	0.316	3.151	0.002	0.023	17.082	25.946	32.924	33.323	36.573	51.573	60.377	58.599	87.656	60.005	27.624	27.319	54.629	mgi_id MGI:2685918	chr6	125067920	125082472	protein_coding	+	14552	lysophosphatidic acid receptor 5	1515	0.161	0.244	0.309	0.313	0.344	0.485	0.567	0.551	0.824	0.564	0.26	0.257	0.513	0.095	0.163	0.204	0.184
ENSMUSG00000118026	Gm50335	--	25.179	1.998	1.998	0.998	0.44	2.27	0.023	0.127	10.439	28.829	11.523	10.808	38.036	34.038	30.188	50.786	21.122	31.701	9.496	15.4	30.767	mgi_id MGI:6303206	chr17	34127920	34129410	antisense	-	1490	predicted gene, 50335	650	0.229	0.631	0.252	0.237	0.833	0.746	0.661	1.112	0.463	0.694	0.208	0.337	0.674	0.568	1.764	0.696	0.584
ENSMUSG00000103482	Gm37999	--	16.224	2	2	1	0.485	2.064	0.039	0.173	17.082	5.766	9.877	7.205	14.629	31.975	27.444	10.743	11.617	10.189	31.94	9.982	19.791	mgi_id MGI:5611227	chr1	32473757	32475565	TEC	+	1808	predicted gene, 37999	1809	0.134	0.045	0.078	0.057	0.115	0.252	0.216	0.085	0.091	0.08	0.251	0.079	0.156	0.766	0.291	0.491	0.321
ENSMUSG00000101389	Ms4a4a	666907	28.213	2.001	2.001	1.001	0.486	2.058	0.04	0.175	14.235	15.375	24.693	14.41	38.036	47.447	33.847	9.766	77.095	14.718	20.718	17.178	34.518	mgi_id MGI:3643932	chr19	11375523	11392790	protein_coding	+	17267	membrane-spanning 4-domains, subfamily A, member 4A	836	0.242	0.262	0.421	0.245	0.648	0.808	0.576	0.166	1.313	0.251	0.353	0.293	0.588	0.067	0.081	0.129	0.067
ENSMUSG00000070780	Rbm47	245945	55.398	2.004	2.004	1.003	0.294	3.408	0.001	0.012	31.317	21.141	46.916	35.125	77.535	83.548	51.229	73.249	100.329	47.551	41.435	33.625	67.839	mgi_id MGI:2384294	chr5	66016549	66173118	protein_coding	-	156569	RNA binding motif protein 47	7163	0.062	0.042	0.093	0.07	0.154	0.166	0.102	0.146	0.199	0.095	0.082	0.067	0.135	0.016	0.012	0.027	0.018
ENSMUSG00000031209	Heph	15203	432.695	2.005	2.005	1.004	0.242	4.143	0	0.001	283.752	271.952	253.512	246.774	409.618	957.19	621.147	311.551	598.808	366.821	438.524	263.997	529.094	mgi_id MGI:1332240	chrX	96455359	96574485	protein_coding	+	119126	hephaestin	7662	0.527	0.505	0.471	0.459	0.761	1.779	1.154	0.579	1.113	0.682	0.815	0.491	0.983	0.193	0.208	0.191	0.167
ENSMUSG00000039238	Zfp750	319530	11.547	2.006	2.006	1.004	0.473	2.122	0.034	0.159	7.592	5.766	5.762	9.006	19.018	9.283	13.722	25.393	13.729	5.661	12.085	7.031	14.127	mgi_id MGI:2442210	chr11	121510978	121519333	protein_coding	-	8355	zinc finger protein 750	3232	0.033	0.025	0.025	0.04	0.084	0.041	0.06	0.112	0.06	0.025	0.053	0.031	0.062	0.074	0.063	0.062	0.087
ENSMUSG00000038213	Tapbpl	213233	811.701	2.008	2.008	1.006	0.159	6.324	0	0	489.685	453.573	507.024	526.871	1000.64	1386.28	887.353	764.717	1238.8	937.43	736.341	494.289	993.08	mgi_id MGI:2384853	chr6	125223933	125231860	protein_coding	-	7927	TAP binding protein-like	2352	2.964	2.746	3.069	3.189	6.057	8.392	5.371	4.629	7.499	5.675	4.457	2.992	6.011	5.009	5.216	5.754	5.349
ENSMUSG00000040528	Milr1	380732	43.466	2.008	2.008	1.005	0.355	2.834	0.005	0.045	32.266	24.024	29.631	19.814	46.814	84.579	39.336	55.669	67.59	61.137	17.265	26.434	53.199	mgi_id MGI:2685731	chr11	106751226	106768794	protein_coding	+	17568	mast cell immunoglobulin like receptor 1	2474	0.186	0.138	0.171	0.114	0.269	0.487	0.226	0.32	0.389	0.352	0.099	0.152	0.306	0.149	0.125	0.152	0.091
ENSMUSG00000020914	Top2a	21973	240.782	2.008	2.008	1.006	0.47	2.139	0.032	0.155	40.807	184.504	121.818	239.569	277.955	249.612	228.699	430.703	434.056	326.063	114.811	146.674	294.557	mgi_id MGI:98790	chr11	98992943	99024189	protein_coding	-	31246	topoisomerase (DNA) II alpha	9013	0.064	0.291	0.192	0.378	0.439	0.394	0.361	0.68	0.686	0.515	0.181	0.232	0.465	0.106	0.538	0.351	0.617
ENSMUSG00000009772	Nuak2	74137	79.447	2.012	2.012	1.009	0.357	2.829	0.005	0.046	27.521	34.595	47.739	82.858	133.126	126.869	73.184	64.459	161.583	70.194	51.794	48.178	97.316	mgi_id MGI:1921387	chr1	132316126	132333488	protein_coding	+	17362	NUAK family, SNF1-like kinase, 2	3920	0.1	0.126	0.173	0.301	0.484	0.461	0.266	0.234	0.587	0.255	0.188	0.175	0.353	0.129	0.182	0.247	0.384
ENSMUSG00000023249	Parp3	235587	423.653	2.014	2.014	1.01	0.159	6.355	0	0	274.262	249.85	282.32	221.556	728.535	574.52	488.502	427.773	567.125	464.186	381.551	256.997	518.885	mgi_id MGI:1891258	chr9	106470322	106476949	protein_coding	-	6627	poly (ADP-ribose) polymerase family, member 3	3699	1.056	0.962	1.087	0.853	2.804	2.211	1.88	1.647	2.183	1.787	1.469	0.989	1.997	3.356	3.437	3.832	2.691
ENSMUSG00000109244	Gm44751	--	62.065	2.016	2.016	1.012	0.299	3.384	0.001	0.013	38.909	27.868	51.032	32.423	86.312	50.541	70.439	76.179	138.349	58.872	51.794	37.558	76.07	mgi_id MGI:5753327	chr7	88311478	88315864	lincRNA	+	4386	predicted gene 44751	4387	0.126	0.09	0.166	0.105	0.28	0.164	0.229	0.247	0.449	0.191	0.168	0.122	0.247	0.719	0.579	1.047	0.595
ENSMUSG00000102776	Gm38162	--	15.573	2.016	2.016	1.012	0.372	2.719	0.007	0.057	11.388	7.688	9.054	9.907	17.555	19.598	30.188	14.65	15.841	14.718	20.718	9.509	19.038	mgi_id MGI:5611390	chr1	66775511	66780107	TEC	+	4596	predicted gene, 38162	4597	0.035	0.024	0.028	0.031	0.054	0.061	0.093	0.045	0.049	0.046	0.064	0.029	0.059	0.201	0.152	0.177	0.173
ENSMUSG00000056888	Glipr1	73690	50.076	2.019	2.019	1.014	0.223	4.544	0	0	26.572	33.634	35.393	25.218	68.757	57.761	59.462	58.599	71.815	71.326	42.299	30.204	61.431	mgi_id MGI:1920940	chr10	111985448	112002631	protein_coding	-	17183	GLI pathogenesis-related 1 (glioma)	1543	0.245	0.31	0.327	0.233	0.634	0.533	0.549	0.541	0.663	0.658	0.39	0.279	0.567	0.125	0.178	0.185	0.118
ENSMUSG00000070337	Gpr179	217143	40.306	2.021	2.021	1.015	0.318	3.197	0.001	0.021	19.929	24.024	24.693	28.82	49.739	47.447	49.399	42.973	90.824	39.626	25.897	24.367	49.415	mgi_id MGI:2443409	chr11	97332109	97352077	protein_coding	-	19968	G protein-coupled receptor 179	9542	0.03	0.036	0.037	0.043	0.074	0.071	0.074	0.064	0.136	0.059	0.039	0.036	0.074	0.081	0.11	0.111	0.116
ENSMUSG00000056130	Ticam2	225471	58.387	2.022	2.022	1.015	0.217	4.688	0	0	44.603	25.946	36.216	34.224	80.461	80.453	65.865	52.739	86.6	74.723	60.427	35.247	71.61	mgi_id MGI:3040056	chr18	46557291	46574533	protein_coding	-	17242	toll-like receptor adaptor molecule 2	5792	0.11	0.064	0.089	0.084	0.198	0.198	0.162	0.13	0.213	0.184	0.149	0.087	0.176	0.21	0.137	0.189	0.16
ENSMUSG00000097327	E030030I06Rik	319887	11.253	2.022	2.022	1.016	0.487	2.087	0.037	0.168	6.643	9.61	8.231	2.702	19.018	18.566	15.552	14.65	14.785	4.529	9.496	6.796	13.799	mgi_id MGI:2442914	chr10	22113050	22149270	protein_coding	-	36220	RIKEN cDNA E030030I06 gene	2789	0.034	0.049	0.042	0.014	0.097	0.095	0.079	0.075	0.075	0.023	0.048	0.035	0.07	0.015	0.024	0.02	0.006
ENSMUSG00000113702	Gm35558	102639192	14.83	2.023	2.023	1.017	0.482	2.108	0.035	0.162	6.643	10.571	8.231	10.808	7.315	35.069	21.04	13.673	17.954	6.793	25.034	9.063	18.125	mgi_id MGI:5594717	chr12	110596608	110597106	lincRNA	-	498	predicted gene, 35558	499	0.19	0.302	0.235	0.308	0.209	1.001	0.6	0.39	0.512	0.194	0.714	0.259	0.517	1.082	1.935	1.487	1.747
ENSMUSG00000042895	Abra	223513	21.704	2.03	2.03	1.022	0.377	2.707	0.007	0.058	12.337	20.18	13.169	7.205	10.24	36.101	21.04	34.183	30.627	26.04	27.624	13.223	26.551	mgi_id MGI:2444891	chr15	41864076	41869720	protein_coding	-	5644	actin-binding Rho activating protein	2979	0.059	0.096	0.063	0.034	0.049	0.173	0.101	0.163	0.146	0.124	0.132	0.063	0.127	0.177	0.326	0.21	0.103
ENSMUSG00000024013	Fgd2	26382	465.548	2.031	2.031	1.022	0.166	6.155	0	0	269.517	248.889	267.505	337.738	608.576	753.994	490.331	546.924	723.427	452.865	421.26	280.912	571.054	mgi_id MGI:1347084	chr17	29360914	29379661	protein_coding	+	18747	FYVE, RhoGEF and PH domain containing 2	4507	0.851	0.786	0.845	1.067	1.922	2.382	1.549	1.728	2.285	1.431	1.331	0.887	1.804	1.166	1.21	1.284	1.45
ENSMUSG00000071202	Ccdc78	381077	29.167	2.033	2.033	1.023	0.452	2.262	0.024	0.128	5.694	21.141	23.87	19.814	20.481	19.598	75.928	43.949	21.122	40.758	28.487	17.63	35.76	mgi_id MGI:2685784	chr17	25786580	25790513	protein_coding	+	3933	coiled-coil domain containing 78	2118	0.038	0.142	0.16	0.133	0.138	0.132	0.51	0.295	0.142	0.274	0.191	0.119	0.24	0.117	0.49	0.546	0.405
ENSMUSG00000022901	Cd86	12524	152.129	2.038	2.038	1.027	0.228	4.512	0	0	100.594	86.486	83.132	95.467	231.142	261.99	122.583	148.451	229.173	196.996	117.4	91.42	186.819	mgi_id MGI:101773	chr16	36603869	36666081	protein_coding	-	62212	CD86 antigen	3661	0.391	0.336	0.323	0.371	0.899	1.019	0.477	0.577	0.891	0.766	0.457	0.356	0.727	0.131	0.127	0.12	0.123
ENSMUSG00000030972	Acsm5	272428	38.489	2.044	2.044	1.031	0.493	2.092	0.036	0.167	17.082	18.258	32.101	25.218	11.703	42.29	90.565	58.599	85.544	16.982	25.034	23.165	47.245	mgi_id MGI:2444086	chr7	119519463	119545551	protein_coding	+	26088	acyl-CoA synthetase medium-chain family member 5	3799	0.064	0.068	0.12	0.095	0.044	0.158	0.339	0.22	0.321	0.064	0.094	0.087	0.177	0.053	0.064	0.111	0.078
ENSMUSG00000078153	Psme2b	621823	75.483	2.045	2.045	1.032	0.21	4.911	0	0	46.501	55.736	45.27	33.323	115.571	112.429	67.695	81.062	106.666	84.912	81.144	45.208	92.783	mgi_id MGI:1341073	chr11	48945354	48946190	protein_coding	-	836	protease (prosome, macropain) activator subunit 2B	837	0.791	0.948	0.77	0.567	1.966	1.912	1.152	1.379	1.814	1.444	1.38	0.769	1.578	4.511	6.078	4.871	3.208
ENSMUSG00000047369	Dnah14	240960	49.617	2.046	2.046	1.033	0.285	3.627	0	0.007	26.572	25.946	37.039	29.721	43.888	84.579	96.054	41.996	46.468	60.005	53.521	29.82	60.93	mgi_id MGI:2444525	chr1	181576559	181815774	protein_coding	+	239215	dynein, axonemal, heavy chain 14	16556	0.023	0.022	0.032	0.026	0.038	0.073	0.083	0.036	0.04	0.052	0.046	0.026	0.052	0.009	0.01	0.014	0.01
ENSMUSG00000111068	Gm35501	102639110	13.547	2.046	2.046	1.033	0.493	2.096	0.036	0.165	10.439	3.844	6.585	11.708	14.629	10.315	11.892	38.089	15.841	13.586	12.085	8.144	16.634	mgi_id MGI:5594660	chr9	122686799	122693642	lincRNA	+	6843	predicted gene, 35501	1135	0.131	0.048	0.083	0.147	0.184	0.129	0.149	0.478	0.199	0.17	0.152	0.102	0.209	0.124	0.051	0.087	0.138
ENSMUSG00000087371	Gm15541	105242887	7.596	2.046	2.046	1.033	0.516	2.003	0.045	--	4.745	5.766	2.469	5.404	7.315	8.252	10.978	12.696	10.561	10.189	5.179	4.596	9.31	mgi_id MGI:3782989	chr7	27502718	27508122	antisense	-	5404	predicted gene 15541	2713	0.025	0.03	0.013	0.028	0.038	0.043	0.058	0.067	0.055	0.053	0.027	0.024	0.049	0.071	0.097	0.041	0.08
ENSMUSG00000022945	Chaf1b	110749	41.127	2.05	2.05	1.035	0.331	3.129	0.002	0.024	11.388	30.751	23.047	33.323	52.665	59.824	68.61	58.599	39.076	50.947	24.171	24.627	50.556	mgi_id MGI:1314881	chr16	93883901	93906115	protein_coding	+	22214	chromatin assembly factor 1, subunit B (p60)	4681	0.035	0.094	0.07	0.101	0.16	0.182	0.209	0.178	0.119	0.155	0.074	0.075	0.154	0.042	0.126	0.093	0.121
ENSMUSG00000114624	Gm48267	--	11.324	2.05	2.05	1.035	0.499	2.077	0.038	0.17	7.592	4.805	3.292	11.708	5.852	15.472	12.807	16.603	7.393	22.643	16.402	6.849	13.882	mgi_id MGI:6097690	chr14	12400698	12402230	TEC	-	1532	predicted gene, 48267	1533	0.071	0.045	0.031	0.109	0.054	0.144	0.119	0.154	0.069	0.21	0.152	0.064	0.129	0.402	0.286	0.193	0.615
ENSMUSG00000000628	Hk2	15277	413.581	2.052	2.052	1.037	0.19	5.445	0	0	266.67	197.958	288.082	236.867	620.279	591.024	416.233	463.909	697.025	456.261	315.081	247.394	508.544	mgi_id MGI:1315197	chr6	82725025	82774454	protein_coding	-	49429	hexokinase 2	5969	0.636	0.472	0.687	0.565	1.48	1.41	0.993	1.107	1.663	1.088	0.752	0.59	1.213	0.437	0.365	0.524	0.386
ENSMUSG00000048617	Rtbdn	234542	52.47	2.055	2.055	1.039	0.365	2.844	0.004	0.044	47.45	16.336	41.155	20.715	32.184	100.051	75.928	65.436	88.712	52.079	37.119	31.414	64.501	mgi_id MGI:2443686	chr8	84946991	84956603	protein_coding	+	9612	retbindin	3393	0.199	0.069	0.173	0.087	0.135	0.42	0.319	0.275	0.372	0.219	0.156	0.132	0.271	0.4	0.155	0.385	0.173
ENSMUSG00000113196	D230049E03Rik	320073	9.738	2.058	2.058	1.041	0.477	2.181	0.029	--	8.541	2.883	8.231	3.603	11.703	11.346	18.296	11.72	7.393	11.322	12.085	5.814	11.981	mgi_id MGI:2443283	chr12	98766105	98770355	TEC	+	4250	RIKEN cDNA D230049E03 gene	4251	0.029	0.01	0.028	0.012	0.039	0.038	0.061	0.039	0.025	0.038	0.04	0.019	0.04	0.163	0.062	0.174	0.068
ENSMUSG00000024778	Fas	14102	115.459	2.059	2.059	1.042	0.264	3.941	0	0.003	70.226	94.174	47.739	63.945	155.07	204.228	167.408	110.361	175.312	103.027	78.555	69.021	141.994	mgi_id MGI:95484	chr19	34290666	34327772	protein_coding	+	37106	Fas (TNF receptor superfamily member 6)	2062	0.485	0.65	0.33	0.442	1.071	1.41	1.156	0.762	1.21	0.711	0.542	0.477	0.98	0.153	0.231	0.116	0.139
ENSMUSG00000032596	Uba7	74153	311.14	2.063	2.063	1.045	0.196	5.32	0	0	209.73	171.051	216.473	144.102	438.877	469.312	321.094	367.22	511.151	343.045	230.484	185.339	383.026	mgi_id MGI:1349462	chr9	107975505	107984060	protein_coding	+	8555	ubiquitin-like modifier activating enzyme 7	6692	0.446	0.364	0.461	0.307	0.934	0.998	0.683	0.781	1.087	0.73	0.49	0.394	0.815	1.988	1.823	2.276	1.356
ENSMUSG00000110087	Gm45309	--	10.829	2.064	2.064	1.046	0.469	2.229	0.026	0.134	4.745	10.571	4.939	5.404	20.481	9.283	9.148	11.72	9.505	20.379	12.949	6.414	13.352	mgi_id MGI:5791145	chr7	46784746	46785546	sense_intronic	-	800	predicted gene 45309	695	0.097	0.217	0.101	0.111	0.42	0.19	0.187	0.24	0.195	0.417	0.265	0.131	0.274	0.481	1.205	0.555	0.544
ENSMUSG00000037860	Aim2	383619	164.352	2.066	2.066	1.047	0.191	5.47	0	0	121.472	104.745	74.078	90.964	257.474	212.48	185.704	178.727	250.295	198.128	133.802	97.815	202.373	mgi_id MGI:2686159	chr1	173350879	173466040	protein_coding	+	115161	absent in melanoma 2	3501	0.494	0.426	0.301	0.37	1.047	0.864	0.755	0.727	1.018	0.806	0.544	0.398	0.823	0.086	0.083	0.058	0.064
ENSMUSG00000042677	Zc3h12a	230738	78.322	2.069	2.069	1.049	0.246	4.271	0	0.001	30.368	63.423	52.678	39.628	99.479	138.215	81.417	76.179	119.339	88.309	72.512	46.524	96.493	mgi_id MGI:2385891	chr4	125118423	125127840	protein_coding	-	9417	zinc finger CCCH type containing 12A	2882	0.15	0.313	0.26	0.196	0.491	0.683	0.402	0.376	0.59	0.436	0.358	0.23	0.477	0.262	0.614	0.503	0.339
ENSMUSG00000085664	Atxn7l1os2	75836	7.214	2.071	2.071	1.05	0.531	1.978	0.048	--	2.847	3.844	4.115	6.304	8.778	13.409	9.148	4.883	6.337	10.189	9.496	4.278	8.891	mgi_id MGI:1923086	chr12	33358243	33394760	antisense	-	36517	ataxin 7-like 1, opposite strand 2	2019	0.02	0.027	0.029	0.044	0.062	0.095	0.065	0.034	0.045	0.072	0.067	0.03	0.063	0.006	0.01	0.01	0.014
ENSMUSG00000026601	Axdnd1	77352	19.416	2.072	2.072	1.051	0.401	2.623	0.009	0.069	4.745	21.141	10.7	9.907	17.555	28.881	35.677	22.463	25.346	14.718	22.444	11.623	23.869	mgi_id MGI:1924602	chr1	156323509	156421159	protein_coding	-	97650	axonemal dynein light chain domain containing 1	6014	0.011	0.05	0.025	0.023	0.042	0.068	0.084	0.053	0.06	0.035	0.053	0.028	0.057	0.004	0.02	0.01	0.008
ENSMUSG00000110795	Gm47179	--	16.033	2.079	2.079	1.056	0.443	2.384	0.017	0.106	14.235	8.649	7.408	8.106	7.315	24.755	20.126	12.696	35.907	14.718	22.444	9.599	19.709	mgi_id MGI:6095965	chr9	124340783	124342618	TEC	-	1835	predicted gene, 47179	1836	0.11	0.067	0.057	0.063	0.057	0.192	0.156	0.098	0.278	0.114	0.174	0.074	0.153	0.629	0.43	0.363	0.355
ENSMUSG00000027654	Fam83d	71878	74.119	2.08	2.08	1.057	0.326	3.239	0.001	0.019	39.858	48.048	42.801	45.032	96.553	143.372	126.242	32.229	104.554	55.476	81.144	43.935	91.367	mgi_id MGI:1919128	chr2	158768093	158786637	protein_coding	+	18544	family with sequence similarity 83, member D	3991	0.142	0.171	0.153	0.161	0.344	0.511	0.45	0.115	0.373	0.198	0.289	0.157	0.326	0.174	0.236	0.208	0.195
ENSMUSG00000021998	Lcp1	18826	1028.48	2.081	2.081	1.058	0.205	5.165	0	0	610.209	537.177	637.896	650.258	1795.01	1100.56	956.878	1136.82	1895.7	1240.85	751.879	608.885	1268.24	mgi_id MGI:104808	chr14	75131101	75230842	protein_coding	+	99741	lymphocyte cytosolic protein 1	9504	0.914	0.805	0.956	0.974	2.689	1.649	1.433	1.703	2.84	1.859	1.126	0.912	1.9	0.496	0.491	0.575	0.525
ENSMUSG00000036768	Kif15	209737	41.644	2.081	2.081	1.057	0.333	3.179	0.001	0.022	19.929	26.907	17.285	34.224	74.609	48.478	47.569	59.576	69.702	37.361	22.444	24.586	51.391	mgi_id MGI:1098258	chr9	122951046	123018733	protein_coding	+	67687	kinesin family member 15	11020	0.026	0.035	0.022	0.044	0.096	0.063	0.061	0.077	0.09	0.048	0.029	0.032	0.066	0.024	0.036	0.023	0.041
ENSMUSG00000044811	Cd300c2	140497	209.641	2.082	2.082	1.058	0.249	4.246	0	0.001	135.707	105.706	109.471	145.903	212.124	368.229	227.784	245.139	421.383	158.503	176.1	124.197	258.466	mgi_id MGI:2153249	chr11	114996721	115001880	protein_coding	-	5159	CD300C molecule 2	1275	1.515	1.18	1.222	1.629	2.369	4.112	2.544	2.737	4.705	1.77	1.966	1.387	2.886	2.133	1.868	1.909	2.276
ENSMUSG00000032000	Birc3	11796	207.813	2.083	2.083	1.058	0.215	4.912	0	0	104.39	140.3	125.11	121.586	327.695	287.776	204.915	211.933	387.588	207.186	167.468	122.847	256.366	mgi_id MGI:1197007	chr9	7848699	7873186	protein_coding	-	24487	baculoviral IAP repeat-containing 3	5009	0.297	0.399	0.356	0.346	0.931	0.818	0.582	0.602	1.102	0.589	0.476	0.349	0.729	0.346	0.522	0.46	0.4
ENSMUSG00000021091	Serpina3n	20716	1349.78	2.085	2.085	1.06	0.325	3.258	0.001	0.018	834.173	697.657	896.347	765.54	2592.3	1047.96	1370.37	1214.95	2969.75	1402.75	1055.74	798.429	1664.83	mgi_id MGI:105045	chr12	104406729	104414329	protein_coding	+	7600	serine (or cysteine) peptidase inhibitor, clade A, member 3N	2064	5.754	4.812	6.183	5.281	17.882	7.229	9.453	8.381	20.485	9.676	7.283	5.508	11.484	8.901	8.368	10.609	8.107
ENSMUSG00000040061	Plcb2	18796	229.388	2.087	2.087	1.062	0.168	6.308	0	0	109.135	140.3	148.156	144.102	269.178	322.845	297.309	274.439	358.017	278.512	181.28	135.423	283.083	mgi_id MGI:107465	chr2	118707517	118728438	protein_coding	-	20921	phospholipase C, beta 2	6597	0.236	0.303	0.32	0.311	0.581	0.697	0.642	0.592	0.773	0.601	0.391	0.292	0.611	0.423	0.611	0.637	0.554
ENSMUSG00000030124	Lag3	16768	495.779	2.091	2.091	1.065	0.182	5.864	0	0	294.191	291.171	294.667	290.004	661.241	884.988	511.372	637.752	705.473	369.085	513.626	292.508	611.934	mgi_id MGI:106588	chr6	124904361	124911705	protein_coding	-	7344	lymphocyte-activation gene 3	2109	1.986	1.966	1.989	1.958	4.464	5.974	3.452	4.305	4.763	2.492	3.467	1.975	4.131	3.248	3.614	3.609	3.178
ENSMUSG00000000562	Adora3	11542	66.265	2.093	2.093	1.066	0.206	5.163	0	0	31.317	47.087	40.331	36.926	102.405	100.051	82.332	77.155	78.151	73.591	59.563	38.915	81.893	mgi_id MGI:104847	chr3	105870858	105908926	protein_coding	+	38068	adenosine A3 receptor	3729	0.12	0.18	0.154	0.141	0.391	0.382	0.314	0.295	0.298	0.281	0.227	0.149	0.313	0.067	0.113	0.095	0.078
ENSMUSG00000024791	Cdca5	67849	17.096	2.094	2.094	1.067	0.405	2.632	0.008	0.068	14.235	12.492	9.054	4.503	26.333	15.472	15.552	27.346	31.683	15.85	15.538	10.071	21.111	mgi_id MGI:1915099	chr19	6084983	6091777	protein_coding	+	6794	cell division cycle associated 5	2129	0.095	0.084	0.061	0.03	0.176	0.103	0.104	0.183	0.212	0.106	0.104	0.067	0.141	0.17	0.168	0.12	0.053
ENSMUSG00000097072	Foxl2os	768252	11.99	2.096	2.096	1.068	0.478	2.233	0.026	0.133	6.643	6.727	9.877	4.503	26.333	18.566	7.318	13.673	9.505	19.247	9.496	6.938	14.877	mgi_id MGI:3614944	chr9	98949781	98955299	processed_transcript	-	5518	forkhead box L2, opposite strand	3315	0.029	0.029	0.042	0.019	0.113	0.08	0.031	0.059	0.041	0.083	0.041	0.03	0.064	0.098	0.111	0.161	0.066
ENSMUSG00000028259	Fhl5	57756	9.802	2.101	2.101	1.071	0.518	2.069	0.039	--	3.796	2.883	11.523	4.503	11.703	13.409	5.489	12.696	19.01	12.454	10.359	5.676	12.16	mgi_id MGI:1913192	chr4	25199908	25242876	protein_coding	-	42968	four and a half LIM domains 5	1171	0.046	0.035	0.14	0.055	0.142	0.163	0.067	0.154	0.231	0.151	0.126	0.069	0.148	0.007	0.006	0.024	0.008
ENSMUSG00000086564	Cd101	630146	18.192	2.103	2.103	1.072	0.487	2.201	0.028	0.14	5.694	7.688	17.285	11.708	33.647	28.881	20.126	17.58	34.851	4.529	18.128	10.594	22.534	mgi_id MGI:2685862	chr3	100993529	101029556	protein_coding	-	36027	CD101 antigen	3330	0.024	0.033	0.074	0.05	0.144	0.123	0.086	0.075	0.149	0.019	0.078	0.045	0.096	0.013	0.019	0.043	0.026
ENSMUSG00000015957	Wnt11	22411	28.57	2.108	2.108	1.076	0.363	2.96	0.003	0.035	12.337	21.141	15.639	18.013	24.87	46.415	40.251	14.65	55.973	37.361	27.624	16.782	35.306	mgi_id MGI:101948	chr7	98835112	98855195	protein_coding	+	20083	wingless-type MMTV integration site family, member 11	4137	0.042	0.073	0.054	0.062	0.086	0.16	0.139	0.05	0.193	0.129	0.095	0.058	0.122	0.05	0.096	0.07	0.072
ENSMUSG00000034829	Nxnl1	234404	13.316	2.112	2.112	1.078	0.483	2.233	0.026	0.133	14.235	4.805	4.115	8.106	19.018	29.912	18.296	10.743	8.449	15.85	12.949	7.815	16.46	mgi_id MGI:1924446	chr8	71560555	71566601	protein_coding	-	6046	nucleoredoxin-like 1	2730	0.074	0.025	0.021	0.042	0.099	0.156	0.095	0.056	0.044	0.083	0.068	0.041	0.086	0.191	0.072	0.061	0.108
ENSMUSG00000086016	1700084C06Rik	76618	25.18	2.113	2.113	1.079	0.436	2.474	0.013	0.09	22.776	8.649	13.169	14.41	26.333	49.51	39.336	16.603	52.805	16.982	16.402	14.751	31.139	mgi_id MGI:1923868	chr9	21091755	21128393	antisense	+	36638	RIKEN cDNA 1700084C06 gene	750	0.432	0.164	0.25	0.274	0.5	0.94	0.747	0.315	1.002	0.322	0.311	0.28	0.591	0.05	0.022	0.032	0.032
ENSMUSG00000025492	Ifitm3	66141	846.995	2.117	2.117	1.082	0.203	5.335	0	0	607.362	479.519	486.447	407.087	974.306	1416.19	773.918	1117.29	1495.43	928.373	631.026	495.104	1048.08	mgi_id MGI:1913391	chr7	141009586	141010770	protein_coding	-	1184	interferon induced transmembrane protein 3	678	12.754	10.07	10.215	8.549	20.46	29.739	16.252	23.462	31.403	19.495	13.251	10.397	22.009	41.598	36.92	36.957	27.67
ENSMUSG00000020399	Havcr2	171285	520.016	2.12	2.12	1.084	0.209	5.18	0	0	351.131	295.015	266.682	301.713	596.872	940.687	639.443	472.699	938.871	466.451	450.61	303.635	643.662	mgi_id MGI:2159682	chr11	46454935	46481255	protein_coding	+	26320	hepatitis A virus cellular receptor 2	2721	1.837	1.544	1.395	1.579	3.123	4.922	3.346	2.473	4.913	2.441	2.358	1.589	3.368	1.082	1.022	0.911	0.923
ENSMUSG00000057137	Tmem140	68487	206.082	2.121	2.121	1.085	0.235	4.609	0	0	148.044	88.408	132.518	111.679	273.566	406.393	171.067	202.167	327.39	210.582	195.092	120.162	255.18	mgi_id MGI:1915737	chr6	34863146	34874946	protein_coding	+	11800	transmembrane protein 140	5853	0.36	0.215	0.322	0.272	0.665	0.989	0.416	0.492	0.796	0.512	0.475	0.292	0.621	1.017	0.683	1.01	0.762
ENSMUSG00000037318	Traf3ip3	215243	66.746	2.121	2.121	1.085	0.331	3.275	0.001	0.017	55.042	29.79	23.047	47.734	105.33	59.824	69.525	63.482	148.91	84.912	46.615	38.903	82.657	mgi_id MGI:2441706	chr1	193175453	193201703	protein_coding	-	26250	TRAF3 interacting protein 3	5756	0.136	0.074	0.057	0.118	0.261	0.148	0.172	0.157	0.368	0.21	0.115	0.096	0.204	0.17	0.103	0.079	0.146
ENSMUSG00000038507	Parp12	243771	644.677	2.122	2.122	1.085	0.221	4.918	0	0	403.326	359.399	391.792	349.446	927.493	1218.15	644.017	608.453	1020.19	757.416	411.764	375.991	798.212	mgi_id MGI:2143990	chr6	39086410	39118349	protein_coding	-	31939	poly (ADP-ribose) polymerase family, member 12	3995	1.437	1.281	1.396	1.245	3.305	4.341	2.295	2.168	3.636	2.699	1.467	1.34	2.845	1.024	1.026	1.103	0.881
ENSMUSG00000098269	Mir8094	102465886	10.019	2.123	2.123	1.086	0.457	2.376	0.017	--	3.796	6.727	5.762	7.205	8.778	16.503	11.892	18.556	8.449	11.322	11.222	5.872	12.389	mgi_id MGI:5530895	chr17	35251289	35251405	miRNA	+	116	microRNA 8094	117	0.462	0.819	0.701	0.877	1.068	2.008	1.447	2.258	1.028	1.378	1.366	0.715	1.508	2.654	5.286	4.468	4.999
ENSMUSG00000089296	Gm23205	115488985	15.362	2.126	2.126	1.088	0.379	2.871	0.004	0.042	10.439	7.688	9.877	8.106	8.778	14.44	21.955	23.44	24.29	19.247	20.718	9.027	18.981	mgi_id MGI:5452982	chr18	38297939	38298041	snRNA	+	102	predicted gene, 23205	103	1.443	1.063	1.365	1.12	1.213	1.996	3.035	3.24	3.358	2.66	2.864	1.248	2.624	8.299	6.871	8.711	6.395
ENSMUSG00000041736	Tspo	12257	413.043	2.129	2.129	1.09	0.246	4.437	0	0	281.854	185.465	230.466	262.985	651	621.967	373.237	428.749	778.344	486.83	242.57	240.193	511.814	mgi_id MGI:88222	chr15	83563592	83574203	protein_coding	+	10611	translocator protein	1051	3.818	2.512	3.122	3.563	8.819	8.426	5.056	5.808	10.544	6.595	3.286	3.254	6.933	2.154	1.593	1.954	1.995
ENSMUSG00000026630	Batf3	381319	34.568	2.13	2.13	1.091	0.314	3.479	0.001	0.01	18.031	26.907	22.223	12.609	70.22	50.541	33.847	34.183	43.3	40.758	27.624	19.943	42.925	mgi_id MGI:1925491	chr1	191097847	191108945	protein_coding	+	11098	basic leucine zipper transcription factor, ATF-like 3	1597	0.161	0.24	0.198	0.112	0.626	0.451	0.302	0.305	0.386	0.363	0.246	0.178	0.383	0.132	0.221	0.18	0.091
ENSMUSG00000028678	Kif2c	73804	41.312	2.13	2.13	1.091	0.362	3.013	0.003	0.031	11.388	23.063	29.631	31.522	61.443	53.636	40.251	53.716	82.376	47.551	19.854	23.901	51.261	mgi_id MGI:1921054	chr4	117159639	117182639	protein_coding	-	23000	kinesin family member 2C	4363	0.037	0.075	0.097	0.103	0.201	0.175	0.131	0.175	0.269	0.155	0.065	0.078	0.167	0.04	0.091	0.116	0.11
ENSMUSG00000039814	Xkr5	319581	12.592	2.131	2.131	1.091	0.501	2.177	0.029	0.145	6.643	8.649	5.762	8.106	17.555	12.377	16.466	16.603	21.122	22.643	2.59	7.29	15.622	mgi_id MGI:2442327	chr8	18932729	18950975	protein_coding	-	18246	X-linked Kx blood group related 5	4141	0.023	0.03	0.02	0.028	0.06	0.043	0.057	0.057	0.073	0.078	0.009	0.025	0.054	0.03	0.043	0.028	0.036
ENSMUSG00000041538	H2-Ob	15002	388.351	2.138	2.138	1.096	0.187	5.849	0	0	216.373	189.309	259.274	235.066	514.949	722.019	472.035	399.45	551.283	384.935	327.167	225.005	481.691	mgi_id MGI:95925	chr17	34238903	34254414	protein_coding	+	15511	histocompatibility 2, O region beta locus	5380	0.573	0.501	0.686	0.622	1.363	1.911	1.249	1.057	1.459	1.019	0.866	0.595	1.275	1.131	1.113	1.504	1.22
ENSMUSG00000104512	Gm37165	--	17.249	2.138	2.138	1.096	0.368	2.976	0.003	0.034	9.49	14.414	8.231	8.106	19.018	13.409	29.274	20.51	28.515	21.511	17.265	10.06	21.357	mgi_id MGI:5610393	chr18	37714279	37726121	antisense	-	11842	predicted gene, 37165	1463	0.092	0.14	0.08	0.079	0.185	0.13	0.285	0.2	0.277	0.209	0.168	0.098	0.208	0.065	0.111	0.063	0.055
ENSMUSG00000030745	Il21r	60504	124.806	2.139	2.139	1.097	0.203	5.395	0	0	71.175	63.423	92.186	61.243	197.494	145.435	114.35	159.194	166.863	193.6	107.905	72.007	154.977	mgi_id MGI:1890475	chr7	125603429	125633570	protein_coding	+	30141	interleukin 21 receptor	3324	0.305	0.272	0.395	0.262	0.846	0.623	0.49	0.682	0.715	0.829	0.462	0.308	0.664	0.191	0.192	0.275	0.164
ENSMUSG00000008845	Cd163	93671	196.072	2.14	2.14	1.097	0.23	4.761	0	0	97.747	137.417	128.402	90.964	220.901	309.437	210.403	184.587	400.261	172.089	204.587	113.633	243.181	mgi_id MGI:2135946	chr6	124304656	124330527	protein_coding	+	25871	CD163 antigen	5461	0.255	0.358	0.335	0.237	0.576	0.807	0.549	0.481	1.044	0.449	0.533	0.296	0.634	0.306	0.484	0.446	0.283
ENSMUSG00000079484	Phyhd1	227696	84.525	2.141	2.141	1.098	0.293	3.753	0	0.005	61.685	36.517	64.201	33.323	93.627	153.687	118.009	59.576	148.91	71.326	88.913	48.932	104.864	mgi_id MGI:3612860	chr2	30266203	30282149	protein_coding	+	15946	phytanoyl-CoA dioxygenase domain containing 1	2657	0.331	0.196	0.344	0.179	0.502	0.824	0.632	0.319	0.798	0.382	0.476	0.262	0.562	0.314	0.209	0.362	0.168
ENSMUSG00000047180	Neurl3	214854	46.864	2.142	2.142	1.099	0.363	3.032	0.002	0.03	21.827	17.297	33.747	35.125	68.757	46.415	51.229	66.412	89.768	66.798	18.128	26.999	58.215	mgi_id MGI:2429944	chr1	36264597	36274679	protein_coding	-	10082	neuralized E3 ubiquitin protein ligase 3	3217	0.097	0.077	0.149	0.155	0.304	0.205	0.227	0.294	0.397	0.296	0.08	0.119	0.258	0.176	0.156	0.301	0.28
ENSMUSG00000057596	Trim30d	209387	80.222	2.143	2.143	1.099	0.305	3.607	0	0.007	59.787	58.619	42.801	24.317	133.126	96.957	66.78	98.642	154.19	92.837	54.384	46.381	99.559	mgi_id MGI:3035181	chr7	104470014	104507849	protein_coding	-	37835	tripartite motif-containing 30D	3758	0.227	0.222	0.162	0.092	0.504	0.367	0.253	0.374	0.584	0.352	0.206	0.176	0.377	0.128	0.141	0.102	0.052
ENSMUSG00000030921	Trim30a	20128	276.841	2.146	2.146	1.102	0.235	4.691	0	0	183.158	159.519	148.156	148.605	504.708	386.796	233.273	308.621	466.795	326.063	179.553	159.86	343.687	mgi_id MGI:98178	chr7	104409025	104465193	protein_coding	-	56168	tripartite motif-containing 30A	4111	0.634	0.552	0.513	0.515	1.748	1.34	0.808	1.069	1.617	1.129	0.622	0.554	1.19	0.264	0.259	0.237	0.213
ENSMUSG00000046591	Ticrr	77011	19.693	2.149	2.149	1.103	0.517	2.136	0.033	0.156	4.745	13.453	7.408	19.814	23.407	21.661	12.807	45.903	24.29	36.229	6.906	11.355	24.457	mgi_id MGI:1924261	chr7	79660196	79698148	protein_coding	+	37952	TOPBP1-interacting checkpoint and replication regulator	10007	0.007	0.019	0.011	0.028	0.033	0.031	0.018	0.065	0.035	0.052	0.01	0.016	0.035	0.01	0.032	0.018	0.042
ENSMUSG00000045842	Tgif2-ps2	634967	12.823	2.15	2.15	1.104	0.462	2.39	0.017	0.105	8.541	6.727	8.231	6.304	7.315	23.723	26.529	17.58	11.617	15.85	8.632	7.451	15.892	mgi_id MGI:3805950	chr17	40115358	40116326	transcribed_processed_pseudogene	+	968	TGFB-induced factor homeobox 2, pseudogene 2	969	0.125	0.099	0.121	0.093	0.107	0.349	0.39	0.258	0.171	0.233	0.127	0.109	0.234	0.716	0.633	0.765	0.524
ENSMUSG00000048520	Fbxl13	320118	16.772	2.151	2.151	1.105	0.421	2.628	0.009	0.068	4.745	13.453	9.054	11.708	13.166	24.755	37.507	13.673	22.178	16.982	17.265	9.74	20.789	mgi_id MGI:2443416	chr5	21483847	21645634	protein_coding	-	161787	F-box and leucine-rich repeat protein 13	5439	0.012	0.035	0.024	0.031	0.034	0.065	0.098	0.036	0.058	0.044	0.045	0.025	0.054	0.002	0.008	0.005	0.006
ENSMUSG00000036944	Tmem71	213068	32.414	2.155	2.155	1.108	0.38	2.916	0.004	0.038	29.419	15.375	15.639	14.41	29.258	50.541	18.296	56.646	62.31	39.626	25.034	18.711	40.244	mgi_id MGI:2146049	chr15	66526212	66561103	protein_coding	-	34891	transmembrane protein 71	2988	0.14	0.073	0.075	0.069	0.139	0.241	0.087	0.27	0.297	0.189	0.119	0.089	0.192	0.068	0.04	0.04	0.033
ENSMUSG00000024965	Fermt3	108101	560.966	2.156	2.156	1.108	0.21	5.289	0	0	335.947	320	288.905	347.645	772.423	859.202	666.887	551.807	1097.29	504.944	425.576	323.124	696.875	mgi_id MGI:2147790	chr19	6998958	7019469	protein_coding	-	20511	fermitin family member 3	5784	0.827	0.788	0.711	0.856	1.901	2.115	1.642	1.358	2.701	1.243	1.048	0.795	1.715	1.328	1.422	1.267	1.364
ENSMUSG00000056498	Tmem154	320782	30.126	2.158	2.158	1.11	0.357	3.107	0.002	0.025	15.184	30.751	9.054	14.41	55.591	27.849	45.74	32.229	43.3	33.965	23.307	17.35	37.426	mgi_id MGI:2444725	chr3	84666192	84704575	protein_coding	+	38383	transmembrane protein 154	4738	0.046	0.092	0.027	0.043	0.167	0.084	0.137	0.097	0.13	0.102	0.07	0.052	0.112	0.032	0.073	0.021	0.03
ENSMUSG00000043953	Ccrl2	54199	89.251	2.159	2.159	1.111	0.256	4.343	0	0.001	60.736	44.204	60.086	39.628	149.218	113.46	69.525	103.525	166.863	95.102	79.418	51.163	111.016	mgi_id MGI:1920904	chr9	111054486	111057519	protein_coding	-	3033	chemokine (C-C motif) receptor-like 2	2598	0.333	0.242	0.329	0.217	0.818	0.622	0.381	0.567	0.914	0.521	0.435	0.28	0.608	1.624	1.329	1.782	1.052
ENSMUSG00000020143	Dock2	94176	512.662	2.16	2.16	1.111	0.199	5.595	0	0	328.355	252.733	307.836	290.004	740.239	652.911	555.282	618.219	930.422	628.35	334.936	294.732	637.194	mgi_id MGI:2149010	chr11	34226815	34783892	protein_coding	-	557077	dedicator of cyto-kinesis 2	11425	0.409	0.315	0.384	0.361	0.922	0.814	0.692	0.77	1.159	0.783	0.417	0.367	0.794	0.048	0.041	0.05	0.042
ENSMUSG00000039865	Slc44a3	213603	12.08	2.161	2.161	1.112	0.488	2.276	0.023	0.125	6.643	8.649	4.115	8.106	27.796	6.189	10.978	15.626	16.898	19.247	8.632	6.878	15.052	mgi_id MGI:2384860	chr3	121459528	121532404	protein_coding	-	72876	solute carrier family 44, member 3	5057	0.019	0.024	0.012	0.023	0.078	0.017	0.031	0.044	0.048	0.054	0.024	0.019	0.042	0.007	0.011	0.005	0.009
ENSMUSG00000021624	Cd180	17079	206.699	2.163	2.163	1.113	0.254	4.389	0	0.001	153.738	112.432	93.832	114.381	405.229	272.304	199.426	283.228	238.678	283.041	117.4	118.596	257.044	mgi_id MGI:1194924	chr13	102693558	102739629	protein_coding	+	46071	CD180 antigen	4509	0.485	0.355	0.296	0.361	1.28	0.86	0.63	0.894	0.754	0.894	0.371	0.374	0.812	0.271	0.222	0.183	0.2
ENSMUSG00000085519	Gm13703	--	20.323	2.168	2.168	1.116	0.362	3.085	0.002	0.027	9.49	18.258	7.408	11.708	32.184	22.692	33.847	22.463	24.29	13.586	27.624	11.716	25.241	mgi_id MGI:3651307	chr2	73357268	73364333	antisense	+	7065	predicted gene 13703	449	0.301	0.579	0.235	0.371	1.021	0.72	1.073	0.712	0.77	0.431	0.876	0.372	0.8	0.109	0.236	0.094	0.133
ENSMUSG00000055323	Gm9967	100038751	26.848	2.171	2.171	1.118	0.298	3.755	0	0.005	12.337	20.18	19.754	9.006	38.036	25.786	32.933	30.276	42.244	32.833	31.94	15.319	33.435	mgi_id MGI:3704300	chr7	126768082	126776818	processed_transcript	-	8736	predicted gene 9967	2193	0.08	0.131	0.128	0.058	0.247	0.167	0.214	0.197	0.274	0.213	0.207	0.099	0.217	0.115	0.211	0.203	0.083
ENSMUSG00000046245	Pilra	231805	31.7	2.173	2.173	1.12	0.486	2.303	0.021	0.121	32.266	12.492	22.223	5.404	57.054	29.912	30.188	39.066	81.32	21.511	17.265	18.096	39.474	mgi_id MGI:2450529	chr5	137821952	137836281	protein_coding	-	14329	paired immunoglobin-like type 2 receptor alpha	3090	0.149	0.058	0.102	0.025	0.263	0.138	0.139	0.18	0.375	0.099	0.08	0.083	0.182	0.183	0.079	0.14	0.03
ENSMUSG00000085081	Rptoros	319454	10.047	2.174	2.174	1.12	0.532	2.107	0.035	--	5.694	6.727	4.939	5.404	24.87	5.157	16.466	9.766	5.28	15.85	10.359	5.691	12.536	mgi_id MGI:2442055	chr11	119820812	119834365	antisense	-	13553	regulatory associated protein of MTOR, complex 1, opposite strand	1174	0.069	0.082	0.06	0.066	0.302	0.063	0.2	0.118	0.064	0.192	0.126	0.069	0.152	0.034	0.045	0.033	0.032
ENSMUSG00000060802	B2m	12010	8047.35	2.175	2.175	1.121	0.176	6.387	0	0	5565.9	4134.05	4962.42	3753.84	12745	12585.8	7437.3	8568.15	13047	8115.34	7605.98	4604.06	10014.9	mgi_id MGI:88127	chr2	122147686	122153083	protein_coding	+	5397	beta-2 microglobulin	860	92.145	68.44	82.154	62.146	210.997	208.362	123.127	141.848	215.998	134.352	125.919	76.221	165.8	83.63	69.827	82.71	55.976
ENSMUSG00000026548	Slamf9	98365	46.287	2.179	2.179	1.124	0.334	3.365	0.001	0.014	33.215	31.712	12.346	28.82	58.517	71.17	65.865	59.576	83.432	31.701	32.803	26.523	57.581	mgi_id MGI:1923692	chr1	172475358	172478575	protein_coding	+	3217	SLAM family member 9	1313	0.36	0.344	0.134	0.313	0.635	0.772	0.714	0.646	0.905	0.344	0.356	0.288	0.624	0.837	0.899	0.345	0.721
ENSMUSG00000033355	Rtp4	67775	290.015	2.185	2.185	1.127	0.356	3.164	0.002	0.022	194.546	147.988	184.372	134.195	435.951	574.52	256.143	331.084	494.254	310.212	126.896	165.275	361.294	mgi_id MGI:1915025	chr16	23520291	23614222	protein_coding	+	93931	receptor transporter protein 4	2131	1.3	0.989	1.232	0.897	2.913	3.838	1.711	2.212	3.302	2.073	0.848	1.104	2.414	0.168	0.144	0.177	0.115
ENSMUSG00000110534	Gm45708	108167364	11.92	2.185	2.185	1.128	0.455	2.476	0.013	0.089	8.541	1.922	5.762	10.808	14.629	21.661	10.978	12.696	14.785	18.115	11.222	6.758	14.869	mgi_id MGI:5804823	chr8	93565977	93628624	lincRNA	-	62647	predicted gene 45708	2868	0.042	0.01	0.029	0.054	0.073	0.108	0.054	0.063	0.073	0.09	0.056	0.034	0.074	0.011	0.003	0.008	0.014
ENSMUSG00000074342	I830077J02Rik	433638	151.158	2.188	2.188	1.13	0.236	4.787	0	0	106.288	68.228	83.132	86.461	182.865	282.619	152.771	182.634	257.688	142.652	117.4	86.027	188.376	mgi_id MGI:3588284	chr3	105924358	105932664	protein_coding	-	8306	RIKEN cDNA I830077J02 gene	2865	0.528	0.339	0.413	0.43	0.909	1.404	0.759	0.908	1.281	0.709	0.583	0.428	0.936	1.038	0.749	0.9	0.838
ENSMUSG00000006649	Nphs1	54631	160.487	2.189	2.189	1.131	0.262	4.317	0	0.001	94.9	73.033	125.11	72.051	188.717	317.688	240.592	95.712	197.49	167.56	192.502	91.273	200.037	mgi_id MGI:1859637	chr7	30458315	30487223	protein_coding	+	28908	nephrosis 1, nephrin	6620	0.204	0.157	0.269	0.155	0.406	0.683	0.517	0.206	0.425	0.36	0.414	0.196	0.43	0.266	0.23	0.389	0.201
ENSMUSG00000039853	Trim14	74735	56.048	2.189	2.189	1.13	0.287	3.943	0	0.003	35.113	31.712	28.808	31.522	96.553	71.17	50.314	86.922	91.881	58.872	33.666	31.789	69.911	mgi_id MGI:1921985	chr4	46493781	46536141	protein_coding	-	42360	tripartite motif-containing 14	4338	0.115	0.104	0.095	0.103	0.317	0.234	0.165	0.285	0.302	0.193	0.11	0.104	0.229	0.067	0.068	0.061	0.06
ENSMUSG00000021176	Efcab11	78767	15.959	2.189	2.189	1.13	0.536	2.109	0.035	0.162	4.745	9.61	13.993	8.106	2.926	30.944	39.336	15.626	20.066	18.115	12.085	9.113	19.871	mgi_id MGI:1926017	chr12	99693045	99884439	protein_coding	-	191394	EF-hand calcium binding domain 11	5309	0.013	0.026	0.038	0.022	0.008	0.083	0.105	0.042	0.054	0.049	0.032	0.024	0.053	0.002	0.005	0.007	0.003
ENSMUSG00000114253	Gm47798	--	27.887	2.193	2.193	1.133	0.352	3.222	0.001	0.02	12.337	12.492	21.4	17.112	27.796	28.881	60.377	42.973	29.571	33.965	19.854	15.835	34.774	mgi_id MGI:6096974	chr14	16304511	16308325	sense_intronic	+	3814	predicted gene, 47798	3815	0.046	0.047	0.08	0.064	0.104	0.108	0.225	0.16	0.11	0.127	0.074	0.059	0.13	0.262	0.299	0.505	0.361
ENSMUSG00000031103	Elf4	56501	154.204	2.202	2.202	1.139	0.247	4.615	0	0	84.461	66.306	97.125	100.871	206.272	224.857	149.112	177.75	311.549	174.353	103.588	87.191	192.497	mgi_id MGI:1928377	chrX	48411046	48463132	protein_coding	-	52086	E74-like factor 4 (ets domain transcription factor)	6148	0.196	0.154	0.225	0.234	0.478	0.521	0.345	0.412	0.721	0.404	0.24	0.202	0.446	0.131	0.116	0.168	0.156
ENSMUSG00000037405	Icam1	15894	382.186	2.211	2.211	1.144	0.244	4.684	0	0	212.577	168.168	288.082	193.636	577.854	551.828	278.098	411.17	769.895	450.601	302.133	215.616	477.368	mgi_id MGI:96392	chr9	21015985	21028817	protein_coding	+	12832	intercellular adhesion molecule 1	4360	0.694	0.549	0.941	0.632	1.887	1.802	0.908	1.343	2.514	1.471	0.987	0.704	1.559	1.343	1.195	2.019	1.214
ENSMUSG00000108373	Gm45168	--	8.902	2.215	2.215	1.147	0.55	2.085	0.037	--	9.49	1.922	2.469	6.304	8.778	12.377	16.466	6.837	14.785	12.454	6.043	5.046	11.106	mgi_id MGI:5753744	chr7	79577755	79579079	lincRNA	-	1324	predicted gene 45168	1083	0.125	0.025	0.032	0.083	0.115	0.163	0.216	0.09	0.194	0.164	0.079	0.066	0.146	0.581	0.132	0.168	0.383
ENSMUSG00000034634	Ly6d	17068	28.257	2.217	2.217	1.149	0.49	2.342	0.019	0.113	27.521	12.492	9.877	13.51	78.998	48.478	21.955	9.766	35.907	20.379	31.94	15.85	35.346	mgi_id MGI:96881	chr15	74762056	74763620	protein_coding	-	1564	lymphocyte antigen 6 complex, locus D	744	0.527	0.239	0.189	0.259	1.512	0.928	0.42	0.187	0.687	0.39	0.611	0.303	0.676	1.427	0.728	0.568	0.695
ENSMUSG00000025498	Irf7	54123	308.263	2.22	2.22	1.151	0.361	3.19	0.001	0.021	226.812	183.543	135.81	147.704	561.762	503.35	236.932	415.076	478.412	366.821	134.665	173.467	385.288	mgi_id MGI:1859212	chr7	141262706	141266481	protein_coding	-	3775	interferon regulatory factor 7	3776	0.855	0.692	0.512	0.557	2.118	1.898	0.893	1.565	1.804	1.383	0.508	0.654	1.453	4.872	4.432	3.236	3.149
ENSMUSG00000002944	Cd36	12491	60.974	2.222	2.222	1.152	0.461	2.497	0.013	0.086	49.348	35.556	22.223	29.721	140.441	55.699	35.677	33.206	156.302	84.912	27.624	34.212	76.266	mgi_id MGI:107899	chr5	17781690	17888801	protein_coding	-	107111	CD36 molecule	3590	0.196	0.141	0.088	0.118	0.557	0.221	0.141	0.132	0.62	0.337	0.11	0.136	0.302	0.037	0.03	0.019	0.022
ENSMUSG00000015947	Fcgr1	14129	505.798	2.223	2.223	1.152	0.198	5.815	0	0	274.262	307.507	281.497	273.793	741.702	775.654	468.376	495.162	928.31	620.425	397.089	284.265	632.388	mgi_id MGI:95498	chr3	96282909	96293969	protein_coding	-	11060	Fc receptor, IgG, high affinity I	2589	1.508	1.691	1.548	1.506	4.079	4.266	2.576	2.723	5.105	3.412	2.184	1.563	3.478	2.011	2.535	2.289	1.992
ENSMUSG00000052760	A630001G21Rik	319997	39.518	2.223	2.223	1.153	0.395	2.92	0.004	0.038	19.929	29.79	14.816	24.317	54.128	18.566	37.507	61.529	91.881	55.476	26.76	22.213	49.407	mgi_id MGI:2443131	chr1	85717083	85778643	protein_coding	-	61560	RIKEN cDNA A630001G21 gene	2709	0.105	0.157	0.078	0.128	0.284	0.098	0.197	0.323	0.483	0.292	0.141	0.117	0.26	0.026	0.044	0.022	0.032
ENSMUSG00000069830	Nlrp1a	195046	94.857	2.226	2.226	1.155	0.213	5.417	0	0	71.175	45.165	54.324	42.33	121.423	123.775	131.731	127.941	149.966	99.63	75.965	53.249	118.633	mgi_id MGI:2684861	chr11	71092236	71144704	protein_coding	-	52468	NLR family, pyrin domain containing 1A	4166	0.243	0.154	0.186	0.145	0.415	0.423	0.45	0.437	0.513	0.34	0.26	0.182	0.405	0.11	0.078	0.093	0.065
ENSMUSG00000112907	Gm47015	--	15.275	2.227	2.227	1.155	0.458	2.523	0.012	0.083	8.541	13.453	5.762	6.304	33.647	16.503	10.978	18.556	26.402	19.247	8.632	8.515	19.138	mgi_id MGI:6095697	chr10	79412962	79417905	lincRNA	-	4943	predicted gene, 47015	2709	0.045	0.071	0.03	0.033	0.177	0.087	0.058	0.098	0.139	0.101	0.045	0.045	0.101	0.14	0.248	0.105	0.103
ENSMUSG00000056682	4930465K10Rik	67640	7.691	2.227	2.227	1.155	0.538	2.148	0.032	--	5.694	4.805	3.292	3.603	5.852	16.503	9.148	8.79	12.673	9.057	5.179	4.348	9.6	mgi_id MGI:1914890	chr18	77714210	77715449	pseudogene	+	1239	RIKEN cDNA 4930465K10 gene	1238	0.065	0.055	0.038	0.041	0.067	0.19	0.105	0.101	0.146	0.104	0.06	0.05	0.11	0.373	0.354	0.239	0.234
ENSMUSG00000020641	Rsad2	58185	163.091	2.228	2.228	1.156	0.28	4.122	0	0.001	103.441	97.057	100.417	64.846	256.011	289.839	147.282	259.789	217.556	176.617	81.144	91.44	204.034	mgi_id MGI:1929628	chr12	26442746	26456452	protein_coding	-	13706	radical S-adenosyl methionine domain containing 2	4335	0.34	0.319	0.33	0.213	0.841	0.952	0.484	0.853	0.715	0.58	0.267	0.3	0.67	0.612	0.646	0.659	0.381
ENSMUSG00000105950	Gm43679	--	14.484	2.23	2.23	1.157	0.391	2.961	0.003	0.035	8.541	6.727	7.408	9.907	13.166	19.598	24.7	19.533	19.01	20.379	10.359	8.146	18.106	mgi_id MGI:5663816	chr5	3751901	3755577	TEC	-	3676	predicted gene 43679	3677	0.033	0.026	0.029	0.038	0.051	0.076	0.096	0.076	0.074	0.079	0.04	0.032	0.07	0.188	0.167	0.181	0.217
ENSMUSG00000044678	Ly6k	76486	11.62	2.234	2.234	1.159	0.54	2.146	0.032	0.153	8.541	0.961	6.585	9.907	14.629	13.409	29.274	8.79	16.898	10.189	8.632	6.498	14.546	mgi_id MGI:1923736	chr15	74796874	74799986	protein_coding	-	3112	lymphocyte antigen 6 complex, locus K	829	0.147	0.017	0.113	0.17	0.251	0.23	0.503	0.151	0.29	0.175	0.148	0.112	0.25	0.223	0.028	0.19	0.256
ENSMUSG00000045322	Tlr9	81897	161.531	2.236	2.236	1.161	0.202	5.76	0	0	96.798	77.838	82.309	104.474	216.512	246.518	199.426	180.68	285.146	140.388	146.75	90.355	202.203	mgi_id MGI:1932389	chr9	106222598	106226883	protein_coding	+	4285	toll-like receptor 9	3478	0.396	0.319	0.337	0.428	0.886	1.009	0.816	0.74	1.167	0.575	0.601	0.37	0.828	1.832	1.656	1.728	1.962
ENSMUSG00000025017	Pik3ap1	83490	525.632	2.237	2.237	1.162	0.164	7.085	0	0	316.018	264.264	349.814	244.973	740.239	730.27	570.833	693.421	834.317	611.368	426.439	293.767	658.127	mgi_id MGI:1933177	chr19	41272377	41385102	protein_coding	-	112725	phosphoinositide-3-kinase adaptor protein 1	5572	0.807	0.675	0.894	0.626	1.891	1.866	1.459	1.772	2.132	1.562	1.09	0.751	1.682	0.227	0.214	0.279	0.175
ENSMUSG00000078502	Gm13212	433801	28.8	2.243	2.243	1.165	0.424	2.749	0.006	0.053	29.419	11.532	7.408	16.211	29.258	41.258	25.614	39.066	70.759	20.379	25.897	16.142	36.033	mgi_id MGI:3651014	chr4	145585166	145625345	protein_coding	+	40179	zinc finger protein 268	3595	0.117	0.046	0.029	0.064	0.116	0.163	0.101	0.155	0.28	0.081	0.103	0.064	0.143	0.059	0.026	0.017	0.032
ENSMUSG00000026979	Psd4	215632	125.098	2.244	2.244	1.166	0.253	4.603	0	0	65.481	68.228	58.439	86.461	213.587	116.554	118.924	147.474	246.071	160.767	94.093	69.652	156.781	mgi_id MGI:2674093	chr2	24367580	24414954	protein_coding	+	47374	pleckstrin and Sec7 domain containing 4	11786	0.079	0.082	0.071	0.104	0.258	0.141	0.144	0.178	0.297	0.194	0.114	0.084	0.189	0.112	0.131	0.111	0.147
ENSMUSG00000094597	Gm4810	218298	15.078	2.246	2.246	1.167	0.459	2.546	0.011	0.079	11.388	1.922	14.816	5.404	11.703	17.535	20.126	22.463	28.515	14.718	17.265	8.382	18.903	mgi_id MGI:3648106	chr13	64509490	64511096	processed_pseudogene	+	1606	predicted gene 4810	1607	0.101	0.017	0.131	0.048	0.104	0.155	0.178	0.199	0.253	0.13	0.153	0.074	0.167	0.575	0.109	0.83	0.271
ENSMUSG00000030935	Acsm3	20216	20.835	2.248	2.248	1.168	0.42	2.779	0.005	0.05	8.541	5.766	13.169	18.913	14.629	33.007	35.677	18.556	39.076	27.172	14.675	11.597	26.113	mgi_id MGI:99538	chr7	119760923	119787513	protein_coding	+	26590	acyl-CoA synthetase medium-chain family member 3	4936	0.025	0.017	0.038	0.055	0.042	0.095	0.103	0.054	0.113	0.078	0.042	0.033	0.075	0.026	0.02	0.045	0.057
ENSMUSG00000063268	Parp10	671535	279.092	2.249	2.249	1.169	0.258	4.533	0	0	167.024	123.964	173.672	156.71	400.841	517.79	257.058	261.742	523.825	314.741	172.647	155.343	349.806	mgi_id MGI:3712326	chr15	76231174	76243441	protein_coding	-	12267	poly (ADP-ribose) polymerase family, member 10	4275	0.556	0.413	0.578	0.522	1.335	1.724	0.856	0.872	1.745	1.048	0.575	0.517	1.165	1.104	0.921	1.274	1.028
ENSMUSG00000044701	Il27	246779	6.951	2.251	2.251	1.17	0.589	1.988	0.047	--	1.898	6.727	4.115	2.702	10.24	11.346	5.489	13.673	10.561	4.529	5.179	3.861	8.717	mgi_id MGI:2384409	chr7	126589010	126594941	protein_coding	-	5931	interleukin 27	1021	0.026	0.094	0.057	0.038	0.143	0.158	0.077	0.191	0.147	0.063	0.072	0.054	0.122	0.026	0.103	0.062	0.037
ENSMUSG00000034112	Atp2c2	69047	61.16	2.252	2.252	1.171	0.395	2.966	0.003	0.034	20.878	30.751	39.508	45.032	49.739	141.309	85.991	61.529	122.507	27.172	48.341	34.042	76.656	mgi_id MGI:1916297	chr8	119700009	119757717	protein_coding	+	57708	ATPase, Ca++ transporting, type 2C, member 2	3222	0.092	0.136	0.175	0.199	0.22	0.624	0.38	0.272	0.541	0.12	0.214	0.15	0.339	0.029	0.049	0.062	0.063
ENSMUSG00000074170	Plekhf1	72287	198.821	2.255	2.255	1.173	0.277	4.237	0	0.001	113.88	113.393	119.348	95.467	217.975	357.915	341.219	136.731	351.681	215.111	124.306	110.522	249.277	mgi_id MGI:1919537	chr7	38216972	38228016	protein_coding	-	11044	pleckstrin homology domain containing, family F (with FYVE domain) member 1	5263	0.308	0.307	0.323	0.258	0.59	0.968	0.923	0.37	0.951	0.582	0.336	0.299	0.674	0.836	0.936	0.972	0.696
ENSMUSG00000097714	Gm20109	100504201	10.912	2.256	2.256	1.174	0.497	2.36	0.018	0.11	6.643	4.805	7.408	5.404	8.778	29.912	10.063	9.766	15.841	10.189	11.222	6.065	13.682	mgi_id MGI:5012294	chr17	28522381	28523148	lincRNA	-	767	predicted gene, 20109	671	0.141	0.102	0.157	0.115	0.186	0.635	0.214	0.207	0.336	0.216	0.238	0.129	0.29	0.702	0.571	0.869	0.567
ENSMUSG00000039720	Got1l1	76615	31.896	2.258	2.258	1.175	0.497	2.365	0.018	0.109	12.337	34.595	18.931	5.404	10.24	41.258	76.843	46.879	22.178	40.758	41.435	17.817	39.942	mgi_id MGI:1923865	chr8	27197459	27223828	protein_coding	-	26369	glutamic-oxaloacetic transaminase 1-like 1	1822	0.096	0.27	0.148	0.042	0.08	0.322	0.6	0.366	0.173	0.318	0.324	0.139	0.312	0.038	0.12	0.065	0.016
ENSMUSG00000000958	Slc7a7	20540	213.067	2.262	2.262	1.178	0.162	7.249	0	0	96.798	133.574	133.341	108.076	286.733	326.971	225.04	267.602	315.773	254.736	195.092	117.947	267.421	mgi_id MGI:1337120	chr14	54369442	54417780	protein_coding	-	48338	solute carrier family 7 (cationic amino acid transporter, y+ system), member 7	3315	0.416	0.574	0.573	0.464	1.231	1.404	0.967	1.149	1.356	1.094	0.838	0.507	1.149	0.162	0.252	0.248	0.18
ENSMUSG00000017697	Ada	11486	43.471	2.262	2.262	1.177	0.328	3.589	0	0.007	18.98	20.18	37.862	18.913	68.757	56.73	78.673	47.856	66.534	28.304	35.393	23.984	54.607	mgi_id MGI:87916	chr2	163726584	163750239	protein_coding	-	23655	adenosine deaminase	2002	0.135	0.144	0.269	0.135	0.489	0.403	0.559	0.34	0.473	0.201	0.252	0.171	0.388	0.065	0.078	0.144	0.064
ENSMUSG00000035692	Isg15	100038882	138.639	2.262	2.262	1.178	0.333	3.54	0	0.009	111.033	71.111	79.84	45.032	248.697	228.983	89.65	125.011	240.79	207.186	77.691	76.754	174.001	mgi_id MGI:1855694	chr4	156199455	156200796	protein_coding	-	1341	ISG15 ubiquitin-like modifier	703	2.249	1.44	1.617	0.912	5.037	4.637	1.816	2.532	4.877	4.196	1.573	1.554	3.524	6.714	4.834	5.356	2.703
ENSMUSG00000038651	Sycp2l	637277	12.044	2.265	2.265	1.18	0.523	2.254	0.024	0.129	3.796	3.844	9.877	9.006	8.778	19.598	17.381	11.72	27.459	15.85	5.179	6.631	15.138	mgi_id MGI:2685114	chr13	41114307	41174351	protein_coding	+	60044	synaptonemal complex protein 2-like	2823	0.019	0.019	0.05	0.045	0.044	0.099	0.088	0.059	0.138	0.08	0.026	0.033	0.076	0.005	0.006	0.015	0.012
ENSMUSG00000097976	Gm26918	--	8.252	2.27	2.27	1.183	0.522	2.266	0.023	--	2.847	6.727	5.762	2.702	14.629	6.189	10.978	9.766	12.673	12.454	6.043	4.509	10.39	mgi_id MGI:5504033	chr5	14520673	14539852	antisense	-	19179	predicted gene, 26918	728	0.056	0.132	0.113	0.053	0.286	0.121	0.215	0.191	0.248	0.244	0.118	0.088	0.203	0.012	0.032	0.027	0.011
ENSMUSG00000037944	Ccr7	12775	37.174	2.271	2.271	1.183	0.502	2.359	0.018	0.11	24.674	20.18	17.285	19.814	89.238	6.189	42.081	43.949	88.712	28.304	28.487	20.488	46.709	mgi_id MGI:103011	chr11	99144196	99155077	protein_coding	-	10881	chemokine (C-C motif) receptor 7	1978	0.178	0.145	0.124	0.143	0.642	0.045	0.303	0.316	0.639	0.204	0.205	0.147	0.336	0.184	0.169	0.143	0.147
ENSMUSG00000106492	Gm29707	101055666	12.492	2.274	2.274	1.185	0.476	2.488	0.013	0.087	2.847	8.649	12.346	3.603	14.629	24.755	19.211	9.766	11.617	13.586	16.402	6.861	15.709	mgi_id MGI:5588866	chr5	102070218	102071782	lincRNA	+	1564	predicted gene, 29707	1017	0.04	0.121	0.173	0.05	0.205	0.347	0.269	0.137	0.163	0.19	0.23	0.096	0.22	0.148	0.504	0.71	0.185
ENSMUSG00000102801	Gm37478	--	10.302	2.28	2.28	1.189	0.507	2.344	0.019	0.113	8.541	5.766	2.469	6.304	4.389	17.535	14.637	7.813	11.617	16.982	17.265	5.77	12.891	mgi_id MGI:5610706	chr1	123363740	123367234	TEC	-	3494	predicted gene, 37478	3495	0.035	0.023	0.01	0.026	0.018	0.071	0.06	0.032	0.047	0.069	0.07	0.024	0.053	0.198	0.15	0.064	0.145
ENSMUSG00000068105	Tnfrsf13c	72049	25.31	2.281	2.281	1.19	0.33	3.607	0	0.007	6.643	14.414	18.931	15.311	39.499	38.164	27.444	19.533	35.907	27.172	35.393	13.825	31.873	mgi_id MGI:1919299	chr15	82221743	82224369	protein_coding	-	2626	tumor necrosis factor receptor superfamily, member 13c	2048	0.046	0.1	0.132	0.106	0.275	0.265	0.191	0.136	0.25	0.189	0.246	0.096	0.222	0.205	0.5	0.648	0.469
ENSMUSG00000058163	Gm5431	432555	77.344	2.283	2.283	1.191	0.2	5.947	0	0	51.246	38.438	42.801	37.827	89.238	103.146	94.224	112.315	122.507	91.705	67.332	42.578	97.21	mgi_id MGI:3645205	chr11	48887422	48902214	protein_coding	-	14792	predicted gene 5431	3862	0.189	0.142	0.158	0.139	0.329	0.38	0.347	0.414	0.452	0.338	0.248	0.157	0.358	0.281	0.237	0.26	0.206
ENSMUSG00000085511	Gm11738	100503797	32.547	2.294	2.294	1.198	0.463	2.587	0.01	0.073	18.031	16.336	16.462	20.715	23.407	88.705	37.507	15.626	66.534	15.85	38.846	17.886	40.925	mgi_id MGI:3650365	chr11	118114855	118118279	antisense	+	3424	predicted gene 11738	2158	0.119	0.108	0.109	0.137	0.154	0.585	0.247	0.103	0.439	0.105	0.256	0.118	0.27	0.427	0.435	0.432	0.487
ENSMUSG00000030107	Usp18	24110	88.414	2.298	2.298	1.201	0.326	3.687	0	0.006	63.583	44.204	50.209	35.125	163.847	156.781	82.332	78.132	151.022	104.159	43.162	48.28	111.348	mgi_id MGI:1344364	chr6	121245906	121270917	protein_coding	+	25011	ubiquitin specific peptidase 18	2790	0.324	0.226	0.256	0.179	0.836	0.8	0.42	0.399	0.771	0.532	0.22	0.246	0.568	0.206	0.161	0.181	0.113
ENSMUSG00000071893	Vmn1r4	171194	10.88	2.301	2.301	1.202	0.513	2.342	0.019	0.113	0.949	11.532	4.115	7.205	17.555	16.503	10.978	18.556	13.729	9.057	9.496	5.95	13.696	mgi_id MGI:2159457	chr6	56924015	56958100	protein_coding	+	34085	vomeronasal 1 receptor 4	3740	0.004	0.044	0.016	0.027	0.067	0.063	0.042	0.071	0.052	0.034	0.036	0.023	0.052	0.002	0.031	0.011	0.017
ENSMUSG00000071637	Cebpd	12609	434.853	2.308	2.308	1.206	0.32	3.77	0	0.004	206.883	179.7	334.175	227.861	689.036	666.32	365.004	524.461	792.073	557.024	240.843	237.154	547.823	mgi_id MGI:103573	chr16	15887286	15891031	protein_coding	+	3745	CCAAT/enhancer binding protein (C/EBP), delta	3746	0.786	0.683	1.27	0.866	2.619	2.533	1.387	1.993	3.01	2.117	0.915	0.901	2.082	4.48	4.374	8.027	4.897
ENSMUSG00000022575	Gsdmd	69146	252.156	2.313	2.313	1.21	0.222	5.461	0	0	157.534	119.159	149.803	122.486	343.787	385.764	289.991	280.299	501.647	226.432	196.818	137.246	317.82	mgi_id MGI:1916396	chr15	75862327	75867408	protein_coding	+	5081	gasdermin D	2377	0.944	0.714	0.897	0.734	2.059	2.311	1.737	1.679	3.005	1.356	1.179	0.822	1.904	2.514	2.138	2.652	1.94
ENSMUSG00000050335	Lgals3	16854	82.769	2.314	2.314	1.21	0.39	3.102	0.002	0.026	18.031	65.345	45.27	51.336	147.755	60.856	100.628	86.922	201.715	89.441	43.162	44.996	104.354	mgi_id MGI:96778	chr14	47367751	47386160	protein_coding	+	18409	lectin, galactose binding, soluble 3	1858	0.138	0.501	0.347	0.393	1.132	0.466	0.771	0.666	1.546	0.685	0.331	0.345	0.8	0.079	0.324	0.221	0.224
ENSMUSG00000075010	AW112010	107350	144.267	2.319	2.319	1.214	0.34	3.573	0	0.008	94.9	61.501	73.255	83.759	197.494	188.756	83.247	123.058	397.093	181.146	102.725	78.354	181.931	mgi_id MGI:2147706	chr19	11047612	11055808	lincRNA	-	8196	expressed sequence AW112010	804	1.681	1.089	1.297	1.483	3.497	3.343	1.474	2.179	7.032	3.208	1.819	1.388	3.222	0.939	0.684	0.804	0.822
ENSMUSG00000050493	Fam167b	230766	45.461	2.323	2.323	1.216	0.227	5.363	0	0	17.082	30.751	23.87	27.019	58.517	66.013	51.229	55.669	66.534	46.419	56.974	24.68	57.336	mgi_id MGI:2668032	chr4	129576815	129578549	protein_coding	-	1734	family with sequence similarity 167, member B	959	0.254	0.457	0.354	0.401	0.869	0.98	0.761	0.826	0.988	0.689	0.846	0.366	0.851	0.799	1.617	1.238	1.254
ENSMUSG00000031838	Ifi30	65972	466.733	2.324	2.324	1.217	0.213	5.703	0	0	279.956	221.982	260.097	250.376	708.054	641.565	492.161	495.162	972.666	431.354	380.687	253.103	588.807	mgi_id MGI:2137648	chr8	70762774	70766663	processed_transcript	-	3889	interferon gamma inducible protein 30	981	4.063	3.222	3.775	3.634	10.276	9.311	7.143	7.186	14.117	6.26	5.525	3.673	8.546	5.838	5.203	6.016	5.181
ENSMUSG00000102715	Gm6209	621304	18.875	2.324	2.324	1.217	0.588	2.069	0.039	0.172	15.184	12.492	9.054	4.503	20.481	16.503	45.74	18.556	2.112	18.115	44.888	10.308	23.771	mgi_id MGI:3643374	chr3	50516399	50607223	processed_transcript	-	90824	predicted gene 6209	3685	0.059	0.048	0.035	0.017	0.079	0.064	0.177	0.072	0.008	0.07	0.173	0.04	0.092	0.014	0.013	0.009	0.004
ENSMUSG00000015950	Ncf1	17969	1072.69	2.327	2.327	1.219	0.185	6.576	0	0	627.291	535.255	590.98	571.903	1506.81	1728.72	1259.68	1110.45	1930.55	1126.5	811.443	581.357	1353.45	mgi_id MGI:97283	chr5	134220053	134229625	protein_coding	-	9572	neutrophil cytosolic factor 1	3663	2.438	2.08	2.297	2.223	5.857	6.719	4.896	4.316	7.504	4.379	3.154	2.26	5.261	5.314	5.098	5.554	4.808
ENSMUSG00000048572	Tmem252	226040	126.981	2.331	2.331	1.221	0.315	3.876	0	0.003	60.736	48.048	97.125	68.448	174.088	240.329	89.65	185.563	236.566	121.141	75.102	68.589	160.348	mgi_id MGI:3583948	chr19	24674008	24682233	protein_coding	+	8225	transmembrane protein 252	5034	0.172	0.136	0.275	0.194	0.492	0.68	0.254	0.525	0.669	0.343	0.212	0.194	0.454	0.599	0.533	1.062	0.67
ENSMUSG00000020932	Gfap	14580	19208.5	2.334	2.334	1.223	0.225	5.431	0	0	10214.1	10568.6	10204.7	10567.1	31008.1	20449.6	17143.3	26189.8	35235.7	25037.8	14674.2	10388.6	24248.3	mgi_id MGI:95697	chr11	102887336	102900912	protein_coding	-	13576	glial fibrillary acidic protein	4218	34.477	35.674	34.445	35.669	104.666	69.026	57.866	88.402	118.935	84.513	49.532	35.066	81.849	61.011	70.966	67.615	62.642
ENSMUSG00000042351	Grap2	17444	47.158	2.338	2.338	1.225	0.337	3.639	0	0.006	28.47	28.829	20.577	23.417	108.256	46.415	35.677	50.786	82.376	61.137	32.803	25.323	59.636	mgi_id MGI:1333842	chr15	80572594	80652854	protein_coding	+	80260	GRB2-related adaptor protein 2	6243	0.065	0.066	0.047	0.053	0.247	0.106	0.081	0.116	0.188	0.139	0.075	0.058	0.136	0.029	0.033	0.023	0.023
ENSMUSG00000020017	Hal	15109	15.97	2.339	2.339	1.226	0.59	2.078	0.038	0.17	10.439	6.727	10.7	6.304	40.962	7.22	15.552	9.766	48.581	9.057	10.359	8.543	20.214	mgi_id MGI:96010	chr10	93488768	93519304	protein_coding	+	30536	histidine ammonia lyase	5549	0.027	0.017	0.027	0.016	0.105	0.019	0.04	0.025	0.125	0.023	0.027	0.022	0.052	0.028	0.02	0.032	0.017
ENSMUSG00000087064	Sap30bpos	100503650	59.544	2.35	2.35	1.233	0.468	2.634	0.008	0.067	4.745	52.853	43.624	27.019	32.184	70.139	118.924	118.175	44.356	89.441	53.521	32.06	75.248	mgi_id MGI:3650575	chr11	115946450	115952105	antisense	-	5655	SAP30 binding protein, opposite strand	2352	0.029	0.32	0.264	0.164	0.195	0.425	0.72	0.715	0.269	0.541	0.324	0.194	0.456	0.068	0.852	0.694	0.385
ENSMUSG00000109559	Gm34280	102637485	9.113	2.35	2.35	1.233	0.51	2.417	0.016	--	7.592	0.961	7.408	3.603	7.315	12.377	14.637	10.743	14.785	11.322	9.496	4.891	11.525	mgi_id MGI:5593439	chr7	99694297	99712777	antisense	+	18480	predicted gene, 34280	2114	0.051	0.006	0.05	0.024	0.049	0.083	0.099	0.072	0.1	0.076	0.064	0.033	0.078	0.033	0.005	0.036	0.016
ENSMUSG00000005763	Cd247	12503	32.706	2.351	2.351	1.233	0.383	3.221	0.001	0.02	19.929	19.219	16.462	14.41	62.906	25.786	32.018	40.043	76.039	33.965	18.991	17.505	41.393	mgi_id MGI:88334	chr1	165788681	165877277	protein_coding	+	88596	CD247 antigen	5329	0.053	0.051	0.044	0.038	0.168	0.069	0.086	0.107	0.203	0.091	0.051	0.047	0.111	0.018	0.02	0.017	0.013
ENSMUSG00000045826	Ptprcap	19265	30.007	2.353	2.353	1.234	0.533	2.318	0.02	0.117	8.541	14.414	13.993	27.019	96.553	12.377	26.529	28.323	51.749	38.494	12.085	15.992	38.016	mgi_id MGI:97811	chr19	4153604	4156751	protein_coding	+	3147	protein tyrosine phosphatase, receptor type, C polypeptide-associated protein	1611	0.075	0.127	0.124	0.239	0.853	0.109	0.234	0.25	0.457	0.34	0.107	0.141	0.336	0.22	0.418	0.4	0.691
ENSMUSG00000056737	Capg	12332	198.645	2.355	2.355	1.236	0.218	5.663	0	0	126.217	108.589	111.117	80.156	317.454	267.147	261.632	224.629	335.839	218.507	133.802	106.52	251.287	mgi_id MGI:1098259	chr6	72544391	72562983	protein_coding	+	18592	capping protein (actin filament), gelsolin-like	2529	0.711	0.611	0.626	0.451	1.787	1.504	1.473	1.265	1.891	1.23	0.753	0.6	1.415	0.551	0.532	0.538	0.347
ENSMUSG00000105843	Gm19439	105244487	98.17	2.355	2.355	1.236	0.379	3.265	0.001	0.018	44.603	77.838	54.324	34.224	112.645	220.731	190.278	49.809	153.134	61.137	81.144	52.747	124.126	mgi_id MGI:5011624	chr3	88030878	88033150	TEC	+	2272	predicted gene, 19439	2273	0.279	0.488	0.34	0.214	0.706	1.383	1.192	0.312	0.959	0.383	0.508	0.33	0.777	1.592	3.123	2.151	1.212
ENSMUSG00000005251	Ripk4	72388	19.447	2.359	2.359	1.238	0.342	3.625	0	0.007	5.694	10.571	12.346	12.609	32.184	23.723	16.466	23.44	26.402	27.172	23.307	10.305	24.671	mgi_id MGI:1919638	chr16	97741933	97763787	protein_coding	-	21854	receptor-interacting serine-threonine kinase 4	3591	0.023	0.042	0.049	0.05	0.128	0.094	0.065	0.093	0.105	0.108	0.092	0.041	0.098	0.021	0.044	0.051	0.046
ENSMUSG00000051517	Arhgef39	230098	31.603	2.363	2.363	1.241	0.392	3.163	0.002	0.022	18.031	17.297	9.054	23.417	45.351	67.045	53.973	41.996	29.571	23.775	18.128	16.95	39.977	mgi_id MGI:3036286	chr4	43496142	43499695	protein_coding	-	3553	Rho guanine nucleotide exchange factor (GEF) 39	2675	0.096	0.092	0.048	0.125	0.241	0.357	0.287	0.224	0.157	0.127	0.096	0.09	0.213	0.412	0.444	0.229	0.53
ENSMUSG00000078942	Naip6	17952	27.701	2.367	2.367	1.243	0.366	3.393	0.001	0.013	10.439	16.336	10.7	21.615	36.573	47.447	20.126	25.393	51.749	41.89	22.444	14.773	35.089	mgi_id MGI:1298222	chr13	100281121	100317674	protein_coding	-	36553	NLR family, apoptosis inhibitory protein 6	6827	0.022	0.034	0.022	0.045	0.076	0.099	0.042	0.053	0.108	0.087	0.047	0.031	0.073	0.023	0.041	0.026	0.048
ENSMUSG00000041827	Oasl1	231655	18.593	2.367	2.367	1.243	0.61	2.039	0.041	0.181	10.439	5.766	19.754	3.603	23.407	17.535	18.296	37.113	54.917	6.793	6.906	9.89	23.567	mgi_id MGI:2180849	chr5	114923240	114937915	protein_coding	+	14675	2'-5' oligoadenylate synthetase-like 1	2608	0.057	0.031	0.108	0.02	0.128	0.096	0.1	0.203	0.3	0.037	0.038	0.054	0.129	0.058	0.036	0.121	0.02
ENSMUSG00000021423	Ly86	17084	711.896	2.368	2.368	1.244	0.176	7.05	0	0	374.856	357.477	347.345	441.311	1174.73	1073.74	730.923	780.343	1132.14	849.122	568.873	380.247	901.41	mgi_id MGI:1321404	chr13	37345208	37419036	protein_coding	+	73828	lymphocyte antigen 86	3632	1.469	1.401	1.362	1.73	4.605	4.209	2.865	3.059	4.438	3.329	2.23	1.491	3.534	0.412	0.441	0.423	0.481
ENSMUSG00000035383	Pmch	110312	17.051	2.369	2.369	1.244	0.458	2.718	0.007	0.057	6.643	8.649	12.346	9.006	2.926	31.975	22.87	18.556	20.066	26.04	28.487	9.161	21.56	mgi_id MGI:97629	chr10	88091072	88092375	protein_coding	+	1303	pro-melanin-concentrating hormone	749	0.126	0.164	0.235	0.171	0.056	0.608	0.435	0.353	0.381	0.495	0.541	0.174	0.41	0.413	0.605	0.852	0.556
ENSMUSG00000111947	Gm47438	--	12.834	2.374	2.374	1.247	0.479	2.603	0.009	0.072	13.286	5.766	4.115	4.503	8.778	11.346	23.785	13.673	20.066	23.775	12.085	6.918	16.215	mgi_id MGI:6096390	chr10	128081354	128082970	lincRNA	-	1616	predicted gene, 47438	1617	0.117	0.051	0.036	0.04	0.077	0.1	0.209	0.12	0.177	0.209	0.106	0.061	0.143	0.667	0.325	0.229	0.224
ENSMUSG00000107667	C530044C16Rik	319981	8.256	2.375	2.375	1.248	0.579	2.154	0.031	--	2.847	8.649	1.646	4.503	19.018	10.315	8.233	11.72	5.28	5.661	12.949	4.411	10.454	mgi_id MGI:2443109	chr6	50776115	50815033	lincRNA	+	38918	RIKEN cDNA C530044C16 gene	1810	0.022	0.068	0.013	0.035	0.15	0.081	0.065	0.092	0.042	0.045	0.102	0.035	0.082	0.006	0.02	0.004	0.009
ENSMUSG00000108551	Gm20274	100504538	6.999	2.377	2.377	1.249	0.625	1.999	0.046	--	1.898	0.961	9.054	2.702	11.703	6.189	12.807	11.72	7.393	5.661	6.906	3.654	8.911	mgi_id MGI:5012459	chr7	122995348	122995931	sense_intronic	+	583	predicted gene, 20274	584	0.046	0.023	0.221	0.066	0.285	0.151	0.312	0.286	0.18	0.138	0.168	0.089	0.217	0.264	0.15	1.397	0.373
ENSMUSG00000023052	Npff	54615	15.609	2.386	2.386	1.255	0.423	2.967	0.003	0.034	8.541	2.883	12.346	9.006	23.407	13.409	10.978	19.533	21.122	27.172	23.307	8.194	19.847	mgi_id MGI:1891708	chr15	102523839	102524942	protein_coding	-	1103	neuropeptide FF-amide peptide precursor	1002	0.121	0.041	0.175	0.128	0.333	0.191	0.156	0.278	0.3	0.386	0.331	0.116	0.282	0.628	0.238	1.007	0.657
ENSMUSG00000026358	Rgs1	50778	17.043	2.386	2.386	1.254	0.507	2.476	0.013	0.09	4.745	8.649	9.877	12.609	30.721	16.503	7.318	18.556	44.356	23.775	10.359	8.97	21.656	mgi_id MGI:1354694	chr1	144242296	144249242	protein_coding	-	6946	regulator of G-protein signaling 1	6947	0.01	0.018	0.02	0.026	0.063	0.034	0.015	0.038	0.091	0.049	0.021	0.018	0.044	0.055	0.114	0.128	0.146
ENSMUSG00000023903	Mmp25	240047	57.925	2.39	2.39	1.257	0.401	3.132	0.002	0.024	29.419	18.258	39.508	35.125	114.108	71.17	42.081	45.903	141.517	72.458	27.624	30.578	73.552	mgi_id MGI:2443938	chr17	23628311	23645277	protein_coding	-	16966	matrix metallopeptidase 25	5303	0.079	0.049	0.106	0.094	0.306	0.191	0.113	0.123	0.38	0.195	0.074	0.082	0.197	0.141	0.098	0.209	0.167
ENSMUSG00000100158	Gm28119	--	13.66	2.391	2.391	1.258	0.484	2.598	0.009	0.072	6.643	0.961	14.816	6.304	11.703	11.346	19.211	21.486	19.01	21.511	17.265	7.181	17.362	mgi_id MGI:5578825	chr9	41581908	41582283	sense_intronic	+	375	predicted gene 28119	298	0.317	0.046	0.708	0.301	0.559	0.542	0.918	1.027	0.908	1.028	0.825	0.343	0.829	1.437	0.234	3.554	1.353
ENSMUSG00000056054	S100a8	20201	22.984	2.393	2.393	1.259	0.473	2.66	0.008	0.064	6.643	23.063	6.585	12.609	26.333	55.699	19.211	20.51	46.468	15.85	19.854	12.225	29.132	mgi_id MGI:88244	chr3	90668978	90670035	protein_coding	+	1057	S100 calcium binding protein A8 (calgranulin A)	694	0.136	0.473	0.135	0.259	0.54	1.143	0.394	0.421	0.953	0.325	0.407	0.251	0.598	0.51	1.989	0.56	0.96
ENSMUSG00000017652	Cd40	21939	41.017	2.407	2.407	1.267	0.417	3.039	0.002	0.03	33.215	24.985	13.993	14.41	54.128	45.384	29.274	44.926	118.283	47.551	25.034	21.651	52.083	mgi_id MGI:88336	chr2	165055627	165072948	protein_coding	+	17321	CD40 antigen	3406	0.139	0.104	0.058	0.06	0.226	0.19	0.122	0.188	0.494	0.199	0.105	0.091	0.218	0.156	0.131	0.073	0.067
ENSMUSG00000097593	Gm26676	102631551	15.285	2.411	2.411	1.269	0.536	2.369	0.018	0.108	5.694	7.688	7.408	11.708	5.852	26.818	35.677	16.603	21.122	4.529	25.034	8.124	19.376	mgi_id MGI:5477170	chr18	80323335	80326605	antisense	+	3270	predicted gene, 26676	2226	0.036	0.049	0.047	0.075	0.037	0.172	0.228	0.106	0.135	0.029	0.16	0.052	0.124	0.141	0.214	0.204	0.288
ENSMUSG00000022906	Parp9	80285	416.612	2.412	2.412	1.27	0.23	5.512	0	0	230.608	203.724	212.358	230.562	614.427	701.389	374.152	488.325	793.13	466.451	267.603	219.313	529.354	mgi_id MGI:1933117	chr16	35938470	35972605	protein_coding	+	34135	poly (ADP-ribose) polymerase family, member 9	4872	0.674	0.595	0.621	0.674	1.796	2.05	1.093	1.427	2.318	1.363	0.782	0.641	1.547	0.548	0.544	0.56	0.544
ENSMUSG00000036887	C1qa	12259	6043.54	2.415	2.415	1.272	0.222	5.74	0	0	3323.41	2955.91	3240.51	3198.15	8451.3	10959.2	6609.41	6184.15	10421.6	5947.25	5188.05	3179.5	7680.14	mgi_id MGI:88223	chr4	136895917	136898803	protein_coding	-	2886	complement component 1, q subcomponent, alpha polypeptide	1040	45.497	40.466	44.362	43.783	115.698	150.031	90.483	84.661	142.671	81.418	71.024	43.527	105.141	93.383	93.368	101.002	89.183
ENSMUSG00000019122	Ccl9	20308	82.265	2.417	2.417	1.273	0.312	4.086	0	0.002	40.807	44.204	48.562	38.727	168.236	103.146	67.695	75.202	175.312	86.044	56.974	43.075	104.658	mgi_id MGI:104533	chr11	83572919	83578636	protein_coding	-	5717	chemokine (C-C motif) ligand 9	3045	0.191	0.207	0.227	0.181	0.787	0.482	0.317	0.352	0.82	0.402	0.266	0.201	0.489	0.579	0.705	0.764	0.545
ENSMUSG00000031304	Il2rg	16186	91.54	2.42	2.42	1.275	0.385	3.31	0.001	0.016	43.654	39.399	51.032	57.641	207.735	67.045	78.673	106.455	229.173	80.384	45.752	47.931	116.459	mgi_id MGI:96551	chrX	101264378	101268255	protein_coding	-	3877	interleukin 2 receptor, gamma chain	2387	0.26	0.235	0.304	0.344	1.239	0.4	0.469	0.635	1.367	0.479	0.273	0.286	0.695	0.913	0.926	1.184	1.197
ENSMUSG00000070327	Rnf213	672511	903.847	2.423	2.423	1.277	0.312	4.092	0	0.002	457.419	443.964	497.97	497.15	1424.89	1369.77	762.941	936.607	1686.59	1393.69	471.327	474.126	1149.4	mgi_id MGI:1289196	chr11	119393100	119487418	protein_coding	+	94318	ring finger protein 213	16888	0.386	0.374	0.42	0.419	1.201	1.155	0.643	0.79	1.422	1.175	0.397	0.4	0.969	0.393	0.429	0.475	0.424
ENSMUSG00000071347	C1qtnf9	239126	15.144	2.424	2.424	1.278	0.493	2.592	0.01	0.073	10.439	8.649	5.762	7.205	8.778	34.038	21.955	29.299	22.178	7.925	10.359	8.014	19.219	mgi_id MGI:3045252	chr14	60768134	60780869	protein_coding	+	12735	C1q and tumor necrosis factor related protein 9	1903	0.078	0.065	0.043	0.054	0.066	0.255	0.164	0.219	0.166	0.059	0.078	0.06	0.144	0.066	0.062	0.041	0.046
ENSMUSG00000043085	Tmem82	213989	30.791	2.425	2.425	1.278	0.406	3.152	0.002	0.023	12.337	15.375	18.931	18.013	21.944	66.013	46.655	23.44	66.534	19.247	30.213	16.164	39.149	mgi_id MGI:2384869	chr4	141613376	141618633	protein_coding	-	5257	transmembrane protein 82	3991	0.044	0.055	0.068	0.064	0.078	0.235	0.166	0.084	0.237	0.069	0.108	0.058	0.14	0.19	0.267	0.324	0.276
ENSMUSG00000030966	Trim21	20821	330.311	2.43	2.43	1.281	0.201	6.37	0	0	205.934	147.988	181.08	155.81	541.281	555.954	302.798	342.804	502.703	423.429	273.646	172.703	420.374	mgi_id MGI:106657	chr7	102557921	102565486	protein_coding	-	7565	tripartite motif-containing 21	3714	0.789	0.567	0.694	0.597	2.075	2.131	1.161	1.314	1.927	1.623	1.049	0.662	1.611	2.207	1.783	2.153	1.658
ENSMUSG00000066975	Cryba4	12959	37.19	2.43	2.43	1.281	0.341	3.754	0	0.005	29.419	17.297	14.816	16.211	71.683	53.636	38.421	40.043	65.478	21.511	40.572	19.436	47.335	mgi_id MGI:102716	chr5	112246493	112252518	protein_coding	-	6025	crystallin, beta A4	838	0.5	0.294	0.252	0.275	1.218	0.911	0.653	0.68	1.112	0.365	0.689	0.33	0.804	0.396	0.262	0.221	0.217
ENSMUSG00000026414	Tnnt2	21956	40.156	2.431	2.431	1.281	0.449	2.854	0.004	0.043	30.368	9.61	28.808	15.311	21.944	79.422	59.462	42.973	98.217	30.568	25.034	21.024	51.089	mgi_id MGI:104597	chr1	135836354	135852260	protein_coding	+	15906	troponin T2, cardiac	7752	0.056	0.018	0.053	0.028	0.04	0.146	0.109	0.079	0.18	0.056	0.046	0.039	0.094	0.155	0.055	0.163	0.077
ENSMUSG00000105852	Gm42890	--	35.233	2.438	2.438	1.285	0.442	2.908	0.004	0.039	24.674	10.571	33.747	4.503	27.796	54.667	49.399	44.926	74.983	26.04	36.256	18.374	44.867	mgi_id MGI:5663027	chr3	105959503	105984600	processed_transcript	+	25097	predicted gene 42890	3192	0.11	0.047	0.151	0.02	0.124	0.244	0.22	0.2	0.334	0.116	0.162	0.082	0.2	0.08	0.038	0.121	0.014
ENSMUSG00000042622	Maff	17133	144.621	2.447	2.447	1.291	0.337	3.83	0	0.004	41.756	93.213	105.356	60.343	209.198	307.374	153.686	152.357	269.305	122.274	75.965	75.167	184.308	mgi_id MGI:96910	chr15	79346621	79359076	protein_coding	+	12455	v-maf musculoaponeurotic fibrosarcoma oncogene family, protein F (avian)	2594	0.229	0.512	0.578	0.331	1.148	1.687	0.844	0.836	1.478	0.671	0.417	0.413	1.012	0.272	0.682	0.761	0.39
ENSMUSG00000037921	Ddx60	234311	62.537	2.449	2.449	1.292	0.337	3.834	0	0.004	55.042	19.219	30.454	25.218	93.627	104.177	57.632	94.735	105.61	66.798	35.393	32.483	79.71	mgi_id MGI:2384570	chr8	61928087	62038244	protein_coding	+	110157	DExD/H box helicase 60	8684	0.09	0.032	0.05	0.041	0.154	0.171	0.094	0.155	0.173	0.11	0.058	0.053	0.131	0.041	0.016	0.025	0.018
ENSMUSG00000035929	H2-Q4	15015	181.135	2.457	2.457	1.297	0.273	4.751	0	0	93.002	79.76	135.81	66.647	292.584	285.713	118.924	256.859	329.503	161.899	171.784	93.805	231.038	mgi_id MGI:95933	chr17	35379617	35385290	protein_coding	+	5673	histocompatibility 2, Q region locus 4	2596	0.51	0.437	0.745	0.366	1.605	1.567	0.652	1.409	1.807	0.888	0.942	0.514	1.267	1.329	1.282	2.153	0.945
ENSMUSG00000097874	C030010L15Rik	108168293	11.665	2.459	2.459	1.298	0.439	2.957	0.003	0.035	5.694	6.727	6.585	5.404	7.315	19.598	16.466	10.743	20.066	12.454	17.265	6.102	14.844	mgi_id MGI:1924562	chr16	97994596	97997419	antisense	-	2823	RIKEN cDNA C030010L15 gene	763	0.106	0.126	0.123	0.101	0.136	0.366	0.307	0.2	0.374	0.232	0.322	0.114	0.277	0.164	0.217	0.21	0.154
ENSMUSG00000050370	Ch25h	12642	67.555	2.459	2.459	1.298	0.501	2.591	0.01	0.073	26.572	16.336	83.955	12.609	136.052	92.831	28.359	115.245	123.563	71.326	36.256	34.868	86.233	mgi_id MGI:1333869	chr19	34473778	34475164	protein_coding	-	1386	cholesterol 25-hydroxylase	1387	0.273	0.168	0.862	0.129	1.397	0.953	0.291	1.183	1.268	0.732	0.372	0.358	0.885	1.555	1.074	5.449	0.732
ENSMUSG00000019942	Cdk1	12534	38.667	2.461	2.461	1.299	0.422	3.076	0.002	0.027	3.796	26.907	21.4	27.92	39.499	46.415	31.103	79.109	64.422	58.872	25.897	20.006	49.331	mgi_id MGI:88351	chr10	69335146	69352938	protein_coding	-	17792	cyclin-dependent kinase 1	4934	0.011	0.078	0.062	0.081	0.114	0.134	0.09	0.228	0.186	0.17	0.075	0.058	0.142	0.017	0.138	0.108	0.126
ENSMUSG00000006642	Tcf23	69852	71.39	2.462	2.462	1.3	0.342	3.804	0	0.004	39.858	30.751	26.339	51.336	62.906	148.53	134.475	88.875	102.442	38.494	61.29	37.071	91.001	mgi_id MGI:1934960	chr5	30968662	30977018	protein_coding	+	8356	transcription factor 23	4116	0.138	0.106	0.091	0.178	0.218	0.514	0.465	0.307	0.354	0.133	0.212	0.128	0.315	0.387	0.335	0.284	0.494
ENSMUSG00000037095	Lrg1	76905	370.126	2.462	2.462	1.3	0.386	3.369	0.001	0.014	217.322	102.823	310.305	135.996	599.798	665.288	371.408	265.649	725.539	300.023	377.235	191.611	472.134	mgi_id MGI:1924155	chr17	56119678	56122001	protein_coding	-	2323	leucine-rich alpha-2-glycoprotein 1	1408	2.198	1.04	3.138	1.375	6.065	6.727	3.756	2.686	7.337	3.034	3.815	1.938	4.774	7.586	4.035	12.016	4.711
ENSMUSG00000027995	Tlr2	24088	156.574	2.465	2.465	1.301	0.313	4.164	0	0.001	72.124	79.76	80.663	90.964	299.899	166.064	114.35	173.844	372.803	177.749	94.093	80.878	199.829	mgi_id MGI:1346060	chr3	83836272	83841767	protein_coding	-	5495	toll-like receptor 2	3014	0.341	0.377	0.381	0.43	1.417	0.784	0.54	0.821	1.761	0.84	0.444	0.382	0.944	1.064	1.323	1.32	1.332
ENSMUSG00000038147	Cd84	12523	157.269	2.468	2.468	1.303	0.223	5.846	0	0	90.155	69.189	69.963	95.467	242.845	222.794	161.004	188.493	295.707	174.353	119.99	81.194	200.741	mgi_id MGI:1336885	chr1	171839697	171890718	protein_coding	+	51021	CD84 antigen	6272	0.205	0.157	0.159	0.217	0.551	0.506	0.365	0.428	0.671	0.396	0.272	0.184	0.456	0.143	0.124	0.123	0.151
ENSMUSG00000081512	Gm15821	100502931	49.371	2.471	2.471	1.305	0.378	3.455	0.001	0.011	16.133	23.063	38.685	23.417	93.627	78.391	42.081	43.949	103.498	54.344	25.897	25.324	63.112	mgi_id MGI:3801940	chr17	34211312	34214459	macro_lncRNA	-	3147	predicted gene 15821	1210	0.19	0.271	0.455	0.276	1.102	0.922	0.495	0.517	1.218	0.639	0.305	0.298	0.743	0.416	0.668	1.106	0.599
ENSMUSG00000113710	Gm38577	102641825	6.134	2.471	2.471	1.305	0.608	2.146	0.032	--	2.847	2.883	4.115	2.702	7.315	10.315	3.659	3.907	9.505	12.454	7.769	3.137	7.846	mgi_id MGI:5621462	chr11	82382796	82387340	lincRNA	-	4544	predicted gene, 38577	4545	0.009	0.009	0.013	0.008	0.023	0.032	0.011	0.012	0.03	0.039	0.024	0.01	0.025	0.051	0.058	0.081	0.048
ENSMUSG00000029343	Crybb1	12960	305.804	2.476	2.476	1.308	0.253	5.172	0	0	167.024	170.09	139.926	154.009	310.139	669.414	454.654	279.322	506.927	216.243	296.09	157.762	390.399	mgi_id MGI:104992	chr5	112255815	112269585	protein_coding	+	13770	crystallin, beta B1	985	2.414	2.459	2.023	2.226	4.483	9.676	6.572	4.037	7.327	3.126	4.28	2.28	5.643	0.984	1.126	0.914	0.9
ENSMUSG00000043157	Arl11	219144	39.202	2.479	2.479	1.31	0.304	4.304	0	0.001	23.725	21.141	11.523	24.317	64.369	67.045	50.314	31.253	54.917	49.815	32.803	20.177	50.074	mgi_id MGI:2444054	chr14	61309753	61311936	protein_coding	+	2183	ADP-ribosylation factor-like 11	2184	0.155	0.138	0.075	0.159	0.42	0.437	0.328	0.204	0.358	0.325	0.214	0.132	0.326	0.881	0.883	0.475	0.896
ENSMUSG00000000290	Itgb2	16414	691.204	2.481	2.481	1.311	0.211	6.212	0	0	331.202	320	361.337	409.789	1079.64	984.008	769.344	708.071	1385.6	763.077	491.182	355.582	882.989	mgi_id MGI:96611	chr10	77530252	77565708	protein_coding	+	35456	integrin beta 2	3052	1.545	1.493	1.686	1.912	5.036	4.59	3.589	3.303	6.464	3.56	2.291	1.659	4.119	0.758	0.823	0.917	0.93
ENSMUSG00000030577	Cd22	12483	30.222	2.481	2.481	1.311	0.446	2.939	0.003	0.036	23.725	8.649	19.754	9.907	46.814	42.29	47.569	36.136	66.534	18.115	12.949	15.509	38.629	mgi_id MGI:88322	chr7	30865402	30880342	protein_coding	-	14940	CD22 antigen	5042	0.067	0.024	0.056	0.028	0.132	0.119	0.134	0.102	0.188	0.051	0.037	0.044	0.109	0.129	0.053	0.119	0.053
ENSMUSG00000105748	Gm43088	--	10.834	2.494	2.494	1.318	0.527	2.504	0.012	0.085	7.592	2.883	7.408	4.503	4.389	14.44	17.381	8.79	9.505	18.115	24.171	5.596	13.827	mgi_id MGI:5663225	chr3	137897144	137899490	TEC	+	2346	predicted gene 43088	2347	0.046	0.017	0.045	0.027	0.027	0.088	0.105	0.053	0.058	0.11	0.147	0.034	0.084	0.262	0.112	0.284	0.154
ENSMUSG00000117521	Gm50024	--	7.033	2.494	2.494	1.319	0.568	2.321	0.02	--	4.745	1.922	5.762	1.801	11.703	6.189	9.148	12.696	10.561	6.793	6.043	3.557	9.019	mgi_id MGI:6275323	chr18	4590763	4616064	lincRNA	+	25301	predicted gene, 50024	1696	0.04	0.016	0.048	0.015	0.098	0.052	0.077	0.107	0.089	0.057	0.051	0.03	0.076	0.015	0.007	0.02	0.006
ENSMUSG00000110993	Gm47963	--	13.804	2.498	2.498	1.321	0.442	2.986	0.003	0.033	9.49	4.805	5.762	8.106	19.018	9.283	12.807	21.486	15.841	30.568	14.675	7.041	17.668	mgi_id MGI:6097241	chr9	37497769	37499912	TEC	+	2143	predicted gene, 47963	2144	0.063	0.032	0.038	0.054	0.126	0.062	0.085	0.143	0.105	0.203	0.097	0.047	0.117	0.359	0.204	0.242	0.304
ENSMUSG00000079685	Ulbp1	77777	12.423	2.508	2.508	1.327	0.674	1.967	0.049	0.202	0.949	10.571	8.231	5.404	20.481	12.377	6.404	4.883	32.739	29.436	5.179	6.289	15.929	mgi_id MGI:1925027	chr10	7440362	7473638	protein_coding	-	33276	UL16 binding protein 1	6726	0.002	0.022	0.017	0.011	0.043	0.026	0.014	0.01	0.069	0.062	0.011	0.013	0.034	0.002	0.029	0.022	0.013
ENSMUSG00000048534	Jaml	270152	92.641	2.513	2.513	1.329	0.341	3.899	0	0.003	33.215	58.619	43.624	53.137	130.2	136.152	91.48	82.039	249.239	82.648	58.7	47.149	118.637	mgi_id MGI:2685484	chr9	45079183	45108534	protein_coding	+	29351	junction adhesion molecule like	3108	0.152	0.269	0.2	0.243	0.596	0.624	0.419	0.376	1.142	0.379	0.269	0.216	0.543	0.092	0.182	0.134	0.146
ENSMUSG00000071715	Ncf4	17972	142.017	2.52	2.52	1.333	0.277	4.82	0	0	84.461	53.814	62.555	87.362	253.086	193.914	128.986	146.497	299.932	150.578	100.999	72.048	181.999	mgi_id MGI:109186	chr15	78244801	78262580	protein_coding	+	17779	neutrophil cytosolic factor 4	2020	0.595	0.379	0.441	0.616	1.784	1.367	0.909	1.033	2.114	1.061	0.712	0.508	1.283	0.385	0.276	0.316	0.395
ENSMUSG00000024066	Xdh	22436	908.599	2.52	2.52	1.333	0.497	2.685	0.007	0.061	646.271	458.378	439.531	303.514	1281.52	2228.97	1361.22	462.932	1782.69	380.406	649.154	461.923	1163.84	mgi_id MGI:98973	chr17	73883895	73950196	protein_coding	-	66301	xanthine dehydrogenase	9175	1.003	0.711	0.682	0.471	1.989	3.459	2.112	0.718	2.766	0.59	1.007	0.717	1.806	0.79	0.63	0.596	0.368
ENSMUSG00000030866	Ern2	26918	7.629	2.52	2.52	1.334	0.589	2.266	0.023	--	4.745	4.805	2.469	3.603	7.315	18.566	2.744	9.766	11.617	7.925	10.359	3.905	9.756	mgi_id MGI:1349436	chr7	122169893	122186207	protein_coding	-	16314	endoplasmic reticulum (ER) to nucleus signalling 2	2964	0.023	0.023	0.012	0.017	0.035	0.089	0.013	0.047	0.056	0.038	0.05	0.019	0.047	0.024	0.027	0.014	0.018
ENSMUSG00000033080	Vsx1	114889	5.686	2.526	2.526	1.337	0.667	2.004	0.045	--	2.847	2.883	3.292	2.702	0	7.22	8.233	7.813	5.28	10.189	12.085	2.931	7.26	mgi_id MGI:1890816	chr2	150680702	150689360	protein_coding	-	8658	visual system homeobox 1	3791	0.011	0.011	0.012	0.01	0	0.027	0.031	0.029	0.02	0.038	0.045	0.011	0.027	0.027	0.03	0.034	0.025
ENSMUSG00000034329	Brip1	237911	22.882	2.527	2.527	1.337	0.454	2.948	0.003	0.035	8.541	11.532	8.231	18.013	27.796	46.415	21.04	20.51	50.693	29.436	9.496	11.579	29.341	mgi_id MGI:2442836	chr11	86058138	86201193	protein_coding	-	143055	BRCA1 interacting protein C-terminal helicase 1	7454	0.016	0.022	0.016	0.034	0.053	0.089	0.04	0.039	0.097	0.056	0.018	0.022	0.056	0.005	0.007	0.005	0.01
ENSMUSG00000039699	Batf2	74481	120.012	2.528	2.528	1.338	0.294	4.553	0	0	55.991	77.838	63.378	45.932	196.032	270.241	120.753	95.712	189.042	100.762	104.452	60.785	153.856	mgi_id MGI:1921731	chr19	6140983	6172476	protein_coding	+	31493	basic leucine zipper transcription factor, ATF-like 2	2522	0.316	0.439	0.358	0.259	1.107	1.526	0.682	0.54	1.067	0.569	0.59	0.343	0.869	0.144	0.225	0.181	0.117
ENSMUSG00000030111	A2m	232345	134.459	2.536	2.536	1.343	0.277	4.842	0	0	72.124	61.501	76.548	61.243	198.957	102.114	124.412	135.754	303.1	224.168	119.127	67.854	172.519	mgi_id MGI:2449119	chr6	121635376	121679227	protein_coding	+	43851	alpha-2-macroglobulin	7021	0.146	0.125	0.155	0.124	0.403	0.207	0.252	0.275	0.615	0.455	0.242	0.138	0.35	0.133	0.128	0.157	0.112
ENSMUSG00000022952	Runx1	12394	183.289	2.54	2.54	1.345	0.258	5.221	0	0	84.461	93.213	105.356	86.461	308.677	300.153	165.578	179.704	358.017	212.846	121.716	92.373	235.242	mgi_id MGI:99852	chr16	92601466	92826149	protein_coding	-	224683	runt related transcription factor 1	12025	0.1	0.11	0.125	0.102	0.365	0.355	0.196	0.213	0.424	0.252	0.144	0.109	0.279	0.03	0.038	0.042	0.031
ENSMUSG00000051965	Nanos2	378430	28.264	2.545	2.545	1.348	0.385	3.498	0	0.01	21.827	11.532	15.639	8.106	26.333	58.793	32.933	25.393	58.085	23.775	28.487	14.276	36.257	mgi_id MGI:2676627	chr7	18987400	18988962	protein_coding	+	1562	nanos C2HC-type zinc finger 2	1563	0.199	0.105	0.142	0.074	0.24	0.536	0.3	0.231	0.529	0.217	0.259	0.13	0.33	1.133	0.673	0.901	0.418
ENSMUSG00000024175	Tekt4	71840	80.707	2.545	2.545	1.347	0.391	3.446	0.001	0.011	20.878	57.658	41.155	43.23	78.998	199.071	136.305	39.066	133.068	55.476	82.871	40.73	103.551	mgi_id MGI:1919090	chr17	25454615	25476602	protein_coding	+	21987	tektin 4	1997	0.149	0.411	0.293	0.308	0.563	1.419	0.972	0.279	0.949	0.396	0.591	0.29	0.738	0.077	0.239	0.168	0.158
ENSMUSG00000032496	Ltf	17002	28.751	2.545	2.545	1.348	0.463	2.908	0.004	0.039	6.643	15.375	23.047	12.609	39.499	41.258	31.103	29.299	82.376	20.379	14.675	14.418	36.941	mgi_id MGI:96837	chr9	111019271	111042767	protein_coding	+	23496	lactotransferrin	3450	0.027	0.063	0.095	0.052	0.163	0.17	0.128	0.121	0.34	0.084	0.061	0.06	0.152	0.023	0.06	0.088	0.043
ENSMUSG00000074896	Ifit3	15959	1140.81	2.549	2.549	1.35	0.324	4.163	0	0.001	697.517	583.303	504.555	512.461	1740.88	2578.64	1073.06	1089.94	1764.74	1316.7	687.137	574.459	1464.44	mgi_id MGI:1101055	chr19	34583531	34588731	protein_coding	+	5200	interferon-induced protein with tetratricopeptide repeats 3	1745	5.691	4.759	4.117	4.181	14.204	21.039	8.755	8.893	14.399	10.743	5.606	4.687	11.948	10.878	10.226	8.728	7.931
ENSMUSG00000053175	Bcl3	12051	142.921	2.552	2.552	1.351	0.339	3.983	0	0.002	54.093	64.384	117.702	50.436	340.861	117.586	77.758	211.933	193.266	209.45	134.665	71.654	183.645	mgi_id MGI:88140	chr7	19808462	19822770	protein_coding	-	14308	B cell leukemia/lymphoma 3	2475	0.311	0.37	0.677	0.29	1.961	0.676	0.447	1.219	1.112	1.205	0.775	0.412	1.056	0.307	0.41	0.74	0.284
ENSMUSG00000029847	Slc23a4	243753	14.224	2.552	2.552	1.352	0.532	2.54	0.011	0.08	11.388	2.883	10.7	3.603	19.018	16.503	7.318	34.183	14.785	10.189	25.897	7.143	18.271	mgi_id MGI:1917272	chr6	34945278	34988404	protein_coding	-	43126	solute carrier family 23 member 4	3630	0.045	0.011	0.042	0.014	0.075	0.065	0.029	0.134	0.058	0.04	0.102	0.028	0.072	0.021	0.006	0.022	0.007
ENSMUSG00000023224	Serping1	12258	724.72	2.553	2.553	1.352	0.284	4.759	0	0	419.459	313.273	395.907	328.732	1031.36	1144.91	572.663	757.88	1535.57	913.655	558.514	364.343	930.651	mgi_id MGI:894696	chr2	84765387	84775444	protein_coding	-	10057	serine (or cysteine) peptidase inhibitor, clade G, member 1	2325	2.569	1.918	2.424	2.013	6.316	7.011	3.507	4.641	9.403	5.595	3.42	2.231	5.699	3.382	2.84	3.541	2.631
ENSMUSG00000085782	Gm15624	102635553	43.081	2.556	2.556	1.354	0.342	3.958	0	0.002	26.572	16.336	20.577	23.417	30.721	90.768	75.928	51.762	65.478	28.304	44.025	21.726	55.284	mgi_id MGI:3783068	chr6	83166152	83172755	antisense	-	6603	predicted gene 15624	3889	0.097	0.06	0.075	0.086	0.112	0.332	0.278	0.19	0.24	0.104	0.161	0.08	0.202	0.326	0.226	0.28	0.285
ENSMUSG00000065599	Mir23b	387217	7.158	2.556	2.556	1.354	0.673	2.012	0.044	--	0.949	3.844	5.762	3.603	14.629	4.126	5.489	19.533	10.561	6.793	3.453	3.539	9.226	mgi_id MGI:2676898	chr13	63300484	63300557	miRNA	+	73	microRNA 23b	74	0.183	0.74	1.109	0.693	2.815	0.794	1.056	3.758	2.032	1.307	0.664	0.681	1.775	1.054	4.8	7.1	3.972
ENSMUSG00000000732	Icosl	50723	320.541	2.567	2.567	1.36	0.203	6.71	0	0	162.279	175.856	168.734	135.095	403.766	616.81	419.892	334.014	526.993	304.552	277.962	160.491	411.998	mgi_id MGI:1354701	chr10	78069302	78083913	protein_coding	+	14611	icos ligand	4620	0.5	0.542	0.52	0.416	1.244	1.901	1.294	1.029	1.624	0.939	0.857	0.495	1.27	0.901	1.097	1.039	0.744
ENSMUSG00000059108	Ifitm6	213002	17.784	2.569	2.569	1.361	0.495	2.75	0.006	0.053	7.592	10.571	9.054	8.106	45.351	25.786	32.018	14.65	25.346	6.793	10.359	8.831	22.9	mgi_id MGI:2686976	chr7	141015699	141017924	protein_coding	-	2225	interferon induced transmembrane protein 6	905	0.119	0.166	0.142	0.128	0.713	0.406	0.504	0.23	0.399	0.107	0.163	0.139	0.36	0.277	0.433	0.366	0.293
ENSMUSG00000038179	Slamf7	75345	10.392	2.569	2.569	1.361	0.694	1.96	0.05	0.204	3.796	1.922	5.762	9.006	27.796	5.157	7.318	7.813	29.571	13.586	2.59	5.121	13.404	mgi_id MGI:1922595	chr1	171632403	171653035	protein_coding	-	20632	SLAM family member 7	4577	0.012	0.006	0.018	0.028	0.086	0.016	0.023	0.024	0.092	0.042	0.008	0.016	0.042	0.015	0.008	0.025	0.035
ENSMUSG00000108929	Cc2d2b	668310	5.845	2.57	2.57	1.362	0.631	2.157	0.031	--	1.898	2.883	3.292	3.603	5.852	6.189	2.744	7.813	13.729	6.793	9.496	2.919	7.517	mgi_id MGI:3645359	chr19	40748753	40827743	protein_coding	+	78990	coiled-coil and C2 domain containing 2B	4918	0.005	0.008	0.01	0.01	0.017	0.018	0.008	0.023	0.04	0.02	0.027	0.008	0.022	0.002	0.003	0.004	0.004
ENSMUSG00000024786	Majin	622554	18.872	2.578	2.578	1.366	0.453	3.018	0.003	0.031	5.694	7.688	9.054	15.311	11.703	35.069	41.166	20.51	26.402	23.775	11.222	9.437	24.264	mgi_id MGI:1923913	chr19	6184388	6224225	protein_coding	+	39837	membrane anchored junction protein	1641	0.049	0.067	0.079	0.133	0.102	0.304	0.357	0.178	0.229	0.206	0.097	0.082	0.211	0.012	0.018	0.02	0.031
ENSMUSG00000058755	Osm	18413	12.499	2.582	2.582	1.369	0.566	2.419	0.016	0.1	13.286	2.883	2.469	6.304	21.944	16.503	7.318	16.603	29.571	6.793	13.812	6.236	16.078	mgi_id MGI:104749	chr11	4236420	4241026	protein_coding	+	4606	oncostatin M	2272	0.083	0.018	0.015	0.04	0.138	0.103	0.046	0.104	0.185	0.043	0.087	0.039	0.101	0.234	0.057	0.048	0.11
ENSMUSG00000015316	Slamf1	27218	16.725	2.59	2.59	1.373	0.507	2.709	0.007	0.058	6.643	6.727	12.346	7.205	26.333	19.598	13.722	21.486	44.356	20.379	5.179	8.23	21.579	mgi_id MGI:1351314	chr1	171767127	171801184	protein_coding	+	34057	signaling lymphocytic activation molecule family member 1	6156	0.015	0.016	0.029	0.017	0.061	0.045	0.032	0.05	0.103	0.047	0.012	0.019	0.05	0.016	0.018	0.033	0.017
ENSMUSG00000069792	Wfdc17	100034251	19.253	2.595	2.595	1.376	0.472	2.913	0.004	0.038	10.439	10.571	9.054	8.106	29.258	35.069	8.233	25.393	43.3	9.057	23.307	9.542	24.803	mgi_id MGI:3649773	chr11	83703991	83706268	protein_coding	+	2277	WAP four-disulfide core domain 17	533	0.279	0.282	0.242	0.217	0.782	0.937	0.22	0.678	1.157	0.242	0.623	0.255	0.663	0.372	0.423	0.358	0.286
ENSMUSG00000024679	Ms4a6d	68774	146.671	2.602	2.602	1.38	0.348	3.963	0	0.002	92.053	49.97	62.555	85.56	270.641	201.134	129.901	102.548	389.7	122.274	107.041	72.535	189.034	mgi_id MGI:1916024	chr19	11586604	11604849	protein_coding	-	18245	membrane-spanning 4-domains, subfamily A, member 6D	1735	0.755	0.41	0.513	0.702	2.221	1.651	1.066	0.842	3.198	1.003	0.878	0.595	1.551	0.409	0.25	0.308	0.377
ENSMUSG00000017830	Dhx58	80861	101.095	2.603	2.603	1.38	0.312	4.42	0	0	76.869	41.321	49.385	32.423	147.755	172.253	104.287	137.708	190.098	106.423	53.521	50	130.292	mgi_id MGI:1931560	chr11	100694884	100704271	protein_coding	-	9387	DEXH (Asp-Glu-X-His) box polypeptide 58	3272	0.334	0.18	0.215	0.141	0.643	0.75	0.454	0.599	0.827	0.463	0.233	0.218	0.567	0.664	0.401	0.473	0.278
ENSMUSG00000029298	Gbp9	236573	809.303	2.605	2.605	1.381	0.3	4.612	0	0	388.142	348.829	524.309	339.539	1132.3	1551.31	762.941	753.974	1565.14	960.073	575.779	400.205	1043.07	mgi_id MGI:3605620	chr5	105077630	105139539	protein_coding	-	61909	guanylate-binding protein 9	5173	1.068	0.96	1.443	0.935	3.116	4.27	2.1	2.075	4.308	2.642	1.585	1.101	2.871	0.508	0.514	0.762	0.441
ENSMUSG00000079363	Gbp4	17472	597.373	2.609	2.609	1.384	0.544	2.545	0.011	0.079	249.588	144.144	620.611	165.717	889.457	1313.04	383.3	378.94	1434.18	589.856	402.268	295.015	770.149	mgi_id MGI:97072	chr5	105115767	105139586	protein_coding	-	23819	guanylate binding protein 4	7494	0.474	0.274	1.179	0.315	1.69	2.495	0.728	0.72	2.725	1.121	0.764	0.56	1.463	0.85	0.552	2.344	0.56
ENSMUSG00000107205	Gm42576	--	7.818	2.609	2.609	1.383	0.571	2.422	0.015	--	3.796	6.727	4.115	0.901	7.315	13.409	9.148	12.696	14.785	7.925	5.179	3.885	10.065	mgi_id MGI:5662713	chr5	75020236	75023081	TEC	-	2845	predicted gene 42576	2846	0.019	0.034	0.021	0.005	0.037	0.067	0.046	0.064	0.074	0.04	0.026	0.019	0.05	0.108	0.216	0.13	0.025
ENSMUSG00000058470	Gm8369	666926	6.801	2.609	2.609	1.384	0.648	2.134	0.033	--	1.898	1.922	6.585	2.702	14.629	6.189	5.489	8.79	16.898	4.529	5.179	3.277	8.815	mgi_id MGI:3645380	chr19	11485938	11512577	protein_coding	+	26639	predicted gene 8369	5986	0.005	0.005	0.016	0.006	0.035	0.015	0.013	0.021	0.04	0.011	0.012	0.008	0.021	0.006	0.007	0.022	0.008
ENSMUSG00000042333	Tnfrsf14	230979	107.198	2.613	2.613	1.386	0.263	5.274	0	0	51.246	47.087	57.616	54.939	179.939	138.215	109.776	135.754	213.332	125.67	65.606	52.722	138.327	mgi_id MGI:2675303	chr4	154921933	154928563	protein_coding	-	6630	tumor necrosis factor receptor superfamily, member 14 (herpesvirus entry mediator)	1438	0.507	0.466	0.57	0.544	1.782	1.368	1.087	1.344	2.112	1.244	0.65	0.522	1.37	0.627	0.647	0.782	0.667
ENSMUSG00000004709	Cd244a	18106	25.031	2.616	2.616	1.387	0.413	3.355	0.001	0.014	13.286	3.844	16.462	15.311	42.425	46.415	21.955	27.346	47.524	22.643	18.128	12.226	32.348	mgi_id MGI:109294	chr1	171559193	171609746	protein_coding	+	50553	CD244 molecule A	4876	0.039	0.011	0.048	0.045	0.124	0.136	0.064	0.08	0.139	0.066	0.053	0.036	0.094	0.021	0.007	0.029	0.024
ENSMUSG00000023267	Gabrr2	14409	24.028	2.616	2.616	1.387	0.525	2.644	0.008	0.066	3.796	16.336	16.462	10.808	21.944	51.573	51.229	14.65	45.412	7.925	24.171	11.85	30.986	mgi_id MGI:95626	chr4	33062999	33095865	protein_coding	+	32866	gamma-aminobutyric acid (GABA) C receptor, subunit rho 2	2105	0.026	0.11	0.111	0.073	0.148	0.349	0.346	0.099	0.307	0.054	0.163	0.08	0.21	0.009	0.045	0.045	0.026
ENSMUSG00000114709	Gm47920	--	21.301	2.618	2.618	1.388	0.369	3.765	0	0.005	15.184	5.766	6.585	14.41	30.721	29.912	20.126	17.58	36.963	29.436	27.624	10.486	27.48	mgi_id MGI:6097174	chr14	25459980	25462387	sense_intronic	+	2407	predicted gene, 47920	1476	0.146	0.056	0.064	0.139	0.296	0.289	0.194	0.17	0.357	0.284	0.266	0.101	0.265	0.512	0.218	0.246	0.482
ENSMUSG00000111535	Gm35154	102638637	5.992	2.618	2.618	1.389	0.635	2.186	0.029	--	4.745	3.844	2.469	0.901	5.852	12.377	4.574	4.883	7.393	6.793	12.085	2.99	7.708	mgi_id MGI:5594313	chr10	44598720	44689081	lincRNA	+	90361	predicted gene, 35154	1291	0.052	0.042	0.027	0.01	0.065	0.137	0.05	0.054	0.082	0.075	0.133	0.033	0.085	0.004	0.004	0.002	0.001
ENSMUSG00000108993	Gm44846	--	9.558	2.62	2.62	1.39	0.573	2.426	0.015	--	2.847	2.883	5.762	7.205	10.24	10.315	14.637	13.673	3.168	24.908	9.496	4.674	12.348	mgi_id MGI:5753422	chr7	88119158	88122400	TEC	+	3242	predicted gene 44846	3243	0.012	0.013	0.025	0.032	0.045	0.045	0.064	0.06	0.014	0.109	0.042	0.021	0.054	0.071	0.081	0.16	0.179
ENSMUSG00000057143	Trim12c	319236	50.46	2.63	2.63	1.395	0.386	3.613	0	0.007	35.113	24.985	18.931	19.814	96.553	102.114	24.7	56.646	87.656	56.608	31.94	24.711	65.174	mgi_id MGI:4821183	chr7	104338754	104353362	protein_coding	-	14608	tripartite motif-containing 12C	3740	0.134	0.095	0.072	0.075	0.368	0.389	0.094	0.216	0.334	0.215	0.122	0.094	0.248	0.195	0.156	0.117	0.109
ENSMUSG00000035493	Tgfbi	21810	473.783	2.636	2.636	1.398	0.234	5.981	0	0	200.24	239.279	257.628	230.562	789.978	568.332	514.116	460.979	1037.09	581.931	331.483	231.927	611.987	mgi_id MGI:99959	chr13	56609523	56639562	protein_coding	+	30039	transforming growth factor, beta induced	3771	0.756	0.903	0.973	0.87	2.983	2.146	1.941	1.74	3.916	2.197	1.252	0.876	2.311	0.541	0.726	0.771	0.618
ENSMUSG00000049037	Clec4a1	269799	32.101	2.648	2.648	1.405	0.335	4.196	0	0.001	14.235	17.297	12.346	18.913	35.11	46.415	26.529	36.136	74.983	30.568	40.572	15.698	41.473	mgi_id MGI:3036291	chr6	122921848	122934619	protein_coding	+	12771	C-type lectin domain family 4, member a1	1558	0.13	0.158	0.113	0.173	0.321	0.424	0.242	0.33	0.685	0.279	0.371	0.143	0.379	0.09	0.123	0.087	0.119
ENSMUSG00000026822	Lcn2	16819	213.017	2.656	2.656	1.409	0.706	1.996	0.046	0.193	62.634	24.985	276.559	50.436	270.641	184.63	191.193	172.867	803.691	123.406	182.143	103.653	275.51	mgi_id MGI:96757	chr2	32384633	32388252	protein_coding	-	3619	lipocalin 2	2623	0.34	0.136	1.501	0.274	1.469	1.002	1.038	0.938	4.362	0.67	0.989	0.563	1.495	1.403	0.629	6.874	1.122
ENSMUSG00000046908	Ltb4r1	16995	17.417	2.662	2.662	1.413	0.472	2.995	0.003	0.032	12.337	6.727	6.585	8.106	32.184	24.755	23.785	8.79	41.188	12.454	14.675	8.439	22.547	mgi_id MGI:1309472	chr14	55765962	55768494	protein_coding	+	2532	leukotriene B4 receptor 1	1394	0.126	0.069	0.067	0.083	0.329	0.253	0.243	0.09	0.421	0.127	0.15	0.086	0.23	0.395	0.242	0.234	0.258
ENSMUSG00000070034	Sp110	109032	200.885	2.664	2.664	1.414	0.214	6.617	0	0	114.829	95.135	98.771	81.057	299.899	264.052	188.448	246.116	403.429	247.944	170.058	97.448	259.992	mgi_id MGI:1923364	chr1	85576899	85598817	protein_coding	-	21918	Sp110 nuclear body protein	6781	0.241	0.2	0.207	0.17	0.63	0.554	0.396	0.517	0.847	0.521	0.357	0.205	0.546	0.425	0.396	0.405	0.298
ENSMUSG00000056071	S100a9	20202	40.41	2.665	2.665	1.414	0.441	3.206	0.001	0.02	15.184	23.063	24.693	15.311	62.906	74.265	26.529	48.832	107.722	19.247	26.76	19.563	52.323	mgi_id MGI:1338947	chr3	90692632	90695721	protein_coding	-	3089	S100 calcium binding protein A9 (calgranulin B)	522	0.414	0.629	0.673	0.418	1.716	2.026	0.724	1.332	2.938	0.525	0.73	0.534	1.427	0.399	0.681	0.719	0.399
ENSMUSG00000107481	4833403J16Rik	73903	10.853	2.67	2.67	1.417	0.671	2.11	0.035	0.162	14.235	0	4.115	2.702	13.166	17.535	18.296	5.86	14.785	22.643	6.043	5.263	14.047	mgi_id MGI:1921153	chr6	48755338	48756368	lincRNA	+	1030	RIKEN cDNA 4833403J16 gene	1031	0.197	0	0.057	0.037	0.182	0.242	0.253	0.081	0.204	0.313	0.083	0.073	0.194	1.121	0	0.359	0.211
ENSMUSG00000039013	Siglecf	233186	50.876	2.671	2.671	1.417	0.325	4.367	0	0.001	33.215	28.829	20.577	16.211	61.443	102.114	65.865	34.183	95.049	52.079	50.068	24.708	65.829	mgi_id MGI:2681107	chr7	43351341	43359531	protein_coding	+	8190	sialic acid binding Ig-like lectin F	2790	0.169	0.147	0.105	0.083	0.314	0.521	0.336	0.174	0.485	0.266	0.255	0.126	0.336	0.329	0.321	0.226	0.159
ENSMUSG00000003283	Hck	15162	254.894	2.679	2.679	1.421	0.229	6.2	0	0	99.645	122.042	142.395	127.89	469.598	391.953	282.672	260.766	461.515	246.811	198.544	122.993	330.266	mgi_id MGI:96052	chr2	153108468	153151441	protein_coding	+	42973	hemopoietic cell kinase	2092	0.678	0.831	0.969	0.87	3.196	2.668	1.924	1.775	3.141	1.68	1.351	0.837	2.248	0.188	0.259	0.298	0.24
ENSMUSG00000102722	Gm37935	--	6.18	2.682	2.682	1.423	0.689	2.066	0.039	--	6.643	0.961	1.646	2.702	10.24	15.472	6.404	3.907	10.561	3.396	6.043	2.988	8.003	mgi_id MGI:5611163	chr1	134454492	134455473	TEC	-	981	predicted gene, 37935	982	0.096	0.014	0.024	0.039	0.148	0.224	0.093	0.057	0.153	0.049	0.088	0.043	0.116	0.549	0.089	0.151	0.222
ENSMUSG00000041515	Irf8	15900	793.999	2.688	2.688	1.427	0.197	7.227	0	0	362.519	431.471	316.89	419.696	1304.93	1227.43	786.725	818.433	1422.56	1020.08	623.257	382.644	1029.06	mgi_id MGI:96395	chr8	120736358	120756694	protein_coding	+	20336	interferon regulatory factor 8	7055	0.732	0.871	0.64	0.847	2.633	2.477	1.588	1.652	2.871	2.059	1.258	0.772	2.077	1.446	1.934	1.402	1.661
ENSMUSG00000051984	Sec31b	240667	15.621	2.688	2.688	1.427	0.472	3.02	0.003	0.031	7.592	6.727	2.469	13.51	23.407	23.723	26.529	27.346	11.617	9.057	19.854	7.574	20.219	mgi_id MGI:2685187	chr19	44516957	44545864	protein_coding	-	28907	Sec31 homolog B (S. cerevisiae)	3950	0.027	0.024	0.009	0.049	0.084	0.086	0.096	0.099	0.042	0.033	0.072	0.027	0.073	0.021	0.021	0.008	0.038
ENSMUSG00000037731	Themis2	230787	148.897	2.692	2.692	1.429	0.213	6.722	0	0	82.563	59.58	78.194	65.746	222.364	246.518	147.282	157.241	264.024	182.278	132.075	71.521	193.112	mgi_id MGI:2446213	chr4	132781843	132796387	protein_coding	-	14544	thymocyte selection associated family member 2	3079	0.382	0.276	0.362	0.304	1.028	1.14	0.681	0.727	1.221	0.843	0.611	0.331	0.893	0.46	0.373	0.484	0.364
ENSMUSG00000000411	Tssk3	58864	6.152	2.694	2.694	1.43	0.632	2.263	0.024	--	1.898	6.727	1.646	1.801	4.389	8.252	10.063	4.883	6.337	11.322	10.359	3.018	7.943	mgi_id MGI:1929914	chr4	129489014	129491022	protein_coding	-	2008	testis-specific serine kinase 3	1280	0.021	0.075	0.018	0.02	0.049	0.092	0.112	0.054	0.07	0.126	0.115	0.034	0.088	0.077	0.305	0.074	0.072
ENSMUSG00000031995	St14	19143	86.081	2.712	2.712	1.439	0.248	5.803	0	0	53.144	36.517	46.093	28.82	130.2	170.19	116.179	111.338	90.824	78.119	85.46	41.144	111.759	mgi_id MGI:1338881	chr9	31089402	31131853	protein_coding	-	42451	suppression of tumorigenicity 14 (colon carcinoma)	7637	0.099	0.068	0.086	0.054	0.243	0.317	0.217	0.208	0.169	0.146	0.159	0.077	0.208	0.102	0.078	0.098	0.055
ENSMUSG00000033213	AA467197	433470	9.763	2.718	2.718	1.443	0.616	2.344	0.019	--	9.49	3.844	0.823	4.503	21.944	11.346	4.574	5.86	19.01	11.322	14.675	4.665	12.676	mgi_id MGI:3034182	chr2	122636986	122641191	protein_coding	+	4205	expressed sequence AA467197	1203	0.112	0.045	0.01	0.053	0.26	0.134	0.054	0.069	0.225	0.134	0.174	0.055	0.15	0.183	0.083	0.018	0.086
ENSMUSG00000033200	Tpsg1	26945	8.009	2.724	2.724	1.446	0.572	2.529	0.011	--	3.796	5.766	4.939	0.901	7.315	11.346	20.126	9.766	8.449	7.925	7.769	3.85	10.385	mgi_id MGI:1349391	chr17	25369273	25374442	protein_coding	+	5169	tryptase gamma 1	1389	0.039	0.059	0.051	0.009	0.075	0.116	0.206	0.1	0.087	0.081	0.08	0.039	0.106	0.06	0.102	0.086	0.014
ENSMUSG00000027074	Slc43a3	58207	55.422	2.734	2.734	1.451	0.275	5.282	0	0	14.235	44.204	28.808	18.013	93.627	57.761	74.099	76.179	73.927	58.872	69.922	26.315	72.055	mgi_id MGI:1931054	chr2	84936579	84958509	protein_coding	+	21930	solute carrier family 43, member 3	4464	0.045	0.141	0.092	0.057	0.299	0.184	0.236	0.243	0.236	0.188	0.223	0.084	0.23	0.053	0.184	0.118	0.066
ENSMUSG00000033880	Lgals3bp	19039	2131.08	2.734	2.734	1.451	0.3	4.843	0	0	1184.36	991.711	966.309	910.542	2936.09	4307.36	2202.83	2478.74	4098.72	2091.1	1274.14	1013.23	2769.85	mgi_id MGI:99554	chr11	118392751	118402092	protein_coding	-	9341	lectin, galactoside-binding, soluble, 3 binding protein	2847	5.923	4.959	4.832	4.554	14.683	21.541	11.016	12.396	20.497	10.457	6.372	5.067	13.852	10.282	9.678	9.305	7.845
ENSMUSG00000112830	Gm47765	--	13.522	2.737	2.737	1.453	0.581	2.499	0.012	0.086	0.949	9.61	11.523	3.603	4.389	22.692	18.296	31.253	17.954	18.115	10.359	6.421	17.58	mgi_id MGI:6096917	chr12	80190160	80191428	processed_transcript	-	1268	predicted gene, 47765	346	0.039	0.395	0.474	0.148	0.181	0.934	0.753	1.286	0.739	0.745	0.426	0.264	0.723	0.061	0.691	0.817	0.229
ENSMUSG00000022148	Fyb	23880	402.668	2.741	2.741	1.455	0.182	7.992	0	0	180.311	192.192	188.488	202.643	561.762	616.81	472.035	448.282	768.839	463.054	334.936	190.908	523.674	mgi_id MGI:1346327	chr15	6522853	6663313	protein_coding	+	140460	FYN binding protein	5384	0.477	0.508	0.498	0.536	1.486	1.631	1.248	1.185	2.033	1.225	0.886	0.505	1.385	0.104	0.125	0.121	0.116
ENSMUSG00000021322	Aoah	27052	13.563	2.743	2.743	1.456	0.582	2.503	0.012	0.085	2.847	3.844	9.054	9.907	7.315	29.912	20.126	7.813	36.963	10.189	11.222	6.413	17.649	mgi_id MGI:1350928	chr13	20794113	21036617	protein_coding	+	242504	acyloxyacyl hydrolase	5925	0.007	0.009	0.022	0.024	0.018	0.072	0.048	0.019	0.089	0.024	0.027	0.015	0.042	0.001	0.001	0.003	0.003
ENSMUSG00000113880	A030005L19Rik	77922	6.609	2.743	2.743	1.456	0.652	2.233	0.026	--	2.847	4.805	3.292	1.801	2.926	13.409	6.404	13.673	6.337	3.396	13.812	3.186	8.565	mgi_id MGI:1925172	chr1	82913325	82914130	protein_coding	+	805	RIKEN cDNA A030005L19 gene	806	0.05	0.085	0.058	0.032	0.052	0.237	0.113	0.242	0.112	0.06	0.244	0.056	0.151	0.287	0.544	0.368	0.18
ENSMUSG00000024339	Tap2	21355	1439.05	2.745	2.745	1.457	0.276	5.273	0	0	740.222	644.805	774.529	567.4	2191.46	2735.42	1499.35	1316.52	2706.78	1607.67	1045.38	681.739	1871.8	mgi_id MGI:98484	chr17	34203527	34216321	protein_coding	+	12794	transporter 2, ATP-binding cassette, sub-family B (MDR/TAP)	3781	2.787	2.428	2.917	2.137	8.252	10.3	5.646	4.957	10.193	6.054	3.936	2.567	7.048	4.692	4.594	5.446	3.569
ENSMUSG00000033220	Rac2	19354	460.685	2.751	2.751	1.46	0.316	4.623	0	0	214.475	185.465	190.134	280.998	877.753	612.684	428.125	485.395	976.891	493.623	321.987	217.768	599.494	mgi_id MGI:97846	chr15	78559167	78572783	protein_coding	-	13616	Rac family small GTPase 2	3103	0.984	0.851	0.872	1.289	4.027	2.811	1.964	2.227	4.482	2.265	1.477	0.999	2.751	1.277	1.242	1.256	1.661
ENSMUSG00000038642	Ctss	13040	9412.22	2.755	2.755	1.462	0.227	6.439	0	0	4987.96	4106.19	4350.86	4340.16	13640.3	17155.2	10498.2	10114.2	16991.6	9022.2	8327.65	4446.29	12249.9	mgi_id MGI:107341	chr3	95526786	95556403	protein_coding	+	29617	cathepsin S	1358	52.295	43.05	45.615	45.503	143.008	179.858	110.065	106.039	178.143	94.591	87.309	46.616	128.43	13.657	12.639	13.214	11.794
ENSMUSG00000111092	Gm17875	100416022	25.833	2.757	2.757	1.463	0.294	4.98	0	0	12.337	12.492	13.169	10.808	35.11	43.321	36.592	31.253	28.515	26.04	34.529	12.202	33.623	mgi_id MGI:5010060	chr9	65364887	65365946	processed_pseudogene	+	1059	predicted gene, 17875	941	0.187	0.189	0.199	0.164	0.531	0.655	0.554	0.473	0.431	0.394	0.522	0.185	0.509	0.945	1.075	1.119	0.821
ENSMUSG00000040345	Arhgap9	216445	100.434	2.758	2.758	1.463	0.262	5.576	0	0	51.246	52.853	37.862	47.734	133.126	180.505	111.605	101.572	209.107	92.837	86.324	47.424	130.725	mgi_id MGI:2143764	chr10	127321964	127329943	protein_coding	+	7979	Rho GTPase activating protein 9	3787	0.193	0.199	0.142	0.179	0.5	0.679	0.42	0.382	0.786	0.349	0.325	0.178	0.491	0.521	0.604	0.427	0.481
ENSMUSG00000033538	Casp4	12363	46.395	2.772	2.772	1.471	0.327	4.499	0	0	18.031	28.829	23.87	16.211	73.146	90.768	32.933	51.762	85.544	48.683	40.572	21.735	60.487	mgi_id MGI:107700	chr9	5308828	5336783	protein_coding	+	27955	caspase 4, apoptosis-related cysteine peptidase	3710	0.069	0.111	0.092	0.062	0.281	0.348	0.126	0.199	0.328	0.187	0.156	0.083	0.232	0.052	0.094	0.077	0.047
ENSMUSG00000105828	Gm43048	--	9.751	2.773	2.773	1.472	0.647	2.276	0.023	--	3.796	2.883	10.7	0.901	2.926	24.755	12.807	9.766	12.673	7.925	18.128	4.57	12.712	mgi_id MGI:5663185	chr5	49217301	49217688	TEC	-	387	predicted gene 43048	388	0.139	0.106	0.393	0.033	0.107	0.908	0.47	0.358	0.465	0.291	0.665	0.168	0.466	0.795	0.679	2.487	0.187
ENSMUSG00000023349	Clec4n	56620	58.567	2.781	2.781	1.475	0.334	4.421	0	0	37.96	24.024	28.808	18.913	76.072	70.139	39.336	69.342	151.022	69.062	59.563	27.426	76.362	mgi_id MGI:1861231	chr6	123229843	123247021	protein_coding	+	17178	C-type lectin domain family 4, member n	1420	0.381	0.241	0.289	0.19	0.763	0.703	0.394	0.695	1.514	0.692	0.597	0.275	0.766	0.179	0.127	0.151	0.089
ENSMUSG00000029727	Cyp3a13	13113	21.317	2.781	2.781	1.476	0.446	3.312	0.001	0.016	10.439	13.453	9.877	6.304	23.407	46.415	42.995	24.416	29.571	18.115	9.496	10.019	27.774	mgi_id MGI:88610	chr5	137892932	137921619	protein_coding	-	28687	cytochrome P450, family 3, subfamily a, polypeptide 13	2956	0.05	0.065	0.048	0.03	0.113	0.224	0.207	0.118	0.142	0.087	0.046	0.048	0.134	0.03	0.043	0.031	0.018
ENSMUSG00000103804	Gm37062	--	14.778	2.781	2.781	1.476	0.518	2.85	0.004	0.043	10.439	1.922	12.346	2.702	19.018	19.598	10.063	23.44	23.234	29.436	10.359	6.852	19.307	mgi_id MGI:5610290	chr1	38076295	38077305	sense_intronic	-	1010	predicted gene, 37062	701	0.212	0.039	0.251	0.055	0.386	0.398	0.204	0.476	0.472	0.598	0.21	0.139	0.392	0.838	0.173	1.1	0.215
ENSMUSG00000040829	Zmynd15	574428	28.713	2.788	2.788	1.479	0.396	3.739	0	0.005	13.286	6.727	19.754	13.51	38.036	46.415	24.7	35.159	63.366	38.494	16.402	13.319	37.51	mgi_id MGI:3603821	chr11	70459433	70466202	protein_coding	+	6769	zinc finger, MYND-type containing 15	4409	0.043	0.022	0.064	0.044	0.123	0.15	0.08	0.114	0.205	0.124	0.053	0.043	0.121	0.159	0.091	0.263	0.161
ENSMUSG00000028862	Map3k6	53608	270.976	2.791	2.791	1.481	0.464	3.191	0.001	0.021	119.574	137.417	123.464	126.089	299.899	657.037	443.677	118.175	587.19	161.899	206.314	126.636	353.456	mgi_id MGI:1855691	chr4	133240818	133252929	protein_coding	+	12111	mitogen-activated protein kinase kinase kinase 6	4604	0.37	0.425	0.382	0.39	0.927	2.032	1.372	0.365	1.816	0.501	0.638	0.392	1.093	0.801	1.034	0.917	0.838
ENSMUSG00000079507	H2-Q1	15006	32.45	2.795	2.795	1.483	0.334	4.441	0	0	12.337	14.414	21.4	11.708	67.294	52.604	29.274	38.089	49.637	31.701	28.487	14.965	42.441	mgi_id MGI:95928	chr17	35320405	35325099	protein_coding	+	4694	histocompatibility 2, Q region locus 1	2860	0.061	0.072	0.107	0.058	0.335	0.262	0.146	0.19	0.247	0.158	0.142	0.074	0.211	0.213	0.28	0.41	0.201
ENSMUSG00000046372	Gm5590	434168	5.789	2.802	2.802	1.486	0.646	2.301	0.021	--	0	3.844	3.292	3.603	4.389	8.252	6.404	7.813	8.449	12.454	5.179	2.685	7.563	mgi_id MGI:3645451	chr7	39445830	39449221	transcribed_processed_pseudogene	-	3391	predicted gene 5590	2594	0	0.021	0.018	0.02	0.024	0.045	0.035	0.043	0.046	0.068	0.028	0.015	0.042	0	0.103	0.087	0.085
ENSMUSG00000089837	Npcd	504193	34.683	2.823	2.823	1.497	0.522	2.869	0.004	0.042	19.929	13.453	17.285	13.51	43.888	88.705	63.121	12.696	73.927	23.775	11.222	16.044	45.334	mgi_id MGI:3845555	chr15	79789675	79834237	protein_coding	-	44562	neuronal pentraxin chromo domain	1453	0.195	0.132	0.169	0.132	0.43	0.869	0.619	0.124	0.724	0.233	0.11	0.157	0.444	0.036	0.028	0.035	0.024
ENSMUSG00000097546	Gm26749	--	10.895	2.826	2.826	1.499	0.637	2.351	0.019	0.111	4.745	2.883	12.346	0	7.315	8.252	12.807	21.486	19.01	21.511	9.496	4.994	14.268	mgi_id MGI:5477243	chr17	74575381	74617119	antisense	-	41738	predicted gene, 26749	1933	0.035	0.021	0.091	0	0.054	0.061	0.094	0.158	0.14	0.158	0.07	0.037	0.105	0.009	0.006	0.027	0
ENSMUSG00000116033	Gm49442	--	7.774	2.83	2.83	1.501	0.652	2.303	0.021	--	2.847	0.961	2.469	8.106	8.778	18.566	13.722	4.883	10.561	3.396	11.222	3.596	10.161	mgi_id MGI:6155088	chr15	98893351	98895175	antisense	+	1824	predicted gene, 49442	1460	0.028	0.009	0.024	0.079	0.086	0.181	0.134	0.048	0.103	0.033	0.109	0.035	0.099	0.127	0.048	0.122	0.358
ENSMUSG00000079492	Gm11127	100529082	35.858	2.832	2.832	1.502	0.36	4.167	0	0.001	22.776	11.532	16.462	15.311	61.443	66.013	24.7	60.552	47.524	21.511	46.615	16.52	46.908	mgi_id MGI:3779381	chr17	36055816	36058371	protein_coding	-	2555	predicted gene 11127	1344	0.241	0.122	0.174	0.162	0.651	0.699	0.262	0.641	0.503	0.228	0.494	0.175	0.497	0.723	0.411	0.58	0.482
ENSMUSG00000072620	Slfn2	20556	201.712	2.834	2.834	1.503	0.308	4.872	0	0	130.962	91.291	70.786	79.256	320.38	331.097	161.004	215.84	491.086	192.468	134.665	93.074	263.791	mgi_id MGI:1313258	chr11	83065112	83070678	protein_coding	+	5566	schlafen 2	1664	1.121	0.781	0.606	0.678	2.741	2.833	1.378	1.847	4.202	1.647	1.152	0.796	2.257	1.908	1.495	1.144	1.146
ENSMUSG00000108057	Gm44234	--	6.917	2.836	2.836	1.504	0.647	2.323	0.02	--	8.541	1.922	1.646	0.901	5.852	9.283	10.978	13.673	5.28	6.793	11.222	3.252	9.012	mgi_id MGI:5690626	chr6	77323906	77324805	TEC	-	899	predicted gene, 44234	900	0.135	0.03	0.026	0.014	0.093	0.147	0.174	0.216	0.084	0.107	0.178	0.051	0.143	0.77	0.195	0.165	0.081
ENSMUSG00000054065	Pkp3	56460	10.373	2.848	2.848	1.51	0.694	2.176	0.03	0.146	1.898	7.688	6.585	2.702	21.944	6.189	7.318	6.837	35.907	13.586	3.453	4.718	13.605	mgi_id MGI:1891830	chr7	141078218	141090510	protein_coding	+	12292	plakophilin 3	3616	0.007	0.03	0.026	0.011	0.086	0.024	0.029	0.027	0.141	0.053	0.014	0.019	0.054	0.013	0.057	0.048	0.018
ENSMUSG00000041831	Sytl3	83672	8.388	2.852	2.852	1.512	0.662	2.285	0.022	--	5.694	0.961	3.292	5.404	10.24	28.881	6.404	7.813	4.224	12.454	6.906	3.838	10.989	mgi_id MGI:1933367	chr17	6659093	6738044	protein_coding	+	78951	synaptotagmin-like 3	5062	0.016	0.003	0.009	0.015	0.029	0.081	0.018	0.022	0.012	0.035	0.019	0.011	0.031	0.006	0.001	0.004	0.006
ENSMUSG00000003882	Il7r	16197	128.837	2.854	2.854	1.513	0.29	5.222	0	0	58.838	47.087	65.847	63.945	256.011	189.788	139.964	100.595	273.529	118.877	102.725	58.929	168.784	mgi_id MGI:96562	chr15	9505788	9530176	protein_coding	-	24388	interleukin 7 receptor	4663	0.18	0.144	0.201	0.195	0.782	0.579	0.427	0.307	0.835	0.363	0.314	0.18	0.515	0.196	0.176	0.243	0.211
ENSMUSG00000079019	Insl3	16336	6.748	2.854	2.854	1.513	0.74	2.046	0.041	--	0.949	4.805	6.585	0	4.389	13.409	3.659	16.603	5.28	9.057	9.496	3.085	8.842	mgi_id MGI:108427	chr8	71689214	71690575	protein_coding	+	1361	insulin-like 3	623	0.022	0.11	0.15	0	0.1	0.306	0.084	0.379	0.121	0.207	0.217	0.07	0.202	0.057	0.322	0.435	0
ENSMUSG00000030560	Ctsc	13032	1290.23	2.861	2.861	1.517	0.314	4.83	0	0	597.872	542.943	610.734	610.63	2345.06	1700.87	1108.73	1258.9	2929.62	1548.8	938.338	590.545	1690.05	mgi_id MGI:109553	chr7	88278085	88310888	protein_coding	+	32803	cathepsin C	5808	1.466	1.331	1.497	1.497	5.749	4.169	2.718	3.086	7.182	3.797	2.3	1.448	4.143	1.478	1.509	1.675	1.498
ENSMUSG00000024910	Ctsw	13041	14.913	2.861	2.861	1.516	0.503	3.016	0.003	0.031	7.592	5.766	7.408	6.304	32.184	7.22	21.04	20.51	33.795	13.586	8.632	6.768	19.567	mgi_id MGI:1338045	chr19	5465043	5468507	protein_coding	-	3464	cathepsin W	1887	0.057	0.044	0.056	0.048	0.243	0.054	0.159	0.155	0.255	0.103	0.065	0.051	0.148	0.178	0.152	0.192	0.146
ENSMUSG00000100280	Gm28417	--	11.922	2.869	2.869	1.521	0.482	3.155	0.002	0.023	10.439	2.883	3.292	5.404	8.778	17.535	10.978	24.416	16.898	15.85	14.675	5.505	15.59	mgi_id MGI:5579123	chr1	34468834	34473148	processed_transcript	-	4314	predicted gene 28417	2409	0.062	0.017	0.019	0.032	0.052	0.104	0.065	0.144	0.1	0.094	0.087	0.033	0.092	0.196	0.061	0.069	0.101
ENSMUSG00000078922	Tgtp1	21822	287.447	2.882	2.882	1.527	0.62	2.464	0.014	0.092	120.523	58.619	290.551	53.137	468.135	703.452	134.475	167.984	662.173	318.138	184.733	130.708	377.013	mgi_id MGI:98734	chr11	48985327	48994172	protein_coding	-	8845	T cell specific GTPase 1	3205	0.535	0.26	1.291	0.236	2.08	3.125	0.597	0.746	2.942	1.413	0.821	0.581	1.675	1.105	0.604	2.955	0.483
ENSMUSG00000034422	Parp14	547253	484.011	2.9	2.9	1.536	0.307	4.999	0	0	196.444	218.138	276.559	184.63	861.661	776.686	397.937	488.325	934.647	667.976	321.124	218.943	635.479	mgi_id MGI:1919489	chr16	35832874	35871544	protein_coding	-	38670	poly (ADP-ribose) polymerase family, member 14	9306	0.301	0.334	0.423	0.282	1.318	1.188	0.609	0.747	1.43	1.022	0.491	0.335	0.972	0.412	0.514	0.643	0.384
ENSMUSG00000052013	Btla	208154	12.239	2.903	2.903	1.537	0.782	1.967	0.049	0.202	6.643	6.727	3.292	5.404	27.796	5.157	0.915	8.79	52.805	10.189	6.906	5.516	16.08	mgi_id MGI:2658978	chr16	45224315	45257670	protein_coding	+	33355	B and T lymphocyte associated	3396	0.028	0.028	0.014	0.023	0.117	0.022	0.004	0.037	0.221	0.043	0.029	0.023	0.067	0.016	0.018	0.009	0.013
ENSMUSG00000108897	Gm44861	--	49.929	2.907	2.907	1.54	0.221	6.965	0	0	27.521	17.297	24.693	20.715	61.443	77.359	69.525	74.225	59.141	57.74	59.563	22.556	65.571	mgi_id MGI:5753437	chr7	90042697	90043916	TEC	+	1219	predicted gene 44861	1220	0.321	0.202	0.288	0.242	0.717	0.903	0.811	0.866	0.69	0.674	0.695	0.263	0.765	1.831	1.294	1.822	1.368
ENSMUSG00000022221	Ripk3	56532	14.91	2.907	2.907	1.54	0.58	2.656	0.008	0.064	8.541	12.492	4.115	1.801	30.721	22.692	14.637	16.603	35.907	11.322	5.179	6.738	19.58	mgi_id MGI:2154952	chr14	55784995	55788865	protein_coding	-	3870	receptor-interacting serine-threonine kinase 3	2292	0.053	0.078	0.026	0.011	0.191	0.141	0.091	0.103	0.223	0.07	0.032	0.042	0.122	0.179	0.294	0.096	0.037
ENSMUSG00000032484	Ngp	18054	49.292	2.915	2.915	1.544	0.575	2.684	0.007	0.061	7.592	36.517	23.047	21.615	78.998	97.988	47.569	33.206	163.695	14.718	17.265	22.193	64.777	mgi_id MGI:105983	chr9	110419747	110423012	protein_coding	+	3265	neutrophilic granule protein	1222	0.088	0.425	0.269	0.252	0.92	1.142	0.554	0.387	1.907	0.171	0.201	0.259	0.755	0.189	1.02	0.635	0.533
ENSMUSG00000036526	Card11	108723	27.714	2.918	2.918	1.545	0.415	3.726	0	0.005	10.439	15.375	14.816	9.006	48.276	29.912	21.955	35.159	71.815	31.701	16.402	12.409	36.46	mgi_id MGI:1916978	chr5	140872990	141000582	protein_coding	-	127592	caspase recruitment domain family, member 11	4866	0.031	0.045	0.043	0.026	0.141	0.088	0.064	0.103	0.21	0.093	0.048	0.036	0.107	0.007	0.011	0.01	0.006
ENSMUSG00000073411	H2-D1	14964	3317.22	2.921	2.921	1.547	0.289	5.347	0	0	1771.79	1361.68	1809.15	1026.72	6637.28	4943.76	3242.96	3682.95	6062	3085.14	2865.95	1492.34	4360.01	mgi_id MGI:95896	chr17	35262730	35267499	protein_coding	+	4769	histocompatibility 2, D region locus 1	2579	9.781	7.517	9.988	5.668	36.642	27.292	17.903	20.332	33.466	17.032	15.822	8.239	24.07	30.128	26.029	34.124	17.326
ENSMUSG00000055177	Cstl1	228756	10.246	2.921	2.921	1.546	0.591	2.615	0.009	--	8.541	4.805	1.646	3.603	19.018	17.535	17.381	3.907	11.617	5.661	18.991	4.649	13.444	mgi_id MGI:2652834	chr2	148750358	148755433	protein_coding	+	5075	cystatin-like 1	722	0.168	0.095	0.032	0.071	0.375	0.346	0.343	0.077	0.229	0.112	0.374	0.092	0.265	0.136	0.086	0.029	0.057
ENSMUSG00000025877	Hk3	212032	230.314	2.923	2.923	1.548	0.279	5.549	0	0	94.9	77.838	122.641	117.983	430.099	289.839	186.619	227.559	523.825	292.098	170.058	103.34	302.871	mgi_id MGI:2670962	chr13	55005985	55021385	protein_coding	-	15400	hexokinase 3	3682	0.367	0.301	0.474	0.456	1.663	1.121	0.722	0.88	2.026	1.129	0.658	0.4	1.171	0.5	0.461	0.716	0.617
ENSMUSG00000031289	Il13ra2	16165	13.11	2.927	2.927	1.549	0.605	2.562	0.01	0.077	11.388	3.844	7.408	0.901	13.166	34.038	4.574	21.486	20.066	16.982	10.359	5.885	17.239	mgi_id MGI:1277954	chrX	147383476	147429192	protein_coding	-	45716	interleukin 13 receptor, alpha 2	2281	0.071	0.024	0.046	0.006	0.082	0.212	0.029	0.134	0.125	0.106	0.065	0.037	0.108	0.02	0.008	0.015	0.002
ENSMUSG00000104164	Gm38248	--	7.606	2.93	2.93	1.551	0.627	2.473	0.013	--	1.898	4.805	2.469	4.503	8.778	16.503	9.148	15.626	3.168	12.454	4.316	3.419	9.999	mgi_id MGI:5611476	chr1	127978905	127984687	TEC	-	5782	predicted gene, 38248	5783	0.005	0.012	0.006	0.011	0.022	0.041	0.023	0.038	0.008	0.031	0.011	0.008	0.025	0.027	0.076	0.038	0.063
ENSMUSG00000070427	Il18bp	16068	201.933	2.937	2.937	1.554	0.276	5.637	0	0	98.696	65.345	124.287	72.951	254.548	389.89	222.296	190.447	435.112	210.582	157.109	90.32	265.712	mgi_id MGI:1333800	chr7	102014885	102018690	protein_coding	-	3805	interleukin 18 binding protein	3026	0.464	0.307	0.585	0.343	1.198	1.834	1.046	0.896	2.047	0.991	0.739	0.425	1.25	2.103	1.566	2.938	1.543
ENSMUSG00000036905	C1qb	12260	4093.61	2.942	2.942	1.557	0.226	6.903	0	0	1970.13	1600	1933.44	1819.28	6019.92	7783.36	4598.69	4170.3	7170.9	4253.53	3710.19	1830.71	5386.7	mgi_id MGI:88224	chr4	136880129	136886187	protein_coding	-	6058	complement component 1, q subcomponent, beta polypeptide	1088	25.781	20.938	25.301	23.807	78.777	101.853	60.178	54.572	93.838	55.662	48.552	23.957	70.49	26.372	24.076	28.709	24.169
ENSMUSG00000111292	Gm48627	--	6.583	2.944	2.944	1.558	0.61	2.556	0.011	--	4.745	0.961	1.646	4.503	5.852	6.189	8.233	11.72	13.729	7.925	6.906	2.964	8.651	mgi_id MGI:6098227	chr9	22294222	22295572	TEC	-	1350	predicted gene, 48627	1351	0.05	0.01	0.017	0.047	0.062	0.065	0.087	0.124	0.145	0.084	0.073	0.031	0.091	0.285	0.065	0.11	0.268
ENSMUSG00000089929	Bcl2a1b	12045	9.698	2.952	2.952	1.562	0.651	2.398	0.016	--	4.745	4.805	5.762	1.801	23.407	13.409	12.807	1.953	24.29	6.793	6.906	4.278	12.795	mgi_id MGI:1278326	chr9	89199209	89207827	protein_coding	+	8618	B cell leukemia/lymphoma 2 related protein A1b	817	0.083	0.084	0.1	0.031	0.408	0.234	0.223	0.034	0.423	0.118	0.12	0.075	0.223	0.045	0.051	0.06	0.017
ENSMUSG00000050296	Abca12	74591	7.612	2.956	2.956	1.564	0.573	2.73	0.006	--	2.847	5.766	1.646	3.603	4.389	6.189	13.722	11.72	8.449	12.454	12.949	3.465	9.981	mgi_id MGI:2676312	chr1	71242276	71414910	protein_coding	-	172634	ATP-binding cassette, sub-family A (ABC1), member 12	14808	0.003	0.006	0.002	0.003	0.004	0.006	0.013	0.011	0.008	0.012	0.012	0.003	0.01	0.001	0.003	0.001	0.002
ENSMUSG00000012519	Mlkl	74568	36.334	2.961	2.961	1.566	0.441	3.552	0	0.008	17.082	13.453	25.516	8.106	74.609	45.384	39.336	17.58	78.151	58.872	21.581	16.039	47.931	mgi_id MGI:1921818	chr8	111311797	111338177	protein_coding	-	26380	mixed lineage kinase domain-like	2303	0.106	0.083	0.158	0.05	0.461	0.281	0.243	0.109	0.483	0.364	0.133	0.099	0.296	0.053	0.046	0.087	0.025
ENSMUSG00000092219	Gm20443	--	8.642	2.961	2.961	1.566	0.589	2.657	0.008	--	5.694	2.883	4.115	2.702	8.778	8.252	21.04	4.883	10.561	19.247	6.906	3.849	11.381	mgi_id MGI:5141908	chr17	35737734	35739806	lincRNA	-	2072	predicted gene 20443	735	0.11	0.056	0.08	0.052	0.17	0.16	0.408	0.095	0.205	0.373	0.134	0.075	0.22	0.223	0.127	0.179	0.105
ENSMUSG00000030365	Clec2i	93675	8.617	2.97	2.97	1.57	0.604	2.599	0.009	--	6.643	1.922	4.115	2.702	4.389	18.566	13.722	14.65	15.841	7.925	4.316	3.846	11.344	mgi_id MGI:2136650	chr6	128887588	128898167	protein_coding	+	10579	C-type lectin domain family 2, member i	3110	0.03	0.009	0.019	0.012	0.02	0.085	0.063	0.067	0.073	0.036	0.02	0.018	0.052	0.051	0.017	0.035	0.021
ENSMUSG00000034266	Batf	53314	14.507	2.985	2.985	1.578	0.638	2.472	0.013	0.09	8.541	9.61	7.408	0	27.796	16.503	6.404	21.486	39.076	15.85	6.906	6.39	19.146	mgi_id MGI:1859147	chr12	85686669	85709087	protein_coding	+	22418	basic leucine zipper transcription factor, ATF-like	1406	0.086	0.097	0.075	0	0.281	0.167	0.065	0.218	0.396	0.161	0.07	0.065	0.194	0.031	0.039	0.03	0
ENSMUSG00000043592	Unc5cl	76589	10.505	3.003	3.003	1.586	0.597	2.659	0.008	0.064	2.847	10.571	1.646	3.603	17.555	4.126	18.296	22.463	8.449	11.322	14.675	4.667	13.841	mgi_id MGI:1923839	chr17	48454901	48539714	protein_coding	+	84813	unc-5 family C-terminal like	3224	0.013	0.047	0.007	0.016	0.078	0.018	0.081	0.099	0.037	0.05	0.065	0.021	0.061	0.003	0.011	0.002	0.003
ENSMUSG00000078921	Tgtp2	100039796	260.593	3.009	3.009	1.589	0.596	2.666	0.008	0.063	82.563	52.853	275.736	45.932	375.971	600.307	165.578	153.334	625.21	267.19	221.852	114.271	344.206	mgi_id MGI:3710083	chr11	49057194	49064206	protein_coding	-	7012	T cell specific GTPase 2	2938	0.4	0.256	1.336	0.223	1.822	2.909	0.802	0.743	3.03	1.295	1.075	0.554	1.668	0.955	0.687	3.537	0.527
ENSMUSG00000107785	Gm45083	--	5.587	3.021	3.021	1.595	0.804	1.985	0.047	--	1.898	0.961	2.469	4.503	0	10.315	7.318	8.79	16.898	2.264	6.043	2.458	7.375	mgi_id MGI:5753659	chr6	117578715	117612570	lincRNA	-	33855	predicted gene 45083	712	0.038	0.019	0.049	0.09	0	0.206	0.146	0.176	0.338	0.045	0.121	0.049	0.147	0.005	0.003	0.007	0.011
ENSMUSG00000004328	Hif3a	53417	385.819	3.025	3.025	1.597	0.502	3.182	0.001	0.022	220.169	137.417	174.495	142.3	497.394	850.95	837.954	165.054	732.932	160.767	324.577	168.595	509.947	mgi_id MGI:1859778	chr7	17031507	17062427	protein_coding	-	30920	hypoxia inducible factor 3, alpha subunit	6710	0.467	0.292	0.37	0.302	1.055	1.806	1.778	0.35	1.555	0.341	0.689	0.358	1.082	0.577	0.405	0.508	0.37
ENSMUSG00000069793	Slfn9	237886	154.788	3.028	3.028	1.598	0.328	4.865	0	0	64.532	69.189	64.201	72.051	258.937	316.657	137.22	157.241	289.371	212.846	60.427	67.493	204.671	mgi_id MGI:2445121	chr11	82978390	82991830	protein_coding	-	13440	schlafen 9	5965	0.154	0.165	0.153	0.172	0.618	0.756	0.328	0.375	0.691	0.508	0.144	0.161	0.489	0.389	0.469	0.43	0.431
ENSMUSG00000114623	Gm34788	102638158	16.5	3.03	3.03	1.599	0.497	3.219	0.001	0.02	12.337	3.844	8.231	4.503	7.315	29.912	19.211	33.206	32.739	18.115	12.085	7.229	21.798	mgi_id MGI:5593947	chr13	59411618	59419254	lincRNA	-	7636	predicted gene, 34788	6468	0.027	0.008	0.018	0.01	0.016	0.066	0.042	0.073	0.072	0.04	0.027	0.016	0.048	0.131	0.046	0.097	0.047
ENSMUSG00000033450	Tagap	72536	88.864	3.042	3.042	1.605	0.344	4.669	0	0	29.419	36.517	46.093	42.33	100.942	147.498	87.821	132.824	227.061	80.384	46.615	38.59	117.592	mgi_id MGI:3615484	chr17	7926000	7934897	protein_coding	+	8897	T cell activation Rho GTPase activating protein	3080	0.136	0.169	0.213	0.196	0.467	0.682	0.406	0.614	1.05	0.372	0.215	0.178	0.544	0.268	0.374	0.466	0.383
ENSMUSG00000117391	4930500A05Rik	74972	8.834	3.069	3.069	1.618	0.713	2.27	0.023	--	5.694	3.844	5.762	0	5.852	28.881	13.722	2.93	11.617	6.793	12.085	3.825	11.697	mgi_id MGI:1922222	chr17	84545947	84566824	antisense	-	20877	RIKEN cDNA 4930500A05 gene	1099	0.074	0.05	0.075	0	0.076	0.374	0.178	0.038	0.15	0.088	0.157	0.05	0.152	0.022	0.017	0.025	0
ENSMUSG00000044244	Il20rb	213208	9.965	3.071	3.071	1.619	0.642	2.52	0.012	--	4.745	4.805	4.115	3.603	4.389	21.661	17.381	1.953	10.561	26.04	10.359	4.317	13.192	mgi_id MGI:2143266	chr9	100457719	100486788	protein_coding	-	29069	interleukin 20 receptor beta	4206	0.016	0.016	0.014	0.012	0.015	0.073	0.059	0.007	0.036	0.088	0.035	0.015	0.045	0.013	0.015	0.013	0.01
ENSMUSG00000021281	Tnfaip2	21928	126.801	3.074	3.074	1.62	0.395	4.105	0	0.002	48.399	48.048	46.093	75.653	305.751	129.963	92.395	156.264	288.315	160.767	43.162	54.548	168.088	mgi_id MGI:104960	chr12	111442469	111455018	protein_coding	+	12549	tumor necrosis factor, alpha-induced protein 2	4984	0.138	0.137	0.132	0.216	0.873	0.371	0.264	0.446	0.824	0.459	0.123	0.156	0.48	0.313	0.349	0.33	0.485
ENSMUSG00000105284	Gm42693	--	22.073	3.081	3.081	1.624	0.525	3.095	0.002	0.026	7.592	9.61	6.585	14.41	10.24	59.824	42.995	11.72	38.02	12.454	29.35	9.549	29.229	mgi_id MGI:5662830	chr3	34663659	34664289	TEC	-	630	predicted gene 42693	631	0.171	0.217	0.149	0.325	0.231	1.35	0.97	0.264	0.858	0.281	0.662	0.215	0.66	0.977	1.39	0.94	1.841
ENSMUSG00000016498	Pdcd1lg2	58205	10.64	3.094	3.094	1.63	0.671	2.429	0.015	0.098	6.643	0.961	3.292	7.205	26.333	10.315	9.148	6.837	31.683	3.396	11.222	4.525	14.133	mgi_id MGI:1930125	chr19	29410919	29471161	protein_coding	+	60242	programmed cell death 1 ligand 2	1961	0.048	0.007	0.024	0.052	0.191	0.075	0.066	0.05	0.23	0.025	0.081	0.033	0.103	0.009	0.001	0.005	0.01
ENSMUSG00000026395	Ptprc	19264	379.087	3.096	3.096	1.63	0.251	6.497	0	0	175.566	134.534	178.611	160.313	697.814	465.186	346.708	423.866	854.383	461.922	271.056	162.256	502.991	mgi_id MGI:97810	chr1	138062861	138175708	protein_coding	-	112847	protein tyrosine phosphatase, receptor type, C	18313	0.136	0.105	0.139	0.125	0.543	0.362	0.27	0.33	0.664	0.359	0.211	0.126	0.391	0.126	0.109	0.142	0.114
ENSMUSG00000116665	E130310I04Rik	278725	6.802	3.097	3.097	1.631	0.744	2.192	0.028	--	0.949	1.922	1.646	7.205	2.926	16.503	11.892	3.907	15.841	3.396	8.632	2.931	9.014	mgi_id MGI:3046461	chr16	34943175	34958994	antisense	-	15819	RIKEN cDNA E130310I04 gene	3755	0.004	0.007	0.006	0.027	0.011	0.063	0.045	0.015	0.06	0.013	0.033	0.011	0.034	0.005	0.011	0.009	0.037
ENSMUSG00000111858	Gm48277	115487143	8.223	3.098	3.098	1.631	0.765	2.131	0.033	--	0	10.571	0	3.603	17.555	14.44	8.233	10.743	4.224	12.454	8.632	3.543	10.897	mgi_id MGI:6097706	chr9	40555086	40560929	lincRNA	-	5843	predicted gene, 48277	1742	0	0.086	0	0.029	0.143	0.118	0.067	0.088	0.035	0.102	0.071	0.029	0.089	0	0.165	0	0.05
ENSMUSG00000039232	Stx11	74732	28.676	3.101	3.101	1.633	0.483	3.378	0.001	0.013	7.592	16.336	13.169	11.708	64.369	24.755	15.552	35.159	83.432	22.643	20.718	12.202	38.09	mgi_id MGI:1921982	chr10	12938209	12964298	protein_coding	-	26089	syntaxin 11	4209	0.026	0.055	0.045	0.04	0.218	0.084	0.053	0.119	0.282	0.077	0.07	0.041	0.129	0.024	0.057	0.045	0.036
ENSMUSG00000029553	Tfec	21426	8.082	3.101	3.101	1.633	0.809	2.017	0.044	--	2.847	5.766	2.469	2.702	14.629	15.472	2.744	0.977	28.515	10.189	2.59	3.446	10.731	mgi_id MGI:1333760	chr6	16833373	16898441	protein_coding	-	65068	transcription factor EC	5594	0.007	0.015	0.006	0.007	0.037	0.039	0.007	0.002	0.073	0.026	0.007	0.009	0.027	0.004	0.008	0.003	0.003
ENSMUSG00000070390	Nlrp1b	637515	32.81	3.105	3.105	1.635	0.299	5.46	0	0	11.388	10.571	14.816	18.913	48.276	48.478	32.018	46.879	59.141	38.494	31.94	13.922	43.604	mgi_id MGI:3582959	chr11	71153102	71230733	protein_coding	-	77631	NLR family, pyrin domain containing 1B	6305	0.026	0.024	0.033	0.043	0.109	0.109	0.072	0.106	0.134	0.087	0.072	0.031	0.098	0.012	0.012	0.017	0.02
ENSMUSG00000051076	Vtcn1	242122	6.783	3.106	3.106	1.635	0.658	2.486	0.013	--	0.949	3.844	5.762	0.901	11.703	11.346	14.637	5.86	8.449	3.396	7.769	2.864	9.023	mgi_id MGI:3039619	chr3	100825459	100896922	protein_coding	+	71463	V-set domain containing T cell activation inhibitor 1	2622	0.005	0.021	0.031	0.005	0.064	0.062	0.079	0.032	0.046	0.018	0.042	0.016	0.049	0.001	0.005	0.007	0.001
ENSMUSG00000117888	Gm50351	--	11.442	3.106	3.106	1.635	0.83	1.969	0.049	0.202	0.949	14.414	0.823	3.603	2.926	2.063	26.529	34.183	8.449	18.115	13.812	4.947	15.154	mgi_id MGI:6303233	chr18	82717968	82720578	lincRNA	+	2610	predicted gene, 50351	700	0.019	0.293	0.017	0.073	0.06	0.042	0.54	0.695	0.172	0.368	0.281	0.101	0.308	0.029	0.503	0.028	0.111
ENSMUSG00000015314	Slamf6	30925	25.316	3.107	3.107	1.635	0.42	3.898	0	0.003	12.337	10.571	3.292	17.112	42.425	40.227	31.103	30.276	50.693	24.908	15.538	10.828	33.596	mgi_id MGI:1353620	chr1	171917515	171953170	protein_coding	+	35655	SLAM family member 6	10832	0.016	0.014	0.004	0.022	0.056	0.053	0.041	0.04	0.067	0.033	0.02	0.014	0.044	0.028	0.027	0.008	0.039
ENSMUSG00000104858	Mir136	387154	6.372	3.115	3.115	1.639	0.654	2.507	0.012	--	1.898	4.805	3.292	0.901	4.389	14.44	8.233	5.86	9.505	12.454	4.316	2.724	8.457	mgi_id MGI:2676821	chr12	109595327	109595388	miRNA	+	61	microRNA 136	62	0.436	1.103	0.756	0.207	1.008	3.316	1.891	1.346	2.183	2.86	0.991	0.626	1.942	2.523	7.18	4.855	1.188
ENSMUSG00000066279	Chrna10	504186	7.01	3.117	3.117	1.64	0.776	2.113	0.035	--	0.949	8.649	1.646	0.901	4.389	12.377	19.211	7.813	13.729	2.264	5.179	3.036	9.28	mgi_id MGI:3609260	chr7	102111266	102116828	protein_coding	-	5562	cholinergic receptor, nicotinic, alpha polypeptide 10	2628	0.005	0.047	0.009	0.005	0.024	0.067	0.104	0.042	0.074	0.012	0.028	0.016	0.05	0.014	0.142	0.027	0.013
ENSMUSG00000000031	H19	14955	47.505	3.119	3.119	1.641	0.587	2.793	0.005	0.049	15.184	10.571	15.639	39.628	10.24	35.069	23.785	46.879	168.976	48.683	107.905	20.255	63.077	mgi_id MGI:95891	chr7	142575529	142578143	lincRNA	-	2614	H19, imprinted maternally expressed transcript	2460	0.088	0.061	0.091	0.229	0.059	0.203	0.138	0.271	0.978	0.282	0.625	0.117	0.365	0.471	0.369	0.538	1.22
ENSMUSG00000026012	Cd28	12487	23.364	3.12	3.12	1.642	0.506	3.243	0.001	0.019	10.439	9.61	2.469	17.112	64.369	18.566	24.7	22.463	49.637	20.379	17.265	9.907	31.054	mgi_id MGI:88327	chr1	60716800	60773359	protein_coding	+	56559	CD28 antigen	6122	0.024	0.022	0.006	0.04	0.15	0.043	0.057	0.052	0.115	0.047	0.04	0.023	0.072	0.015	0.015	0.004	0.024
ENSMUSG00000036185	Sapcd1	78376	16.963	3.13	3.13	1.646	0.421	3.91	0	0.003	6.643	6.727	5.762	9.907	13.166	28.881	32.018	33.206	16.898	16.982	16.402	7.26	22.508	mgi_id MGI:2388100	chr17	35025959	35028016	protein_coding	-	2057	suppressor APC domain containing 1	1028	0.092	0.093	0.08	0.137	0.182	0.4	0.443	0.46	0.234	0.235	0.227	0.101	0.312	0.262	0.298	0.252	0.388
ENSMUSG00000109245	Gm44860	--	14.453	3.138	3.138	1.65	0.608	2.714	0.007	0.057	4.745	3.844	15.639	0	14.629	12.377	21.04	15.626	38.02	19.247	13.812	6.057	19.25	mgi_id MGI:5753436	chr7	90030571	90032916	TEC	+	2345	predicted gene 44860	2346	0.029	0.023	0.095	0	0.089	0.075	0.128	0.095	0.231	0.117	0.084	0.037	0.117	0.164	0.149	0.6	0
ENSMUSG00000079547	H2-DMb1	14999	158.216	3.148	3.148	1.655	0.292	5.674	0	0	68.328	65.345	88.071	45.032	267.715	328.003	131.731	143.568	299.932	176.617	126.033	66.694	210.514	mgi_id MGI:95922	chr17	34153072	34160230	protein_coding	+	7158	histocompatibility 2, class II, locus Mb1	1681	0.579	0.553	0.746	0.381	2.267	2.778	1.116	1.216	2.54	1.496	1.067	0.565	1.783	0.774	0.832	1.107	0.506
ENSMUSG00000032921	Odf4	252868	7.5	3.168	3.168	1.664	0.697	2.388	0.017	--	3.796	3.844	3.292	1.801	5.852	18.566	20.126	12.696	4.224	2.264	6.043	3.183	9.967	mgi_id MGI:2182079	chr11	68921835	68927081	protein_coding	-	5246	outer dense fiber of sperm tails 4	1166	0.046	0.047	0.04	0.022	0.071	0.227	0.246	0.155	0.052	0.028	0.074	0.039	0.122	0.059	0.067	0.056	0.028
ENSMUSG00000073409	H2-Q6	110557	444.058	3.191	3.191	1.674	0.363	4.611	0	0	264.772	155.676	233.758	87.362	912.863	698.295	426.295	556.69	800.522	399.653	348.748	185.392	591.867	mgi_id MGI:95935	chr17	35424850	35430055	protein_coding	+	5205	histocompatibility 2, Q region locus 6	2085	1.808	1.063	1.596	0.597	6.234	4.768	2.911	3.801	5.466	2.729	2.381	1.266	4.042	4.125	2.726	4.04	1.351
ENSMUSG00000030214	Plbd1	66857	64.402	3.194	3.194	1.676	0.404	4.151	0	0.001	42.705	19.219	13.993	31.522	121.423	58.793	61.291	92.782	163.695	70.194	32.803	26.86	85.854	mgi_id MGI:1914107	chr6	136612070	136661928	protein_coding	-	49858	phospholipase B domain containing 1	2633	0.231	0.104	0.076	0.17	0.657	0.318	0.331	0.502	0.885	0.38	0.177	0.145	0.464	0.069	0.035	0.025	0.051
ENSMUSG00000091311	Spata31d1b	238662	9.351	3.217	3.217	1.686	0.626	2.694	0.007	--	3.796	2.883	2.469	6.304	16.092	26.818	8.233	4.883	17.954	5.661	7.769	3.863	12.487	mgi_id MGI:3646080	chr13	59712284	59719295	protein_coding	+	7011	spermatogenesis associated 31 subfamily D, member 1B	4287	0.013	0.01	0.008	0.021	0.053	0.089	0.027	0.016	0.06	0.019	0.026	0.013	0.041	0.044	0.037	0.032	0.072
ENSMUSG00000036896	C1qc	12262	3911.57	3.221	3.221	1.687	0.265	6.361	0	0	1761.35	1414.53	1607.5	1700.4	5769.77	7717.35	4377.3	3947.62	7638.76	3737.27	3355.4	1620.94	5220.49	mgi_id MGI:88225	chr4	136889804	136893065	protein_coding	-	3261	complement component 1, q subcomponent, C chain	1931	12.987	10.43	11.852	12.537	42.541	56.901	32.275	29.106	56.322	27.555	24.74	11.951	38.491	43.8	39.543	44.342	41.964
ENSMUSG00000025983	Ccdc150	78016	5.985	3.237	3.237	1.695	0.724	2.339	0.019	--	0.949	5.766	3.292	0	1.463	7.22	10.063	9.766	11.617	7.925	7.769	2.502	7.975	mgi_id MGI:1925266	chr1	54250683	54368727	protein_coding	+	118044	coiled-coil domain containing 150	5021	0.003	0.016	0.009	0	0.004	0.02	0.029	0.028	0.033	0.022	0.022	0.007	0.023	0.001	0.004	0.003	0
ENSMUSG00000078945	Naip2	17948	153.214	3.257	3.257	1.704	0.28	6.075	0	0	76.869	62.462	61.732	50.436	191.643	222.794	204	165.054	367.522	191.335	91.503	62.875	204.836	mgi_id MGI:1298226	chr13	100144063	100202092	protein_coding	-	58029	NLR family, apoptosis inhibitory protein 2	4846	0.226	0.184	0.181	0.148	0.563	0.655	0.599	0.485	1.08	0.562	0.269	0.185	0.602	0.107	0.098	0.096	0.07
ENSMUSG00000087052	Gm8093	666419	13.438	3.257	3.257	1.703	0.524	3.252	0.001	0.018	11.388	4.805	3.292	2.702	21.944	30.944	14.637	10.743	22.178	7.925	17.265	5.547	17.948	mgi_id MGI:3642975	chr9	78427507	78430805	transcribed_processed_pseudogene	+	3298	predicted gene 8093	2203	0.074	0.031	0.021	0.017	0.142	0.2	0.095	0.069	0.143	0.051	0.112	0.036	0.116	0.28	0.133	0.09	0.066
ENSMUSG00000011008	Mcoln2	68279	11.068	3.259	3.259	1.705	0.668	2.553	0.011	0.078	7.592	1.922	4.939	3.603	16.092	14.44	1.83	7.813	35.907	18.115	9.496	4.514	14.813	mgi_id MGI:1915529	chr3	146149833	146195513	protein_coding	+	45680	mucolipin 2	3288	0.033	0.008	0.021	0.016	0.07	0.063	0.008	0.034	0.155	0.078	0.041	0.02	0.064	0.013	0.004	0.01	0.006
ENSMUSG00000055413	H2-Q5	15016	71.315	3.265	3.265	1.707	0.322	5.306	0	0	36.062	30.751	35.393	14.41	125.811	122.743	113.435	101.572	101.385	58.872	44.025	29.154	95.406	mgi_id MGI:95934	chr17	35394126	35397800	polymorphic_pseudogene	+	3674	histocompatibility 2, Q region locus 5	1591	0.323	0.275	0.317	0.129	1.126	1.098	1.015	0.909	0.907	0.527	0.394	0.261	0.854	0.796	0.763	0.867	0.316
ENSMUSG00000045551	Fpr1	14293	9.897	3.27	3.27	1.709	0.796	2.148	0.032	--	0.949	0.961	13.993	0	11.703	26.818	6.404	10.743	19.01	7.925	10.359	3.976	13.28	mgi_id MGI:107443	chr17	17876471	17883940	protein_coding	-	7469	formyl peptide receptor 1	1324	0.01	0.01	0.15	0	0.126	0.288	0.069	0.116	0.204	0.085	0.111	0.043	0.143	0.01	0.012	0.169	0
ENSMUSG00000063754	Gm10136	672214	6.065	3.271	3.271	1.71	0.651	2.625	0.009	--	2.847	0.961	3.292	2.702	5.852	6.189	6.404	7.813	11.617	14.718	4.316	2.451	8.13	mgi_id MGI:3704242	chr19	29003408	29003842	processed_pseudogene	-	434	predicted pseudogene 10136	435	0.093	0.031	0.108	0.088	0.192	0.203	0.21	0.256	0.38	0.482	0.141	0.08	0.266	0.532	0.202	0.682	0.501
ENSMUSG00000067212	H2-T23	15040	507.056	3.277	3.277	1.712	0.321	5.327	0	0	266.67	179.7	213.181	168.419	788.515	961.316	550.708	428.749	1106.79	520.795	392.773	206.992	678.521	mgi_id MGI:95957	chr17	36029773	36032855	protein_coding	-	3082	histocompatibility 2, T region locus 23	2889	1.314	0.886	1.051	0.83	3.886	4.738	2.714	2.113	5.454	2.567	1.936	1.02	3.344	7.017	5.315	6.222	4.398
ENSMUSG00000040522	Tlr8	170744	16.77	3.281	3.281	1.714	0.645	2.657	0.008	0.064	8.541	2.883	14.816	0.901	24.87	33.007	11.892	13.673	50.693	6.793	16.402	6.785	22.476	mgi_id MGI:2176887	chrX	167242696	167264329	protein_coding	-	21633	toll-like receptor 8	3586	0.034	0.011	0.059	0.004	0.099	0.131	0.047	0.054	0.201	0.027	0.065	0.027	0.089	0.032	0.012	0.062	0.003
ENSMUSG00000029380	Cxcl1	14825	17.442	3.317	3.317	1.73	0.598	2.894	0.004	0.04	2.847	4.805	13.993	6.304	17.555	38.164	5.489	20.51	52.805	14.718	14.675	6.987	23.416	mgi_id MGI:108068	chr5	90891241	90893115	protein_coding	+	1874	chemokine (C-X-C motif) ligand 1	1875	0.022	0.036	0.106	0.048	0.133	0.29	0.042	0.156	0.401	0.112	0.111	0.053	0.178	0.123	0.234	0.672	0.271
ENSMUSG00000063286	Gm8995	668139	362.181	3.331	3.331	1.736	0.234	7.432	0	0	180.311	144.144	142.395	116.182	579.317	575.552	360.43	424.843	702.305	518.53	239.98	145.758	485.851	mgi_id MGI:3644223	chr7	106504239	106511671	transcribed_unprocessed_pseudogene	-	7432	GTPase, very large interferon inducible, pseudogene 7	7433	0.345	0.276	0.273	0.223	1.11	1.102	0.69	0.814	1.345	0.993	0.46	0.279	0.931	1.967	1.768	1.723	1.258
ENSMUSG00000029082	Bst1	12182	41.687	3.331	3.331	1.736	0.424	4.093	0	0.002	16.133	14.414	13.993	22.516	62.906	64.982	55.803	32.229	122.507	27.172	25.897	16.764	55.928	mgi_id MGI:105370	chr5	43818885	43843986	protein_coding	+	25101	bone marrow stromal cell antigen 1	3317	0.069	0.062	0.06	0.097	0.27	0.279	0.24	0.138	0.526	0.117	0.111	0.072	0.24	0.052	0.052	0.05	0.072
ENSMUSG00000070031	Sp140	434484	153.254	3.347	3.347	1.743	0.251	6.952	0	0	63.583	78.799	56.793	46.833	182.865	274.367	169.237	188.493	318.942	190.203	115.674	61.502	205.683	mgi_id MGI:3702467	chr1	85600378	85645037	protein_coding	+	44659	Sp140 nuclear body protein	3328	0.272	0.337	0.243	0.2	0.782	1.174	0.724	0.806	1.364	0.814	0.495	0.263	0.88	0.115	0.161	0.114	0.084
ENSMUSG00000117980	Gm30571	102632516	56.879	3.361	3.361	1.749	0.371	4.717	0	0	27.521	18.258	28.808	16.211	80.461	145.435	84.161	32.229	84.488	40.758	67.332	22.7	76.409	mgi_id MGI:5589730	chr17	31912666	31913320	TEC	+	654	predicted gene, 30571	655	0.598	0.397	0.626	0.352	1.749	3.161	1.829	0.701	1.836	0.886	1.464	0.493	1.661	3.412	2.545	3.962	1.995
ENSMUSG00000073490	Ifi207	226691	49.956	3.382	3.382	1.758	0.555	3.168	0.002	0.022	39.858	15.375	10.7	13.51	92.164	99.02	39.336	32.229	158.415	35.097	13.812	19.861	67.153	mgi_id MGI:2138302	chr1	173723427	173741747	protein_coding	-	18320	interferon activated gene 207	3422	0.166	0.064	0.045	0.056	0.383	0.412	0.164	0.134	0.659	0.146	0.057	0.083	0.279	0.176	0.077	0.053	0.059
ENSMUSG00000026177	Slc11a1	18173	245.764	3.392	3.392	1.762	0.24	7.345	0	0	93.002	93.213	100.417	102.672	381.823	395.047	268.036	282.252	529.105	292.098	165.741	97.326	330.586	mgi_id MGI:1345275	chr1	74375195	74386062	protein_coding	+	10867	solute carrier family 11 (proton-coupled divalent metal ion transporters), member 1	3705	0.357	0.358	0.386	0.395	1.467	1.518	1.03	1.085	2.033	1.122	0.637	0.374	1.27	0.694	0.782	0.831	0.76
ENSMUSG00000047798	Cd300lf	246746	203.075	3.399	3.399	1.765	0.321	5.502	0	0	76.869	59.58	93.832	90.964	245.771	400.205	309.201	195.33	488.973	153.974	119.127	80.311	273.226	mgi_id MGI:2442359	chr11	115116214	115133992	protein_coding	-	17778	CD300 molecule like family member F	5149	0.213	0.165	0.259	0.252	0.68	1.107	0.855	0.54	1.352	0.426	0.329	0.222	0.755	0.351	0.306	0.475	0.412
ENSMUSG00000026104	Stat1	20846	1292.77	3.418	3.418	1.773	0.278	6.377	0	0	567.504	449.73	530.071	489.045	2263.14	2653.93	1381.34	1175.89	2195.63	1615.6	898.63	509.087	1740.59	mgi_id MGI:103063	chr1	52119440	52161865	protein_coding	+	42425	signal transducer and activator of transcription 1	7105	1.137	0.901	1.062	0.98	4.535	5.318	2.768	2.356	4.4	3.237	1.801	1.02	3.488	1.085	0.966	1.124	0.928
ENSMUSG00000028874	Fgr	14191	30.733	3.421	3.421	1.774	0.584	3.038	0.002	0.03	1.898	13.453	15.639	17.112	67.294	24.755	29.274	10.743	99.273	39.626	18.991	12.026	41.422	mgi_id MGI:95527	chr4	132974095	133001910	protein_coding	+	27815	FGR proto-oncogene, Src family tyrosine kinase	3863	0.007	0.05	0.058	0.063	0.248	0.091	0.108	0.04	0.366	0.146	0.07	0.044	0.153	0.006	0.044	0.051	0.05
ENSMUSG00000044867	Gimap1os	100041450	6.466	3.436	3.436	1.781	0.795	2.239	0.025	--	4.745	0	0	5.404	11.703	8.252	6.404	3.907	19.01	5.661	6.043	2.537	8.711	mgi_id MGI:3781523	chr6	48738346	48741444	processed_transcript	-	3098	GTPase, IMAP family member 1, opposite strand	3099	0.022	0	0	0.025	0.054	0.038	0.029	0.018	0.087	0.026	0.028	0.012	0.04	0.124	0	0	0.14
ENSMUSG00000110354	Gm45686	--	6.117	3.444	3.444	1.784	0.891	2.003	0.045	--	1.898	0.961	6.585	0	2.926	17.535	9.148	1.953	16.898	6.793	2.59	2.361	8.263	mgi_id MGI:5791522	chr7	138413614	138421765	lincRNA	+	8151	predicted gene 45686	1215	0.022	0.011	0.077	0	0.034	0.205	0.107	0.023	0.198	0.08	0.03	0.028	0.097	0.019	0.011	0.073	0
ENSMUSG00000105304	Gm43696	--	5.595	3.453	3.453	1.788	0.836	2.14	0.032	--	0.949	0.961	5.762	0.901	4.389	8.252	4.574	13.673	1.056	15.85	5.179	2.143	7.568	mgi_id MGI:5663833	chr3	104470660	104476730	sense_intronic	-	6070	predicted gene 43696	6071	0.002	0.002	0.014	0.002	0.01	0.019	0.011	0.032	0.002	0.037	0.012	0.005	0.018	0.013	0.014	0.085	0.012
ENSMUSG00000016942	Tmprss6	71753	22.423	3.46	3.46	1.791	0.571	3.138	0.002	0.024	3.796	17.297	5.762	8.106	55.591	50.541	47.569	11.72	17.954	10.189	18.128	8.74	30.242	mgi_id MGI:1919003	chr15	78439667	78468634	protein_coding	-	28967	transmembrane serine protease 6	3359	0.016	0.073	0.024	0.034	0.236	0.214	0.202	0.05	0.076	0.043	0.077	0.037	0.128	0.011	0.054	0.018	0.023
ENSMUSG00000000791	Il12rb1	16161	242.489	3.464	3.464	1.793	0.389	4.605	0	0	89.206	96.096	121.818	70.25	441.802	422.897	370.493	175.797	491.086	273.983	113.947	94.342	327.144	mgi_id MGI:104579	chr8	70808449	70821424	protein_coding	+	12975	interleukin 12 receptor, beta 1	4105	0.309	0.333	0.423	0.244	1.532	1.467	1.285	0.61	1.703	0.95	0.395	0.327	1.135	0.558	0.675	0.845	0.436
ENSMUSG00000035208	Slfn8	276950	183.2	3.494	3.494	1.805	0.278	6.498	0	0	101.543	66.306	68.317	46.833	323.306	313.562	163.749	214.863	353.793	237.754	125.169	70.75	247.457	mgi_id MGI:2672859	chr11	83002158	83020810	protein_coding	-	18652	schlafen 8	4091	0.353	0.231	0.238	0.163	1.125	1.091	0.57	0.748	1.231	0.827	0.436	0.246	0.861	0.441	0.324	0.329	0.202
ENSMUSG00000086697	4933427G23Rik	330053	7.846	3.516	3.516	1.814	0.585	3.102	0.002	--	4.745	3.844	0	3.603	16.092	8.252	10.063	7.813	11.617	9.057	11.222	3.048	10.588	mgi_id MGI:3036235	chr5	23815618	23831897	antisense	-	16279	RIKEN cDNA 4933427G23 gene	2515	0.027	0.022	0	0.02	0.091	0.047	0.057	0.044	0.066	0.051	0.064	0.017	0.06	0.024	0.022	0	0.018
ENSMUSG00000073418	C4b	12268	6323.27	3.521	3.521	1.816	0.262	6.921	0	0	2152.34	3476.76	1983.65	2100.28	10773	11198.5	8085.89	7807.34	10158.6	7879.85	3939.81	2428.26	8549	mgi_id MGI:88228	chr17	34728380	34743882	protein_coding	-	15502	complement component 4B (Chido blood group)	5695	5.381	8.692	4.959	5.251	26.932	27.996	20.215	19.518	25.397	19.7	9.85	6.071	21.373	11.259	20.445	11.51	10.904
ENSMUSG00000049109	Themis	210757	7.359	3.541	3.541	1.824	0.891	2.048	0.041	--	5.694	0.961	0	4.503	29.258	4.126	7.318	4.883	17.954	4.529	1.726	2.79	9.971	mgi_id MGI:2443552	chr10	28668360	28883818	protein_coding	+	215458	thymocyte selection associated	11682	0.007	0.001	0	0.005	0.036	0.005	0.009	0.006	0.022	0.006	0.002	0.003	0.012	0.002	0	0	0.002
ENSMUSG00000086765	Gm11827	100503518	11.18	3.59	3.59	1.844	0.785	2.349	0.019	0.112	0	2.883	4.939	9.006	13.166	27.849	24.7	0.977	21.122	4.529	13.812	4.207	15.165	mgi_id MGI:3649801	chr4	11122805	11126998	lincRNA	+	4193	predicted gene 11827	1368	0	0.03	0.051	0.094	0.137	0.29	0.257	0.01	0.22	0.047	0.144	0.044	0.158	0	0.063	0.106	0.173
ENSMUSG00000001281	Itgb7	16421	101.397	3.592	3.592	1.845	0.406	4.548	0	0	30.368	26.907	48.562	46.833	181.402	81.485	96.054	79.109	343.232	113.216	68.196	38.168	137.528	mgi_id MGI:96616	chr15	102215995	102231944	protein_coding	-	15949	integrin beta 7	2770	0.156	0.138	0.25	0.241	0.932	0.419	0.494	0.407	1.764	0.582	0.351	0.196	0.707	0.154	0.154	0.274	0.236
ENSMUSG00000000244	Tspan32	27027	12.754	3.592	3.592	1.845	0.49	3.764	0	0.005	6.643	4.805	3.292	4.503	21.944	13.409	14.637	14.65	32.739	12.454	11.222	4.811	17.293	mgi_id MGI:1350360	chr7	143005046	143019644	protein_coding	+	14598	tetraspanin 32	6234	0.015	0.011	0.008	0.01	0.05	0.031	0.033	0.033	0.075	0.028	0.026	0.011	0.039	0.037	0.03	0.02	0.025
ENSMUSG00000040253	Gbp7	229900	1249.45	3.606	3.606	1.85	0.383	4.829	0	0	539.983	383.423	585.218	371.062	2268.99	2265.07	983.407	1001.07	2822.95	1775.23	747.563	469.921	1694.9	mgi_id MGI:2444421	chr3	142530342	142550149	protein_coding	+	19807	guanylate binding protein 7	5614	1.369	0.972	1.484	0.941	5.754	5.744	2.494	2.539	7.159	4.502	1.896	1.192	4.298	2.211	1.765	2.658	1.508
ENSMUSG00000037548	H2-DMb2	15000	167.49	3.621	3.621	1.856	0.307	6.044	0	0	42.705	53.814	74.901	79.256	231.142	338.317	205.829	133.801	385.476	178.882	118.263	62.669	227.387	mgi_id MGI:95923	chr17	34143307	34151555	protein_coding	+	8248	histocompatibility 2, class II, locus Mb2	1747	0.348	0.439	0.61	0.646	1.884	2.757	1.677	1.09	3.142	1.458	0.964	0.511	1.853	0.42	0.595	0.817	0.773
ENSMUSG00000073405	H2-T-ps	667803	369.807	3.631	3.631	1.86	0.375	4.966	0	0	201.189	135.495	120.994	95.467	582.243	770.497	370.493	265.649	826.925	398.521	300.406	138.286	502.105	mgi_id MGI:2442805	chr17	36109234	36111658	unprocessed_pseudogene	-	2424	histocompatibility 2, T region locus, pseudogene	1067	2.685	1.808	1.614	1.274	7.769	10.281	4.944	3.545	11.034	5.318	4.008	1.845	6.7	6.731	5.096	4.49	3.17
ENSMUSG00000046718	Bst2	69550	348.65	3.658	3.658	1.871	0.382	4.902	0	0	184.107	122.042	91.363	120.685	473.987	802.472	348.538	335.968	756.166	388.332	211.493	129.549	473.851	mgi_id MGI:1916800	chr8	71534255	71537456	protein_coding	-	3201	bone marrow stromal cell antigen 2	903	2.903	1.924	1.441	1.903	7.473	12.653	5.495	5.297	11.922	6.123	3.335	2.043	7.471	4.664	3.476	2.567	3.034
ENSMUSG00000000682	Cd52	23833	178.971	3.66	3.66	1.872	0.308	6.071	0	0	52.195	78.799	63.378	71.15	340.861	254.769	177.471	185.563	442.505	199.261	102.725	66.381	243.308	mgi_id MGI:1346088	chr4	134082448	134095082	protein_coding	-	12634	CD52 antigen	1187	0.626	0.945	0.76	0.853	4.088	3.056	2.129	2.226	5.308	2.39	1.232	0.796	2.918	0.335	0.569	0.451	0.453
ENSMUSG00000050074	Spink8	78709	26.563	3.662	3.662	1.873	0.64	2.928	0.003	0.037	3.796	15.375	3.292	17.112	29.258	38.164	53.973	15.626	80.263	3.396	31.94	9.894	36.089	mgi_id MGI:1925959	chr9	109812280	109826633	protein_coding	+	14353	serine peptidase inhibitor, Kazal type 8	821	0.066	0.267	0.057	0.297	0.507	0.662	0.936	0.271	1.392	0.059	0.554	0.172	0.626	0.021	0.098	0.021	0.096
ENSMUSG00000099757	BE692007	100504727	7.347	3.694	3.694	1.885	0.856	2.203	0.028	--	0.949	2.883	2.469	4.503	7.315	2.063	11.892	0.977	33.795	7.925	6.043	2.701	10.001	mgi_id MGI:3035348	chr19	11470166	11484578	processed_transcript	-	14412	expressed sequence BE692007	5236	0.003	0.008	0.007	0.012	0.02	0.006	0.032	0.003	0.092	0.022	0.016	0.007	0.027	0.005	0.018	0.015	0.025
ENSMUSG00000029561	Oasl2	23962	603.18	3.695	3.695	1.885	0.395	4.772	0	0	286.599	213.333	224.704	163.916	1067.93	1162.45	505.883	613.336	1365.54	743.831	287.458	222.138	820.918	mgi_id MGI:1344390	chr5	114896936	114912234	protein_coding	+	15298	2'-5' oligoadenylate synthetase-like 2	6374	0.64	0.477	0.502	0.366	2.385	2.597	1.13	1.37	3.05	1.661	0.642	0.496	1.834	1.519	1.271	1.321	0.862
ENSMUSG00000028268	Gbp3	55932	1245.75	3.746	3.746	1.905	0.411	4.64	0	0	559.912	357.477	576.164	319.725	2295.32	2896.33	987.981	989.346	2572.66	1434.45	713.897	453.32	1698.57	mgi_id MGI:1926263	chr3	142560026	142573209	protein_coding	+	13183	guanylate binding protein 3	3265	2.442	1.559	2.512	1.394	10.009	12.63	4.308	4.314	11.218	6.255	3.113	1.977	7.407	3.444	2.472	3.931	1.952
ENSMUSG00000076609	Igkc	16071	17.727	3.766	3.766	1.913	0.767	2.494	0.013	0.086	1.898	7.688	3.292	12.609	76.072	1.031	18.296	13.673	23.234	29.436	7.769	6.372	24.216	mgi_id MGI:96495	chr6	70726435	70726966	IG_C_gene	+	531	immunoglobulin kappa constant	532	0.051	0.206	0.088	0.337	2.036	0.028	0.49	0.366	0.622	0.788	0.208	0.171	0.648	0.29	1.32	0.558	1.911
ENSMUSG00000039783	Kmo	98256	13.805	3.772	3.772	1.915	0.631	3.037	0.002	0.03	6.643	2.883	5.762	4.503	32.184	18.566	10.063	14.65	44.356	7.925	4.316	4.948	18.866	mgi_id MGI:2138151	chr1	175620381	175662116	protein_coding	+	41735	kynurenine 3-monooxygenase (kynurenine 3-hydroxylase)	4724	0.02	0.009	0.017	0.014	0.097	0.056	0.03	0.044	0.134	0.024	0.013	0.015	0.057	0.013	0.006	0.012	0.009
ENSMUSG00000094796	BC147527	625360	17.742	3.784	3.784	1.92	0.547	3.512	0	0.009	10.439	4.805	7.408	2.702	52.665	10.315	15.552	21.486	40.132	15.85	13.812	6.338	24.259	mgi_id MGI:4840510	chr13	120300392	120308779	protein_coding	+	8387	cDNA sequence BC147527	1595	0.093	0.043	0.066	0.024	0.47	0.092	0.139	0.192	0.358	0.141	0.123	0.057	0.217	0.101	0.052	0.079	0.026
ENSMUSG00000091575	2010016I18Rik	69206	6.302	3.789	3.789	1.922	0.815	2.359	0.018	--	3.796	0.961	3.292	0.901	16.092	5.157	7.318	3.907	22.178	2.264	3.453	2.237	8.624	mgi_id MGI:1916456	chr3	106481982	106485913	processed_transcript	-	3931	RIKEN cDNA 2010016I18 gene	3697	0.015	0.004	0.013	0.003	0.062	0.02	0.028	0.015	0.085	0.009	0.013	0.009	0.033	0.078	0.022	0.075	0.018
ENSMUSG00000029605	Oas1b	23961	41.965	3.796	3.796	1.924	0.474	4.06	0	0.002	21.827	16.336	13.993	8.106	96.553	72.202	37.507	35.159	109.834	32.833	17.265	15.065	57.336	mgi_id MGI:97430	chr5	120812635	120824163	polymorphic_pseudogene	+	11528	2'-5' oligoadenylate synthetase 1B	1992	0.156	0.117	0.1	0.058	0.69	0.516	0.268	0.251	0.785	0.235	0.123	0.108	0.41	0.154	0.129	0.109	0.057
ENSMUSG00000106547	B230303O12Rik	319739	12.666	3.816	3.816	1.932	0.501	3.854	0	0.003	5.694	2.883	6.585	2.702	21.944	18.566	15.552	9.766	15.841	29.436	10.359	4.466	17.352	mgi_id MGI:2442644	chr5	146188620	146194809	lincRNA	-	6189	RIKEN cDNA B230303O12 gene	3645	0.022	0.011	0.026	0.011	0.086	0.073	0.061	0.038	0.062	0.115	0.04	0.017	0.068	0.075	0.042	0.096	0.035
ENSMUSG00000030711	Sult1a1	20887	726.548	3.818	3.818	1.933	0.526	3.674	0	0.006	324.559	229.67	307.013	179.226	803.144	2077.35	1146.24	234.396	1559.86	431.354	699.222	260.117	993.081	mgi_id MGI:102896	chr7	126672865	126676432	protein_coding	-	3567	sulfotransferase family 1A, phenol-preferring, member 1	1507	3.066	2.17	2.901	1.693	7.588	19.626	10.829	2.214	14.737	4.075	6.606	2.457	9.382	7.379	5.87	7.742	4.044
ENSMUSG00000052212	Cd177	68891	8.199	3.843	3.843	1.942	0.697	2.785	0.005	--	0	4.805	4.939	1.801	10.24	18.566	8.233	3.907	20.066	12.454	5.179	2.886	11.235	mgi_id MGI:1916141	chr7	24743983	24760311	protein_coding	-	16328	CD177 antigen	2840	0	0.024	0.025	0.009	0.051	0.093	0.041	0.02	0.101	0.062	0.026	0.014	0.056	0	0.027	0.027	0.009
ENSMUSG00000078920	Ifi47	15953	204.587	3.869	3.869	1.952	0.491	3.976	0	0.002	60.736	54.775	115.233	58.541	352.564	401.236	96.968	167.984	566.068	243.415	132.938	72.321	280.168	mgi_id MGI:99448	chr11	49076587	49096974	protein_coding	+	20387	interferon gamma inducible protein 47	2473	0.35	0.315	0.663	0.337	2.03	2.31	0.558	0.967	3.259	1.401	0.765	0.416	1.613	0.242	0.245	0.508	0.231
ENSMUSG00000001131	Timp1	21857	43.458	3.871	3.871	1.953	0.394	4.953	0	0	10.439	17.297	16.462	17.112	70.22	33.007	76.843	42.973	115.115	50.947	27.624	15.328	59.533	mgi_id MGI:98752	chrX	20870166	20874735	protein_coding	+	4569	tissue inhibitor of metalloproteinase 1	888	0.167	0.277	0.264	0.274	1.126	0.529	1.232	0.689	1.846	0.817	0.443	0.246	0.955	0.185	0.345	0.324	0.301
ENSMUSG00000032401	Lctl	235435	6.42	3.899	3.899	1.963	0.686	2.86	0.004	--	2.847	1.922	2.469	1.801	10.24	5.157	13.722	14.65	9.505	2.264	6.043	2.26	8.797	mgi_id MGI:2183549	chr9	64117147	64138118	protein_coding	+	20971	lactase-like	2604	0.016	0.011	0.014	0.01	0.056	0.028	0.075	0.08	0.052	0.012	0.033	0.012	0.048	0.011	0.008	0.011	0.007
ENSMUSG00000061232	H2-K1	14972	4661.89	3.913	3.913	1.968	0.293	6.711	0	0	1834.42	1322.28	2102.18	1275.3	9030.62	7586.35	4656.32	5218.24	9517.56	4872.83	3864.71	1633.55	6392.37	mgi_id MGI:95904	chr17	33996017	34000347	protein_coding	-	4330	histocompatibility 2, K1, K region	2938	8.89	6.408	10.187	6.18	43.762	36.763	22.565	25.288	46.122	23.614	18.728	7.916	30.977	34.355	27.838	43.671	23.703
ENSMUSG00000030742	Lat	16797	34.952	3.937	3.937	1.977	0.586	3.376	0.001	0.013	10.439	24.024	11.523	2.702	89.238	13.409	34.762	51.762	102.442	26.04	18.128	12.172	47.969	mgi_id MGI:1342293	chr7	126363824	126369570	protein_coding	-	5746	linker for activation of T cells	2767	0.054	0.124	0.059	0.014	0.459	0.069	0.179	0.266	0.527	0.134	0.093	0.063	0.247	0.147	0.381	0.18	0.038
ENSMUSG00000040963	Asgr2	11890	6.003	3.942	3.942	1.979	0.781	2.535	0.011	--	2.847	1.922	0	3.603	11.703	15.472	3.659	1.953	9.505	10.189	5.179	2.093	8.237	mgi_id MGI:88082	chr11	70092644	70106187	protein_coding	+	13543	asialoglycoprotein receptor 2	1574	0.026	0.017	0	0.033	0.106	0.14	0.033	0.018	0.086	0.092	0.047	0.019	0.075	0.017	0.013	0	0.021
ENSMUSG00000024677	Ms4a6b	69774	145.923	3.95	3.95	1.982	0.364	5.45	0	0	60.736	39.399	59.263	43.23	213.587	250.644	110.69	123.058	460.459	133.595	110.494	50.657	200.361	mgi_id MGI:1917024	chr19	11516512	11531256	protein_coding	+	14744	membrane-spanning 4-domains, subfamily A, member 6B	4485	0.193	0.125	0.188	0.137	0.678	0.796	0.351	0.391	1.462	0.424	0.351	0.161	0.636	0.334	0.244	0.362	0.236
ENSMUSG00000071714	Csf2rb2	12984	278.905	3.971	3.971	1.989	0.412	4.829	0	0	89.206	49.009	148.156	99.07	525.189	339.349	233.273	334.014	729.764	339.649	181.28	96.36	383.217	mgi_id MGI:1339760	chr15	78282507	78305721	protein_coding	-	23214	colony stimulating factor 2 receptor, beta 2, low-affinity (granulocyte-macrophage)	4740	0.268	0.147	0.445	0.298	1.578	1.019	0.701	1.003	2.192	1.02	0.545	0.289	1.151	0.312	0.192	0.574	0.343
ENSMUSG00000086938	4930481A15Rik	74931	21.806	4.017	4.017	2.006	0.424	4.727	0	0	4.745	8.649	8.231	8.106	36.573	53.636	32.933	19.533	30.627	16.982	19.854	7.433	30.02	mgi_id MGI:1922181	chr19	5406740	5422847	antisense	+	16107	RIKEN cDNA 4930481A15 gene	2240	0.03	0.055	0.052	0.052	0.232	0.341	0.209	0.124	0.195	0.108	0.126	0.047	0.191	0.024	0.049	0.046	0.041
ENSMUSG00000046031	Calhm6	215900	31.565	4.033	4.033	2.012	0.526	3.827	0	0.004	14.235	8.649	4.939	15.311	46.814	78.391	32.018	23.44	89.768	18.115	15.538	10.783	43.44	mgi_id MGI:2443082	chr10	34126067	34127984	protein_coding	-	1917	calcium homeostasis modulator family member 6	1094	0.185	0.113	0.064	0.199	0.609	1.02	0.417	0.305	1.168	0.236	0.202	0.14	0.565	0.602	0.411	0.232	0.643
ENSMUSG00000105504	Gbp5	229898	809.648	4.036	4.036	2.013	0.458	4.395	0	0.001	273.313	196.036	431.3	203.543	1683.82	1458.48	522.349	601.616	2020.32	1033.66	481.686	276.048	1114.56	mgi_id MGI:2429943	chr3	142493978	142522344	protein_coding	+	28366	guanylate binding protein 5	6637	0.586	0.421	0.925	0.437	3.612	3.129	1.121	1.291	4.334	2.217	1.033	0.592	2.391	0.781	0.63	1.368	0.577
ENSMUSG00000013974	Mcemp1	69189	17.638	4.039	4.039	2.014	0.744	2.706	0.007	0.058	0.949	0.961	5.762	16.211	33.647	8.252	29.274	28.323	45.412	22.643	2.59	5.971	24.306	mgi_id MGI:1916439	chr8	3665754	3669259	protein_coding	+	3505	mast cell expressed membrane protein 1	1494	0.009	0.009	0.055	0.154	0.321	0.079	0.279	0.27	0.433	0.216	0.025	0.057	0.232	0.022	0.025	0.148	0.372
ENSMUSG00000024164	C3	12266	1360.04	4.061	4.061	2.022	0.615	3.289	0.001	0.017	42.705	981.141	396.73	425.1	1578.49	1190.3	3127.69	2314.66	1876.69	1997.13	1029.84	461.419	1873.54	mgi_id MGI:88227	chr17	57203970	57228136	protein_coding	-	24166	complement component 3	5143	0.118	2.716	1.098	1.177	4.37	3.295	8.659	6.408	5.195	5.529	2.851	1.277	5.187	0.143	3.701	1.477	1.416
ENSMUSG00000027399	Il1a	16175	50.278	4.079	4.079	2.028	0.4	5.074	0	0	9.49	18.258	16.462	23.417	114.108	49.51	40.251	71.295	126.732	46.419	37.119	16.907	69.348	mgi_id MGI:96542	chr2	129299610	129309972	protein_coding	-	10362	interleukin 1 alpha	1974	0.068	0.132	0.119	0.169	0.823	0.357	0.29	0.514	0.914	0.335	0.268	0.122	0.5	0.074	0.161	0.143	0.182
ENSMUSG00000097415	AU020206	108167440	427.452	4.115	4.115	2.041	0.203	10.048	0	0	160.381	136.456	115.233	161.214	675.87	706.547	536.071	510.788	824.812	545.702	328.893	143.321	589.812	mgi_id MGI:2142134	chr7	75769038	75782099	lincRNA	-	13061	expressed sequence AU020206	3189	0.716	0.609	0.514	0.72	3.017	3.154	2.393	2.28	3.682	2.436	1.468	0.64	2.633	0.996	0.952	0.794	0.993
ENSMUSG00000031722	Hp	15439	27.112	4.142	4.142	2.05	0.536	3.824	0	0.004	15.184	4.805	12.346	3.603	65.831	29.912	35.677	35.159	68.646	15.85	11.222	8.984	37.471	mgi_id MGI:96211	chr8	109575128	109579172	protein_coding	-	4044	haptoglobin	1606	0.135	0.043	0.109	0.032	0.584	0.265	0.316	0.312	0.609	0.141	0.099	0.08	0.332	0.304	0.108	0.275	0.072
[truncated: 204 more rows]
[truncated: 12 more columns]
