# Supplementary material for: Transcriptome analysis of the prefrontal cortex identifies inflammatory genes associated with cognitive impairment in a model of multiple sclerosis
Source: Cell Death Discov. 2026 Mar 25;12:177. doi: 10.1038/s41420-026-03051-9 (PMC13039925; doi:10.1038/s41420-026-03051-9)
Supplement: Supplementary file 4 — Additional Table 3 [file 41420_2026_3051_MOESM4_ESM.xlsx]

## Sheet: Top 100 DEGS in EAE PFC
Additional Table 3: List of the 100 most significantly regulated genes in the prefrontal cortex of EAE mice
GeneSymbol	EnsemblID	entrezID	baseMean	FC	absFC	log2FoldChange	Reg	pvalue	padj
Cd74	ENSMUSG00000024610	16149	7359.41	29.2347	29.2347	4.86961	Up	1.37638e-45	2.64733e-41
H2-Aa	ENSMUSG00000036594	14960	1255.9	23.7351	23.7351	4.56895	Up	1.86e-38	1.78877e-34
H2-Ab1	ENSMUSG00000073421	14961	1693.88	21.8529	21.8529	4.44975	Up	2.76018e-37	1.76965e-33
H2-Eb1	ENSMUSG00000060586	14969	2253.51	18.0136	18.0136	4.17101	Up	3.95787e-28	1.90314e-24
Ciita	ENSMUSG00000022504	12265	242.762	24.6264	24.6264	4.62213	Up	9.31503e-26	3.58331e-22
AU020206	ENSMUSG00000097415	108167440	427.452	4.11453	4.11453	2.04073	Up	9.35128e-24	2.99771e-20
Gm1966	ENSMUSG00000073902	--	209.997	23.5429	23.5429	4.55722	Up	1.41264e-22	3.88154e-19
H2-Oa	ENSMUSG00000024334	15001	69.4389	15.9927	15.9927	3.99934	Up	6.37635e-22	1.53303e-18
Phf11b	ENSMUSG00000091649	236451	52.8784	6.03975	6.03975	2.59449	Up	1.69101e-16	3.61388e-13
BC023105	ENSMUSG00000063388	667597	52.0109	32.075	32.075	5.00338	Up	2.5644e-16	4.93237e-13
Rnase6	ENSMUSG00000021880	78416	58.436	9.9986	9.9986	3.32173	Up	4.03259e-16	7.05116e-13
Aif1	ENSMUSG00000024397	11629	533.687	1.87234	1.87234	0.90484	Up	4.61091e-16	7.39052e-13
Slamf8	ENSMUSG00000053318	74748	115.031	10.722	10.722	3.4225	Up	7.65037e-16	1.1319e-12
Ccl8	ENSMUSG00000009185	20307	49.7549	37.9203	37.9203	5.2449	Up	8.44995e-16	1.1609e-12
Fyb	ENSMUSG00000022148	23880	402.668	2.7408	2.7408	1.4546	Up	1.33021e-15	1.70568e-12
Ccl2	ENSMUSG00000035385	20296	65.1497	24.6209	24.6209	4.62181	Up	6.6157e-15	7.95289e-12
Nlrc5	ENSMUSG00000074151	434341	427.713	9.81203	9.81203	3.29455	Up	7.98065e-15	9.0294e-12
Fgl2	ENSMUSG00000039899	14190	479.485	6.48149	6.48149	2.69633	Up	9.21782e-15	9.84975e-12
Epsti1	ENSMUSG00000022014	108670	75.9924	5.27452	5.27452	2.39904	Up	1.32205e-14	1.33833e-11
Igtp	ENSMUSG00000078853	16145	2488.52	15.1515	15.1515	3.92139	Up	1.52254e-14	1.46422e-11
Gm4841	ENSMUSG00000068606	225594	49.3581	38.2823	38.2823	5.25861	Up	2.0895e-14	1.91379e-11
Gbp2b	ENSMUSG00000040264	14468	128.972	31.099	31.099	4.9588	Up	3.3839e-14	2.8544e-11
9330175E14Rik	ENSMUSG00000097194	320377	41.3766	35.7198	35.7198	5.15865	Up	3.41329e-14	2.8544e-11
Gbp10	ENSMUSG00000105096	626578	224.471	26.2978	26.2978	4.71687	Up	4.84127e-14	3.87988e-11
Hcar2	ENSMUSG00000045502	80885	111.162	21.0748	21.0748	4.39745	Up	5.21391e-14	4.01137e-11
Adgrg5	ENSMUSG00000061577	382045	69.4196	13.4808	13.4808	3.75284	Up	6.02316e-14	4.45575e-11
Gm8995	ENSMUSG00000063286	668139	362.181	3.33092	3.33092	1.73592	Up	1.073e-13	7.37071e-11
Ifi202b	ENSMUSG00000026535	26388	92.4884	10.7974	10.7974	3.43261	Up	1.69486e-13	1.1241e-10
Slc11a1	ENSMUSG00000026177	18173	245.764	3.39175	3.39175	1.76203	Up	2.05524e-13	1.31768e-10
Slc7a7	ENSMUSG00000000958	20540	213.067	2.26186	2.26186	1.17751	Up	4.20057e-13	2.60625e-10
Fcgr4	ENSMUSG00000059089	246256	100.718	29.9152	29.9152	4.90281	Up	4.4893e-13	2.69835e-10
Tap1	ENSMUSG00000037321	21354	1146.26	7.70069	7.70069	2.94499	Up	4.64205e-13	2.70561e-10
Irf8	ENSMUSG00000041515	15900	793.999	2.68819	2.68819	1.42663	Up	4.95442e-13	2.80274e-10
Pik3ap1	ENSMUSG00000025017	83490	525.632	2.23741	2.23741	1.16183	Up	1.3914e-12	7.64637e-10
Ly86	ENSMUSG00000021423	17084	711.896	2.36845	2.36845	1.24394	Up	1.78869e-12	9.55658e-10
Gm44861	ENSMUSG00000108897	--	49.9293	2.907	2.907	1.53953	Up	3.27371e-12	1.7018e-09
Sp140	ENSMUSG00000070031	434484	153.254	3.34652	3.34652	1.74266	Up	3.60358e-12	1.82398e-09
C4b	ENSMUSG00000073418	12268	6323.27	3.52063	3.52063	1.81584	Up	4.48322e-12	2.21103e-09
C1qb	ENSMUSG00000036905	12260	4093.61	2.9422	2.9422	1.5569	Up	5.0866e-12	2.44589e-09
Cxcl10	ENSMUSG00000034855	15945	242.329	51.381	51.381	5.68316	Up	5.50968e-12	2.58471e-09
F830016B08Rik	ENSMUSG00000090942	240328	49.7701	14.8897	14.8897	3.89625	Up	9.41173e-12	4.31012e-09
Ms4a4c	ENSMUSG00000024675	64380	41.5342	17.568	17.568	4.13488	Up	9.90731e-12	4.43156e-09
Psmb8	ENSMUSG00000024338	16913	983.195	6.24423	6.24423	2.64252	Up	1.16352e-11	5.08618e-09
Cxcl16	ENSMUSG00000018920	66102	223.158	4.44249	4.44249	2.15137	Up	1.78519e-11	7.48079e-09
Themis2	ENSMUSG00000037731	230787	148.897	2.69217	2.69217	1.42877	Up	1.7891e-11	7.48079e-09
H2-K1	ENSMUSG00000061232	14972	4661.89	3.91281	3.91281	1.9682	Up	1.92725e-11	7.82049e-09
Icosl	ENSMUSG00000000732	50723	320.541	2.56663	2.56663	1.35987	Up	1.95167e-11	7.82049e-09
Mpeg1	ENSMUSG00000046805	17476	2863.57	4.88629	4.88629	2.28874	Up	2.54516e-11	9.99054e-09
Unc93b1	ENSMUSG00000036908	54445	1376.23	1.933	1.933	0.950842	Up	3.13727e-11	1.20685e-08
Sp110	ENSMUSG00000070034	109032	200.885	2.66403	2.66403	1.41361	Up	3.67392e-11	1.38557e-08
Ncf1	ENSMUSG00000015950	17969	1072.69	2.32728	2.32728	1.21864	Up	4.83922e-11	1.78995e-08
Ms4a6c	ENSMUSG00000079419	73656	171.453	8.94453	8.94453	3.16101	Up	4.99906e-11	1.81419e-08
Ccr2	ENSMUSG00000049103	12772	85.4948	6.86048	6.86048	2.77831	Up	5.81333e-11	2.07062e-08
Slfn8	ENSMUSG00000035208	276950	183.2	3.49406	3.49406	1.8049	Up	8.1573e-11	2.82139e-08
Ptprc	ENSMUSG00000026395	19264	379.087	3.09561	3.09561	1.63022	Up	8.2145e-11	2.82139e-08
Siglec1	ENSMUSG00000027322	20612	83.4279	5.40246	5.40246	2.43362	Up	8.67812e-11	2.92833e-08
Ccl12	ENSMUSG00000035352	20293	131.639	15.1488	15.1488	3.92113	Up	8.85586e-11	2.93679e-08
Psmb9	ENSMUSG00000096727	16912	547.856	5.63919	5.63919	2.49549	Up	1.01088e-10	3.26501e-08
Spn	ENSMUSG00000051457	20737	47.9247	8.60968	8.60968	3.10596	Up	1.01851e-10	3.26501e-08
Ctss	ENSMUSG00000038642	13040	9412.22	2.75503	2.75503	1.46207	Up	1.20553e-10	3.80117e-08
B2m	ENSMUSG00000060802	12010	8047.35	2.17509	2.17509	1.12107	Up	1.69427e-10	5.17262e-08
Stat1	ENSMUSG00000026104	20846	1292.77	3.41821	3.41821	1.77324	Up	1.81013e-10	5.40177e-08
Igsf6	ENSMUSG00000035004	80719	82.8419	5.59235	5.59235	2.48345	Up	1.82549e-10	5.40177e-08
Trim21	ENSMUSG00000030966	20821	330.311	2.42988	2.42988	1.28088	Up	1.88969e-10	5.50702e-08
C1qc	ENSMUSG00000036896	12262	3911.57	3.22051	3.22051	1.68729	Up	2.01047e-10	5.77154e-08
Parp3	ENSMUSG00000023249	235587	423.653	2.01449	2.01449	1.01041	Up	2.08109e-10	5.88644e-08
Lyz2	ENSMUSG00000069516	17105	1122.75	4.69947	4.69947	2.2325	Up	2.19148e-10	6.10883e-08
Tapbpl	ENSMUSG00000038213	213233	811.701	2.00818	2.00818	1.00589	Up	2.54607e-10	6.99587e-08
Plcb2	ENSMUSG00000040061	18796	229.388	2.08742	2.08742	1.06172	Up	2.8276e-10	7.66002e-08
Irf1	ENSMUSG00000018899	16362	1256.49	4.4022	4.4022	2.13822	Up	3.89614e-10	1.04081e-07
Vim	ENSMUSG00000026728	22352	2618.5	1.72512	1.72512	0.786695	Up	4.3857e-10	1.15554e-07
Itgb2	ENSMUSG00000000290	16414	691.204	2.48141	2.48141	1.31116	Up	5.21927e-10	1.35659e-07
Hck	ENSMUSG00000003283	15162	254.894	2.67852	2.67852	1.42144	Up	5.63631e-10	1.44545e-07
Fgd2	ENSMUSG00000024013	26382	465.548	2.03139	2.03139	1.02247	Up	7.49224e-10	1.8715e-07
Gpsm3	ENSMUSG00000034786	106512	148.655	1.96699	1.96699	0.975992	Up	7.74132e-10	1.90893e-07
Cybb	ENSMUSG00000015340	13058	208.501	8.65131	8.65131	3.11292	Up	7.92679e-10	1.92992e-07
Pirb	ENSMUSG00000058818	18733	62.8829	5.4098	5.4098	2.43557	Up	8.20125e-10	1.97179e-07
Plac8	ENSMUSG00000029322	231507	67.4649	9.65482	9.65482	3.27125	Up	9.15114e-10	2.173e-07
Naip2	ENSMUSG00000078945	17948	153.214	3.25707	3.25707	1.70358	Up	1.23617e-09	2.89957e-07
Apobec1	ENSMUSG00000040613	11810	165.774	1.97527	1.97527	0.982051	Up	1.25797e-09	2.90961e-07
Cd52	ENSMUSG00000000682	23833	178.971	3.6597	3.6597	1.87173	Up	1.2707e-09	2.90961e-07
Itgax	ENSMUSG00000030789	16411	55.2006	7.3255	7.3255	2.87293	Up	1.29043e-09	2.92001e-07
Ccl5	ENSMUSG00000035042	20304	79.0682	28.0475	28.0475	4.8098	Up	1.34279e-09	3.00317e-07
H2-DMb2	ENSMUSG00000037548	15000	167.49	3.62117	3.62117	1.85646	Up	1.50007e-09	3.31636e-07
Cxcl9	ENSMUSG00000029417	17329	301.382	85.5732	85.5732	6.41909	Up	1.69856e-09	3.71252e-07
Cd274	ENSMUSG00000016496	60533	926.247	8.43252	8.43252	3.07596	Up	1.86815e-09	4.03731e-07
Gbp2	ENSMUSG00000028270	14469	1681.63	5.94605	5.94605	2.57193	Up	2.02208e-09	4.32142e-07
Irgm2	ENSMUSG00000069874	54396	1332.08	6.34515	6.34515	2.66566	Up	2.17721e-09	4.60181e-07
Tgfbi	ENSMUSG00000035493	21810	473.783	2.63582	2.63582	1.39825	Up	2.22031e-09	4.6419e-07
Apln	ENSMUSG00000037010	30878	1953.89	0.488863	2.04556	-1.0325	Down	2.52663e-09	5.22551e-07
Gm5431	ENSMUSG00000058163	432555	77.3436	2.28257	2.28257	1.19066	Up	2.72316e-09	5.57205e-07
Ctse	ENSMUSG00000004552	13034	128.974	4.78865	4.78865	2.25962	Up	3.13297e-09	6.34311e-07
Irgm1	ENSMUSG00000046879	15944	2408.02	6.15642	6.15642	2.62209	Up	4.04738e-09	8.1091e-07
Saa3	ENSMUSG00000040026	20210	44.8637	77.4093	77.4093	6.27443	Up	4.43292e-09	8.78998e-07
Lag3	ENSMUSG00000030124	16768	495.779	2.09147	2.09147	1.06452	Up	4.51066e-09	8.85286e-07
H2-Ob	ENSMUSG00000041538	15002	388.351	2.13833	2.13833	1.09649	Up	4.95082e-09	9.56338e-07
Cst7	ENSMUSG00000068129	13011	53.8172	7.19369	7.19369	2.84673	Up	5.01789e-09	9.56338e-07
Cd84	ENSMUSG00000038147	12523	157.269	2.46764	2.46764	1.30313	Up	5.02184e-09	9.56338e-07
Pld4	ENSMUSG00000052160	104759	1050.37	1.94542	1.94542	0.960079	Up	5.98623e-09	1.12881e-06
Fcgr1	ENSMUSG00000015947	14129	505.798	2.22279	2.22279	1.15237	Up	6.06844e-09	1.13321e-06
