# Supplementary material for: Transcriptome analysis of the prefrontal cortex identifies inflammatory genes associated with cognitive impairment in a model of multiple sclerosis
Source: Cell Death Discov. 2026 Mar 25;12:177. doi: 10.1038/s41420-026-03051-9 (PMC13039925; doi:10.1038/s41420-026-03051-9)
Supplement: Supplementary file 5 — Addtional Table 4 [file 41420_2026_3051_MOESM5_ESM.xlsx]

## Sheet: EAE-H vs CTRL
Table S4: list of the differentially expressed genes in the prefrontal cortex of EAE-H or EAE-L mice
Gene	GeneSymbol	entrezgene_id	baseMean	FC	absFC	log2FoldChange	lfcSE	stat	pvalue
ENSMUSG00000035186	Ubd	24108	14.368	203	203	7.665	1.241	6.177	0
ENSMUSG00000041481	Serpina3g	20715	13.225	188.898	188.898	7.561	1.2	6.303	0
ENSMUSG00000050350	Gpr18	110168	10.642	151.034	151.034	7.239	1.208	5.994	0
ENSMUSG00000029417	Cxcl9	17329	322.16	137.559	137.559	7.104	1.373	5.176	0
ENSMUSG00000040026	Saa3	20210	48.031	124.759	124.759	6.963	1.553	4.483	0
ENSMUSG00000026981	Il1rn	16181	52.436	108.366	108.366	6.76	1.587	4.261	0
ENSMUSG00000043263	Ifi209	236312	27.396	93.435	93.435	6.546	0.983	6.658	0
ENSMUSG00000034855	Cxcl10	15945	285.904	91.35	91.35	6.513	0.615	10.591	0
ENSMUSG00000022586	Ly6i	57248	25.658	88.373	88.373	6.466	1.707	3.788	0
ENSMUSG00000078763	Slfn1	20555	31.805	83.348	83.348	6.381	0.935	6.825	0
ENSMUSG00000030156	Cd69	12515	14.356	73.488	73.488	6.199	1.363	4.547	0
ENSMUSG00000026070	Il18r1	16182	18.155	62.808	62.808	5.973	1.053	5.67	0
ENSMUSG00000016283	H2-M2	14990	12.016	60.668	60.668	5.923	1.431	4.139	0
ENSMUSG00000068606	Gm4841	225594	51.679	59.375	59.375	5.892	0.577	10.21	0
ENSMUSG00000097194	9330175E14Rik	320377	42.174	54.296	54.296	5.763	0.602	9.579	0
ENSMUSG00000009185	Ccl8	20307	47.504	54.241	54.241	5.761	0.645	8.93	0
ENSMUSG00000030149	Klrk1	27007	20.289	52.224	52.224	5.707	0.911	6.263	0
ENSMUSG00000055546	Timd4	276891	15.243	52.06	52.06	5.702	0.992	5.751	0
ENSMUSG00000040264	Gbp2b	14468	142.576	51.853	51.853	5.696	0.398	14.311	0
ENSMUSG00000028071	Sh2d2a	27371	15.364	50.567	50.567	5.66	1.922	2.944	0.003
ENSMUSG00000059089	Fcgr4	246256	112.813	50.135	50.135	5.648	0.385	14.66	0
ENSMUSG00000022126	Acod1	16365	47.637	48.676	48.676	5.605	0.811	6.909	0
ENSMUSG00000063388	BC023105	667597	49.374	45.529	45.529	5.509	0.538	10.241	0
ENSMUSG00000105096	Gbp10	626578	253.607	44.525	44.525	5.477	0.273	20.051	0
ENSMUSG00000040809	Chil3	12655	122.014	43.962	43.962	5.458	0.844	6.47	0
ENSMUSG00000073489	Ifi204	15951	84.075	43.677	43.677	5.449	0.854	6.378	0
ENSMUSG00000024610	Cd74	16149	7150.04	42.332	42.332	5.404	0.166	32.56	0
ENSMUSG00000035385	Ccl2	20296	72.63	40.968	40.968	5.356	0.441	12.137	0
ENSMUSG00000057135	Scimp	327957	11.582	38.695	38.695	5.274	1.033	5.104	0
ENSMUSG00000048521	Cxcr6	80901	22.482	38.599	38.599	5.271	0.881	5.986	0
ENSMUSG00000035042	Ccl5	20304	73.01	38.546	38.546	5.268	0.921	5.723	0
ENSMUSG00000050921	P2ry10	78826	24.841	37.894	37.894	5.244	1.501	3.493	0
ENSMUSG00000054203	Ifi205	226695	11.365	37.529	37.529	5.23	1.356	3.857	0
ENSMUSG00000022504	Ciita	12265	244.341	36.939	36.939	5.207	0.248	21.027	0
ENSMUSG00000073902	Gm1966	--	210.922	35.36	35.36	5.144	0.287	17.931	0
ENSMUSG00000045502	Hcar2	80885	124.041	34.951	34.951	5.127	0.319	16.068	0
ENSMUSG00000036594	H2-Aa	14960	1231.42	34.608	34.608	5.113	0.155	33.041	0
ENSMUSG00000022218	Tgm1	21816	44.262	34.399	34.399	5.104	0.714	7.149	0
ENSMUSG00000026068	Il18rap	16174	23.341	33.759	33.759	5.077	0.818	6.207	0
ENSMUSG00000031444	F10	14058	29.663	33.441	33.441	5.064	2.023	2.503	0.012
ENSMUSG00000085977	Gm5970	546714	9.82	33.36	33.36	5.06	1.035	4.891	0
ENSMUSG00000095609	Gm21188	100861753	9.651	32.569	32.569	5.025	1.088	4.619	0
ENSMUSG00000073421	H2-Ab1	14961	1660.08	31.84	31.84	4.993	0.151	33.128	0
ENSMUSG00000015437	Gzmb	14939	12.944	31.79	31.79	4.991	1.245	4.009	0
ENSMUSG00000004707	Ly9	17085	23.688	29.215	29.215	4.869	0.829	5.875	0
ENSMUSG00000024675	Ms4a4c	64380	44.791	28.222	28.222	4.819	0.584	8.247	0
ENSMUSG00000079293	Clec7a	56644	85.276	27.031	27.031	4.757	0.931	5.106	0
ENSMUSG00000030187	Klra2	16633	18.29	26.699	26.699	4.739	0.815	5.811	0
ENSMUSG00000060586	H2-Eb1	14969	2236.19	26.482	26.482	4.727	0.202	23.428	0
ENSMUSG00000023078	Cxcl13	55985	40.959	26.353	26.353	4.72	1.167	4.044	0
ENSMUSG00000022584	Ly6c2	100041546	72.518	25.939	25.939	4.697	0.589	7.978	0
ENSMUSG00000090942	F830016B08Rik	240328	53.412	23.938	23.938	4.581	0.485	9.442	0
ENSMUSG00000078853	Igtp	16145	2652.27	23.937	23.937	4.581	0.452	10.128	0
ENSMUSG00000035352	Ccl12	20293	140.587	23.895	23.895	4.579	0.402	11.378	0
ENSMUSG00000002831	Plin4	57435	810.628	23.559	23.559	4.558	0.449	10.149	0
ENSMUSG00000030468	Siglecg	243958	16.791	23.435	23.435	4.551	0.767	5.936	0
ENSMUSG00000024334	H2-Oa	15001	67.17	22.961	22.961	4.521	0.365	12.373	0
ENSMUSG00000061577	Adgrg5	382045	75.78	21.923	21.923	4.454	0.358	12.44	0
ENSMUSG00000032093	Cd3e	12501	35.417	21.621	21.621	4.434	1.296	3.422	0.001
ENSMUSG00000035373	Ccl7	20306	34.335	20.838	20.838	4.381	0.552	7.933	0
ENSMUSG00000060131	Atp8b4	241633	14.666	20.821	20.821	4.38	0.824	5.313	0
ENSMUSG00000026832	Cytip	227929	59.333	19.803	19.803	4.308	0.966	4.46	0
ENSMUSG00000054072	Iigp1	60440	1568.55	19.63	19.63	4.295	0.47	9.139	0
ENSMUSG00000052270	Fpr2	14289	18.139	19.485	19.485	4.284	0.767	5.588	0
ENSMUSG00000030830	Itgal	16408	166.644	19.063	19.063	4.253	0.39	10.898	0
ENSMUSG00000104713	Gbp6	100702	92.268	18.791	18.791	4.232	0.787	5.38	0
ENSMUSG00000034533	Scn10a	20264	52.247	18.229	18.229	4.188	0.644	6.5	0
ENSMUSG00000030142	Clec4e	56619	25.789	18.174	18.174	4.184	1.429	2.927	0.003
ENSMUSG00000057191	AB124611	382062	92.74	17.268	17.268	4.11	0.414	9.927	0
ENSMUSG00000026535	Ifi202b	26388	99.054	17.105	17.105	4.096	0.355	11.543	0
ENSMUSG00000060183	Cxcl11	56066	67.284	17.059	17.059	4.092	0.537	7.616	0
ENSMUSG00000019232	Etnppl	71760	1083.64	16.955	16.955	4.084	0.635	6.43	0
ENSMUSG00000019987	Arg1	11846	15.535	16.724	16.724	4.064	0.878	4.631	0
ENSMUSG00000053318	Slamf8	74748	121.101	16.612	16.612	4.054	0.339	11.945	0
ENSMUSG00000032661	Oas3	246727	16.467	16.175	16.175	4.016	0.804	4.997	0
ENSMUSG00000049723	Mmp12	17381	9.793	16.075	16.075	4.007	1.311	3.056	0.002
ENSMUSG00000056290	Ms4a4b	60361	28.119	15.713	15.713	3.974	0.699	5.683	0
ENSMUSG00000068227	Il2rb	16185	62.814	15.512	15.512	3.955	0.666	5.935	0
ENSMUSG00000029322	Plac8	231507	73.517	15.474	15.474	3.952	0.46	8.589	0
ENSMUSG00000027863	Cd2	12481	25.912	15.254	15.254	3.931	0.705	5.578	0
ENSMUSG00000021880	Rnase6	78416	58.5	14.741	14.741	3.882	0.364	10.65	0
ENSMUSG00000027832	Ptx3	19288	61.415	14.738	14.738	3.881	1.125	3.451	0.001
ENSMUSG00000053101	Gpr141	353346	16.563	14.633	14.633	3.871	0.992	3.901	0
ENSMUSG00000002033	Cd3g	12502	26.453	14.498	14.498	3.858	0.751	5.136	0
ENSMUSG00000112148	Lilrb4a	14728	25.082	14.25	14.25	3.833	0.675	5.675	0
ENSMUSG00000074151	Nlrc5	434341	423.054	14.126	14.126	3.82	0.262	14.572	0
ENSMUSG00000079419	Ms4a6c	73656	183.652	14.066	14.066	3.814	0.335	11.389	0
ENSMUSG00000027514	Zbp1	58203	169.125	14.005	14.005	3.808	0.288	13.222	0
ENSMUSG00000051457	Spn	20737	51.478	13.585	13.585	3.764	0.451	8.345	0
ENSMUSG00000070691	Runx3	12399	24.824	13.547	13.547	3.76	0.712	5.28	0
ENSMUSG00000016496	Cd274	60533	1007.32	13.42	13.42	3.746	0.203	18.417	0
ENSMUSG00000033383	Rtp1	239766	55.818	13.371	13.371	3.741	0.487	7.68	0
ENSMUSG00000026009	Icos	54167	40.528	13.327	13.327	3.736	0.584	6.4	0
ENSMUSG00000015340	Cybb	13058	219.115	13.288	13.288	3.732	0.367	10.156	0
ENSMUSG00000039264	Gimap3	83408	44.494	12.914	12.914	3.691	0.696	5.305	0
ENSMUSG00000012428	Steap4	117167	41.269	12.425	12.425	3.635	1.135	3.204	0.001
ENSMUSG00000071068	Treml2	328833	57.572	12.318	12.318	3.623	0.428	8.468	0
ENSMUSG00000034028	Cd226	225825	10.982	12.073	12.073	3.594	1.05	3.423	0.001
ENSMUSG00000066363	Serpina3f	238393	46.811	11.945	11.945	3.578	1.205	2.97	0.003
ENSMUSG00000037321	Tap1	21354	1198.06	11.699	11.699	3.548	0.18	19.761	0
ENSMUSG00000024401	Tnf	21926	11.243	11.697	11.697	3.548	0.807	4.396	0
ENSMUSG00000021342	Prl	19109	8.756	11.528	11.528	3.527	1.409	2.503	0.012
ENSMUSG00000073555	Gm4951	240327	313.595	11.44	11.44	3.516	0.274	12.844	0
ENSMUSG00000005800	Mmp8	17394	11.888	11.207	11.207	3.486	0.699	4.989	0
ENSMUSG00000034438	Gbp8	76074	319.83	11.062	11.062	3.468	0.695	4.991	0
ENSMUSG00000026536	Ifi211	381308	18.584	10.852	10.852	3.44	0.629	5.466	0
ENSMUSG00000068129	Cst7	13011	55.447	10.756	10.756	3.427	0.46	7.453	0
ENSMUSG00000031779	Ccl22	20299	62.395	10.732	10.732	3.424	0.456	7.506	0
ENSMUSG00000026770	Il2ra	16184	26.757	10.603	10.603	3.406	0.697	4.887	0
ENSMUSG00000030789	Itgax	16411	53.691	10.275	10.275	3.361	0.46	7.314	0
ENSMUSG00000021298	Gpr132	56696	21.287	10.221	10.221	3.353	0.759	4.417	0
ENSMUSG00000025044	Msr1	20288	64.948	10.217	10.217	3.353	0.466	7.188	0
ENSMUSG00000052477	C130026I21Rik	620078	27.126	10.159	10.159	3.345	0.614	5.449	0
ENSMUSG00000021922	Itih4	16427	13.019	10.025	10.025	3.326	0.742	4.483	0
ENSMUSG00000049103	Ccr2	12772	86.165	9.983	9.983	3.32	0.454	7.313	0
ENSMUSG00000046879	Irgm1	15944	2622.42	9.716	9.716	3.28	0.182	18.045	0
ENSMUSG00000026581	Sell	20343	33.281	9.605	9.605	3.264	0.669	4.88	0
ENSMUSG00000021886	Gpr65	14744	61.051	9.553	9.553	3.256	0.416	7.822	0
ENSMUSG00000069874	Irgm2	54396	1389.59	9.547	9.547	3.255	0.371	8.784	0
ENSMUSG00000092550	Gm20496	--	52.974	9.445	9.445	3.24	0.341	9.49	0
ENSMUSG00000039899	Fgl2	14190	483.865	9.398	9.398	3.232	0.168	19.204	0
ENSMUSG00000024338	Psmb8	16913	1014.95	9.279	9.279	3.214	0.172	18.699	0
ENSMUSG00000026180	Cxcr2	12765	11.114	9.184	9.184	3.199	0.706	4.533	0
ENSMUSG00000012889	Podnl1	244550	10.373	8.936	8.936	3.16	0.994	3.178	0.001
ENSMUSG00000074417	Gm14548	100038909	10.551	8.869	8.869	3.149	0.847	3.719	0
ENSMUSG00000028270	Gbp2	14469	1725.88	8.749	8.749	3.129	0.205	15.262	0
ENSMUSG00000028362	Tnfsf8	21949	14.037	8.675	8.675	3.117	0.985	3.163	0.002
ENSMUSG00000032068	Plet1	76509	13.308	8.467	8.467	3.082	0.742	4.154	0
ENSMUSG00000027398	Il1b	16176	54.909	8.462	8.462	3.081	0.549	5.614	0
ENSMUSG00000039981	Zc3h12d	237256	10.093	8.371	8.371	3.065	0.796	3.851	0
ENSMUSG00000096727	Psmb9	16912	556.699	8.18	8.18	3.032	0.218	13.882	0
ENSMUSG00000035004	Igsf6	80719	84.102	8.123	8.123	3.022	0.397	7.614	0
ENSMUSG00000082292	Gm12250	631323	314.78	7.874	7.874	2.977	0.512	5.814	0
ENSMUSG00000112023	Lilr4b	14727	27.938	7.863	7.863	2.975	0.463	6.423	0
ENSMUSG00000020437	Myo1g	246177	84.69	7.848	7.848	2.972	0.374	7.954	0
ENSMUSG00000058818	Pirb	18733	63.669	7.825	7.825	2.968	0.404	7.347	0
ENSMUSG00000000386	Mx1	17857	31.07	7.687	7.687	2.943	0.415	7.082	0
ENSMUSG00000027322	Siglec1	20612	83.089	7.665	7.665	2.938	0.391	7.509	0
ENSMUSG00000033770	Clcnka	12733	579.811	7.657	7.657	2.937	0.387	7.597	0
ENSMUSG00000091649	Phf11b	236451	47.326	7.628	7.628	2.931	0.329	8.902	0
ENSMUSG00000117964	Gm36043	102639821	21.053	7.565	7.565	2.919	0.51	5.727	0
ENSMUSG00000071713	Csf2rb	12983	441.205	7.442	7.442	2.896	0.279	10.392	0
ENSMUSG00000038224	Serpinf2	18816	23.105	7.436	7.436	2.895	0.835	3.466	0.001
ENSMUSG00000000673	Haao	107766	15.642	7.228	7.228	2.854	0.538	5.304	0
ENSMUSG00000001588	Acap1	216859	18.159	7.074	7.074	2.822	0.88	3.209	0.001
ENSMUSG00000064057	Scgb3a1	68662	26.409	7.062	7.062	2.82	0.61	4.623	0
ENSMUSG00000022014	Epsti1	108670	71.958	7.053	7.053	2.818	0.278	10.123	0
ENSMUSG00000050232	Cxcr3	12766	11.451	7.046	7.046	2.817	0.817	3.448	0.001
ENSMUSG00000026271	Gpr35	64095	61.492	7.033	7.033	2.814	0.387	7.268	0
ENSMUSG00000004552	Ctse	13034	132.839	7.009	7.009	2.809	0.354	7.93	0
ENSMUSG00000046805	Mpeg1	17476	2878.95	6.944	6.944	2.796	0.165	16.941	0
ENSMUSG00000002204	Napsa	16541	16.458	6.942	6.942	2.795	0.76	3.679	0
ENSMUSG00000060550	H2-Q7	15018	724.209	6.853	6.853	2.777	0.476	5.831	0
ENSMUSG00000046031	Calhm6	215900	36.315	6.716	6.716	2.748	0.445	6.169	0
ENSMUSG00000069516	Lyz2	17105	1123.86	6.625	6.625	2.728	0.333	8.204	0
ENSMUSG00000048852	Gm12185	620913	40.195	6.487	6.487	2.698	0.501	5.382	0
ENSMUSG00000102037	Bcl2a1a	12044	39.936	6.434	6.434	2.686	0.493	5.443	0
ENSMUSG00000039783	Kmo	98256	16.172	6.388	6.388	2.675	0.578	4.631	0
ENSMUSG00000023153	Tmem52	69671	61.973	6.38	6.38	2.673	0.445	6.012	0
ENSMUSG00000029526	1700123K08Rik	76658	14.673	6.355	6.355	2.668	0.678	3.933	0
ENSMUSG00000018899	Irf1	16362	1284.87	6.335	6.335	2.663	0.161	16.557	0
ENSMUSG00000062585	Cnr2	12802	32.833	6.331	6.331	2.662	0.454	5.861	0
ENSMUSG00000038521	C1s1	50908	258.554	6.324	6.324	2.661	0.531	5.009	0
ENSMUSG00000105504	Gbp5	229898	881.918	6.231	6.231	2.64	0.242	10.901	0
ENSMUSG00000064346	mt-Tw	--	70.923	6.192	6.192	2.63	0.992	2.651	0.008
ENSMUSG00000029605	Oas1b	23961	47.69	6.186	6.186	2.629	0.364	7.221	0
ENSMUSG00000025279	Dnase1l3	13421	46.198	6.102	6.102	2.609	0.439	5.947	0
ENSMUSG00000024677	Ms4a6b	69774	158.634	6.093	6.093	2.607	0.298	8.76	0
ENSMUSG00000000731	Aire	11634	11.508	6.079	6.079	2.604	0.67	3.889	0
ENSMUSG00000031722	Hp	15439	28.198	6.075	6.075	2.603	0.551	4.725	0
ENSMUSG00000078920	Ifi47	15953	226.433	6.072	6.072	2.602	0.278	9.364	0
ENSMUSG00000018920	Cxcl16	66102	216.98	6.021	6.021	2.59	0.269	9.632	0
ENSMUSG00000073490	Ifi207	226691	60.375	5.909	5.909	2.563	0.444	5.775	0
ENSMUSG00000067235	H2-Q10	15007	17.526	5.813	5.813	2.539	0.52	4.888	0
ENSMUSG00000022491	Glycam1	14663	10.97	5.775	5.775	2.53	0.862	2.934	0.003
ENSMUSG00000029553	Tfec	21426	10.189	5.749	5.749	2.523	0.681	3.707	0
ENSMUSG00000024669	Cd5	12507	19.459	5.728	5.728	2.518	0.699	3.602	0
ENSMUSG00000005947	Itgae	16407	19.073	5.719	5.719	2.516	0.593	4.246	0
ENSMUSG00000028268	Gbp3	55932	1347.61	5.711	5.711	2.514	0.199	12.63	0
ENSMUSG00000027399	Il1a	16175	50.391	5.709	5.709	2.513	0.425	5.921	0
ENSMUSG00000030711	Sult1a1	20887	770.984	5.692	5.692	2.509	0.395	6.358	0
ENSMUSG00000030742	Lat	16797	35.733	5.625	5.625	2.492	0.71	3.507	0
ENSMUSG00000030775	Trat1	77647	13.691	5.625	5.625	2.492	0.767	3.25	0.001
ENSMUSG00000079017	Ifi27l2a	76933	84.701	5.612	5.612	2.488	0.435	5.723	0
ENSMUSG00000071714	Csf2rb2	12984	278.628	5.508	5.508	2.462	0.329	7.478	0
ENSMUSG00000023045	Soat2	223920	11.528	5.452	5.452	2.447	0.67	3.651	0
ENSMUSG00000086938	4930481A15Rik	74931	21.184	5.422	5.422	2.439	0.473	5.156	0
ENSMUSG00000029561	Oasl2	23962	631.044	5.403	5.403	2.434	0.175	13.909	0
ENSMUSG00000094796	BC147527	625360	18.087	5.393	5.393	2.431	0.676	3.596	0
ENSMUSG00000061232	H2-K1	14972	4597.43	5.335	5.335	2.416	0.171	14.121	0
ENSMUSG00000040522	Tlr8	170744	19.095	5.305	5.305	2.407	0.706	3.411	0.001
ENSMUSG00000091311	Spata31d1b	238662	10.737	5.293	5.293	2.404	0.643	3.74	0
ENSMUSG00000001281	Itgb7	16421	106.803	5.289	5.289	2.403	0.428	5.616	0
ENSMUSG00000028874	Fgr	14191	33.703	5.286	5.286	2.402	0.62	3.876	0
ENSMUSG00000073405	H2-T-ps	667803	384.527	5.267	5.267	2.397	0.231	10.396	0
ENSMUSG00000046718	Bst2	69550	358.885	5.246	5.246	2.391	0.246	9.718	0
ENSMUSG00000076609	Igkc	16071	17.723	5.224	5.224	2.385	0.996	2.395	0.017
ENSMUSG00000040253	Gbp7	229900	1299.79	5.22	5.22	2.384	0.172	13.9	0
ENSMUSG00000000682	Cd52	23833	183.479	5.217	5.217	2.383	0.234	10.177	0
ENSMUSG00000052013	Btla	208154	15.18	5.209	5.209	2.381	0.753	3.161	0.002
ENSMUSG00000029380	Cxcl1	14825	19.2	5.153	5.153	2.365	0.625	3.782	0
ENSMUSG00000097415	AU020206	108167440	391.272	5.148	5.148	2.364	0.153	15.466	0
ENSMUSG00000032484	Ngp	18054	60.435	5.131	5.131	2.359	0.444	5.313	0
ENSMUSG00000037548	H2-DMb2	15000	169.631	5.08	5.08	2.345	0.259	9.058	0
ENSMUSG00000016498	Pdcd1lg2	58205	12.166	5.021	5.021	2.328	0.721	3.227	0.001
ENSMUSG00000050074	Spink8	78709	26.353	5.014	5.014	2.326	0.635	3.664	0
ENSMUSG00000029082	Bst1	12182	44.673	5.001	5.001	2.322	0.382	6.082	0
ENSMUSG00000011008	Mcoln2	68279	11.89	4.928	4.928	2.301	0.677	3.4	0.001
ENSMUSG00000086765	Gm11827	100503518	11.108	4.913	4.913	2.297	0.792	2.899	0.004
ENSMUSG00000013974	Mcemp1	69189	15.652	4.85	4.85	2.278	0.914	2.491	0.013
ENSMUSG00000000791	Il12rb1	16161	243.895	4.784	4.784	2.258	0.187	12.082	0
ENSMUSG00000045551	Fpr1	14293	10.329	4.764	4.764	2.252	1.088	2.07	0.038
ENSMUSG00000000244	Tspan32	27027	12.292	4.749	4.749	2.248	0.617	3.645	0
ENSMUSG00000001131	Timp1	21857	39.363	4.747	4.747	2.247	0.464	4.84	0
ENSMUSG00000016942	Tmprss6	71753	22.383	4.737	4.737	2.244	0.61	3.679	0
ENSMUSG00000089929	Bcl2a1b	12045	11.009	4.734	4.734	2.243	0.637	3.521	0
ENSMUSG00000047798	Cd300lf	246746	204.881	4.717	4.717	2.238	0.255	8.776	0
ENSMUSG00000039232	Stx11	74732	31.161	4.706	4.706	2.235	0.498	4.491	0
ENSMUSG00000035208	Slfn8	276950	179.231	4.677	4.677	2.226	0.232	9.604	0
ENSMUSG00000078922	Tgtp1	21822	331.545	4.677	4.677	2.226	0.675	3.296	0.001
ENSMUSG00000078921	Tgtp2	100039796	289.614	4.672	4.672	2.224	0.726	3.063	0.002
ENSMUSG00000026104	Stat1	20846	1287.34	4.66	4.66	2.22	0.112	19.781	0
ENSMUSG00000070369	Itgad	381924	10.089	4.652	4.652	2.218	0.701	3.163	0.002
ENSMUSG00000067212	H2-T23	15040	518.456	4.607	4.607	2.204	0.18	12.241	0
ENSMUSG00000117980	Gm30571	102632516	56.438	4.565	4.565	2.191	0.351	6.245	0
ENSMUSG00000087052	Gm8093	666419	13.683	4.565	4.565	2.191	0.619	3.538	0
ENSMUSG00000054065	Pkp3	56460	11.672	4.513	4.513	2.174	0.778	2.796	0.005
ENSMUSG00000068252	Apol7b	278679	11.256	4.498	4.498	2.169	0.817	2.654	0.008
ENSMUSG00000026177	Slc11a1	18173	238.559	4.479	4.479	2.163	0.171	12.63	0
ENSMUSG00000079547	H2-DMb1	14999	163.561	4.475	4.475	2.162	0.221	9.763	0
ENSMUSG00000026012	Cd28	12487	24.243	4.461	4.461	2.157	0.622	3.467	0.001
ENSMUSG00000022221	Ripk3	56532	16.365	4.46	4.46	2.157	0.612	3.523	0
ENSMUSG00000021281	Tnfaip2	21928	132.628	4.419	4.419	2.144	0.321	6.68	0
ENSMUSG00000073418	C4b	12268	5888.29	4.412	4.412	2.141	0.175	12.22	0
ENSMUSG00000034266	Batf	53314	15.333	4.362	4.362	2.125	0.729	2.915	0.004
ENSMUSG00000036896	C1qc	12262	3884.74	4.347	4.347	2.12	0.123	17.305	0
ENSMUSG00000073409	H2-Q6	110557	443.759	4.337	4.337	2.117	0.291	7.271	0
ENSMUSG00000089837	Npcd	504193	38.082	4.321	4.321	2.111	0.376	5.613	0
ENSMUSG00000069793	Slfn9	237886	159.695	4.286	4.286	2.1	0.17	12.341	0
ENSMUSG00000030214	Plbd1	66857	63.528	4.28	4.28	2.098	0.445	4.716	0
ENSMUSG00000063286	Gm8995	668139	343.387	4.255	4.255	2.089	0.166	12.619	0
ENSMUSG00000070031	Sp140	434484	143.827	4.228	4.228	2.08	0.253	8.23	0
ENSMUSG00000038357	Camp	12796	16.504	4.209	4.209	2.073	0.566	3.666	0
ENSMUSG00000056071	S100a9	20202	45.472	4.182	4.182	2.064	0.349	5.92	0
ENSMUSG00000090231	Cfb	14962	13.638	4.179	4.179	2.063	0.874	2.362	0.018
ENSMUSG00000106547	B230303O12Rik	319739	10.444	4.162	4.162	2.057	0.624	3.296	0.001
ENSMUSG00000078945	Naip2	17948	145.425	4.161	4.161	2.057	0.266	7.736	0
ENSMUSG00000026395	Ptprc	19264	375.264	4.144	4.144	2.051	0.208	9.854	0
ENSMUSG00000015314	Slamf6	30925	24.86	4.135	4.135	2.048	0.493	4.158	0
ENSMUSG00000004328	Hif3a	53417	387.687	4.123	4.123	2.044	0.218	9.392	0
ENSMUSG00000033450	Tagap	72536	88.625	4.117	4.117	2.041	0.316	6.469	0
ENSMUSG00000079363	Gbp4	17472	677.668	4.11	4.11	2.039	0.593	3.436	0.001
ENSMUSG00000072620	Slfn2	20556	213.171	4.106	4.106	2.038	0.245	8.308	0
ENSMUSG00000026866	Kynu	70789	9.998	4.095	4.095	2.034	0.729	2.791	0.005
ENSMUSG00000012519	Mlkl	74568	36.917	4.092	4.092	2.033	0.427	4.757	0
ENSMUSG00000028862	Map3k6	53608	288.494	4.076	4.076	2.027	0.242	8.377	0
ENSMUSG00000003882	Il7r	16197	134.405	4.058	4.058	2.021	0.216	9.37	0
ENSMUSG00000026822	Lcn2	16819	235.512	4.051	4.051	2.018	0.971	2.079	0.038
ENSMUSG00000009350	Mpo	17523	12.488	4.033	4.033	2.012	0.751	2.678	0.007
ENSMUSG00000038179	Slamf7	75345	11.685	4.031	4.031	2.011	0.774	2.597	0.009
ENSMUSG00000036526	Card11	108723	28.099	4.029	4.029	2.01	0.45	4.465	0
ENSMUSG00000025877	Hk3	212032	233.216	4.007	4.007	2.002	0.237	8.444	0
ENSMUSG00000055413	H2-Q5	15016	65.653	3.997	3.997	1.999	0.317	6.31	0
ENSMUSG00000070427	Il18bp	16068	202.717	3.986	3.986	1.995	0.261	7.652	0
ENSMUSG00000024679	Ms4a6d	68774	162.067	3.964	3.964	1.987	0.281	7.069	0
ENSMUSG00000073411	H2-D1	14964	3323.02	3.943	3.943	1.979	0.183	10.792	0
ENSMUSG00000030560	Ctsc	13032	1314.14	3.939	3.939	1.978	0.163	12.108	0
ENSMUSG00000034422	Parp14	547253	485.322	3.914	3.914	1.969	0.156	12.646	0
ENSMUSG00000046908	Ltb4r1	16995	18.56	3.892	3.892	1.961	0.482	4.068	0
ENSMUSG00000057143	Trim12c	319236	54.198	3.881	3.881	1.956	0.3	6.517	0
ENSMUSG00000021322	Aoah	27052	14.044	3.87	3.87	1.952	0.705	2.77	0.006
ENSMUSG00000033538	Casp4	12363	47.335	3.84	3.84	1.941	0.31	6.264	0
ENSMUSG00000031289	Il13ra2	16165	12.773	3.837	3.837	1.94	0.731	2.652	0.008
ENSMUSG00000024066	Xdh	22436	1004.64	3.823	3.823	1.935	0.234	8.251	0
ENSMUSG00000036905	C1qb	12260	3981.44	3.821	3.821	1.934	0.111	17.419	0
ENSMUSG00000105284	Gm42693	--	20.574	3.814	3.814	1.931	0.615	3.141	0.002
ENSMUSG00000069792	Wfdc17	100034251	20.516	3.789	3.789	1.922	0.432	4.449	0
ENSMUSG00000033220	Rac2	19354	469.828	3.778	3.778	1.917	0.198	9.683	0
ENSMUSG00000090145	Ugt1a6b	394435	10.719	3.769	3.769	1.914	0.729	2.625	0.009
ENSMUSG00000032496	Ltf	17002	31.072	3.766	3.766	1.913	0.484	3.953	0
ENSMUSG00000033213	AA467197	433470	9.988	3.76	3.76	1.911	0.745	2.563	0.01
ENSMUSG00000020017	Hal	15109	18.432	3.758	3.758	1.91	0.655	2.917	0.004
ENSMUSG00000052236	Gm9871	207157	9.284	3.753	3.753	1.908	0.892	2.139	0.032
ENSMUSG00000079507	H2-Q1	15006	32.282	3.74	3.74	1.903	0.372	5.115	0
ENSMUSG00000024339	Tap2	21355	1457.79	3.735	3.735	1.901	0.131	14.48	0
ENSMUSG00000033880	Lgals3bp	19039	2166.06	3.735	3.735	1.901	0.145	13.136	0
ENSMUSG00000070390	Nlrp1b	637515	29.773	3.728	3.728	1.898	0.373	5.084	0
ENSMUSG00000004709	Cd244a	18106	26.067	3.701	3.701	1.888	0.456	4.139	0
ENSMUSG00000040345	Arhgap9	216445	100.244	3.7	3.7	1.888	0.241	7.821	0
ENSMUSG00000040829	Zmynd15	574428	28.294	3.692	3.692	1.884	0.434	4.342	0
ENSMUSG00000092482	Gm20531	--	12.606	3.674	3.674	1.877	0.65	2.887	0.004
ENSMUSG00000058755	Osm	18413	13.082	3.664	3.664	1.873	0.672	2.787	0.005
ENSMUSG00000048534	Jaml	270152	99.096	3.657	3.657	1.871	0.309	6.062	0
ENSMUSG00000015316	Slamf1	27218	17.339	3.643	3.643	1.865	0.53	3.52	0
ENSMUSG00000023349	Clec4n	56620	57.266	3.626	3.626	1.858	0.378	4.918	0
ENSMUSG00000034329	Brip1	237911	24.09	3.626	3.626	1.859	0.457	4.063	0
ENSMUSG00000081512	Gm15821	100502931	53.027	3.605	3.605	1.85	0.333	5.549	0
ENSMUSG00000059108	Ifitm6	213002	18.552	3.605	3.605	1.85	0.477	3.882	0
ENSMUSG00000039699	Batf2	74481	126.414	3.603	3.603	1.849	0.238	7.782	0
ENSMUSG00000038642	Ctss	13040	9226.28	3.584	3.584	1.842	0.106	17.434	0
ENSMUSG00000024910	Ctsw	13041	14.115	3.582	3.582	1.841	0.643	2.865	0.004
ENSMUSG00000003283	Hck	15162	255.423	3.577	3.577	1.839	0.161	11.447	0
ENSMUSG00000109245	Gm44860	--	12.56	3.561	3.561	1.832	0.917	1.998	0.046
ENSMUSG00000023903	Mmp25	240047	63.204	3.549	3.549	1.827	0.348	5.254	0
ENSMUSG00000056054	S100a8	20201	24.96	3.542	3.542	1.825	0.535	3.413	0.001
ENSMUSG00000029298	Gbp9	236573	823.027	3.54	3.54	1.824	0.176	10.372	0
ENSMUSG00000000031	H19	14955	41.551	3.539	3.539	1.823	0.752	2.426	0.015
ENSMUSG00000074896	Ifit3	15959	1179.31	3.534	3.534	1.821	0.168	10.862	0
ENSMUSG00000079492	Gm11127	100529082	33.918	3.529	3.529	1.819	0.362	5.03	0
ENSMUSG00000039013	Siglecf	233186	50.29	3.521	3.521	1.816	0.344	5.275	0
ENSMUSG00000031304	Il2rg	16186	97.925	3.499	3.499	1.807	0.383	4.719	0
ENSMUSG00000022952	Runx1	12394	188.048	3.488	3.488	1.802	0.163	11.048	0
ENSMUSG00000042622	Maff	17133	152.877	3.485	3.485	1.801	0.298	6.055	0
ENSMUSG00000055177	Cstl1	228756	9.395	3.479	3.479	1.799	0.694	2.591	0.01
ENSMUSG00000079685	Ulbp1	77777	12.774	3.473	3.473	1.796	0.706	2.546	0.011
ENSMUSG00000037095	Lrg1	76905	387.925	3.462	3.462	1.792	0.299	5.995	0
ENSMUSG00000071715	Ncf4	17972	145.669	3.458	3.458	1.79	0.239	7.498	0
ENSMUSG00000106644	Gm40331	105244779	17.209	3.457	3.457	1.789	0.711	2.518	0.012
ENSMUSG00000027995	Tlr2	24088	163.585	3.456	3.456	1.789	0.268	6.68	0
ENSMUSG00000041515	Irf8	15900	771.935	3.45	3.45	1.787	0.128	13.905	0
ENSMUSG00000019122	Ccl9	20308	87.118	3.447	3.447	1.785	0.264	6.768	0
ENSMUSG00000035493	Tgfbi	21810	467.675	3.443	3.443	1.784	0.197	9.074	0
ENSMUSG00000002944	Cd36	12491	68.872	3.439	3.439	1.782	0.403	4.424	0
ENSMUSG00000026285	Pdcd1	18566	16.409	3.436	3.436	1.781	0.669	2.664	0.008
ENSMUSG00000034634	Ly6d	17068	31.917	3.429	3.429	1.778	0.468	3.802	0
ENSMUSG00000037731	Themis2	230787	143.38	3.42	3.42	1.774	0.186	9.562	0
ENSMUSG00000017830	Dhx58	80861	99.916	3.411	3.411	1.77	0.289	6.118	0
ENSMUSG00000022148	Fyb	23880	381.481	3.407	3.407	1.769	0.143	12.337	0
ENSMUSG00000023224	Serping1	12258	727.365	3.4	3.4	1.765	0.164	10.741	0
ENSMUSG00000026358	Rgs1	50778	17.939	3.392	3.392	1.762	0.547	3.222	0.001
ENSMUSG00000116272	Gm49540	--	10.286	3.382	3.382	1.758	0.893	1.97	0.049
ENSMUSG00000024175	Tekt4	71840	80.757	3.377	3.377	1.756	0.385	4.566	0
ENSMUSG00000017652	Cd40	21939	42.839	3.376	3.376	1.755	0.463	3.793	0
ENSMUSG00000051965	Nanos2	378430	28.18	3.372	3.372	1.754	0.47	3.727	0
ENSMUSG00000085511	Gm11738	100503797	35.191	3.359	3.359	1.748	0.458	3.82	0
ENSMUSG00000023267	Gabrr2	14409	23.4	3.358	3.358	1.748	0.54	3.237	0.001
ENSMUSG00000042333	Tnfrsf14	230979	104.473	3.355	3.355	1.746	0.228	7.653	0
ENSMUSG00000050370	Ch25h	12642	69.224	3.355	3.355	1.746	0.547	3.191	0.001
ENSMUSG00000049037	Clec4a1	269799	30.858	3.353	3.353	1.745	0.407	4.288	0
ENSMUSG00000030577	Cd22	12483	30.63	3.346	3.346	1.742	0.443	3.933	0
ENSMUSG00000075010	AW112010	107350	154.335	3.341	3.341	1.74	0.292	5.956	0
ENSMUSG00000029727	Cyp3a13	13113	19.621	3.341	3.341	1.74	0.483	3.605	0
ENSMUSG00000045826	Ptprcap	19265	31.629	3.328	3.328	1.734	0.631	2.748	0.006
ENSMUSG00000070034	Sp110	109032	190.986	3.315	3.315	1.729	0.204	8.47	0
ENSMUSG00000066975	Cryba4	12959	37.791	3.277	3.277	1.712	0.356	4.809	0
ENSMUSG00000114623	Gm34788	102638158	13.909	3.262	3.262	1.706	0.68	2.51	0.012
ENSMUSG00000030107	Usp18	24110	93.544	3.257	3.257	1.704	0.237	7.202	0
ENSMUSG00000000290	Itgb2	16414	685.527	3.235	3.235	1.694	0.148	11.46	0
ENSMUSG00000098021	Gm9522	671215	12.542	3.228	3.228	1.691	0.825	2.049	0.04
ENSMUSG00000000732	Icosl	50723	308.058	3.223	3.223	1.689	0.176	9.607	0
ENSMUSG00000041827	Oasl1	231655	19.057	3.222	3.222	1.688	0.663	2.547	0.011
ENSMUSG00000035929	H2-Q4	15015	180.538	3.221	3.221	1.687	0.235	7.172	0
ENSMUSG00000022906	Parp9	80285	420.184	3.213	3.213	1.684	0.13	12.995	0
ENSMUSG00000043085	Tmem82	213989	30.828	3.21	3.21	1.682	0.457	3.679	0
ENSMUSG00000026414	Tnnt2	21956	39.904	3.178	3.178	1.668	0.546	3.054	0.002
ENSMUSG00000044313	Mab21l3	242125	13.08	3.176	3.176	1.667	0.676	2.468	0.014
ENSMUSG00000031995	St14	19143	78.196	3.171	3.171	1.665	0.308	5.397	0
ENSMUSG00000048572	Tmem252	226040	130.189	3.162	3.162	1.661	0.256	6.478	0
ENSMUSG00000101389	Ms4a4a	666907	32.544	3.159	3.159	1.66	0.409	4.062	0
ENSMUSG00000070327	Rnf213	672511	897.457	3.152	3.152	1.656	0.108	15.313	0
ENSMUSG00000029343	Crybb1	12960	297.893	3.15	3.15	1.656	0.233	7.11	0
ENSMUSG00000005763	Cd247	12503	33.043	3.134	3.134	1.648	0.439	3.753	0
ENSMUSG00000038147	Cd84	12523	152.837	3.131	3.131	1.647	0.2	8.252	0
ENSMUSG00000036887	C1qa	12259	5986.83	3.129	3.129	1.646	0.1	16.394	0
ENSMUSG00000035692	Isg15	100038882	144.304	3.123	3.123	1.643	0.263	6.239	0
ENSMUSG00000037921	Ddx60	234311	60.973	3.122	3.122	1.642	0.351	4.681	0
ENSMUSG00000114709	Gm47920	--	19.635	3.116	3.116	1.64	0.489	3.351	0.001
ENSMUSG00000042351	Grap2	17444	47.624	3.109	3.109	1.636	0.361	4.528	0
ENSMUSG00000046245	Pilra	231805	33.872	3.101	3.101	1.633	0.564	2.897	0.004
ENSMUSG00000063268	Parp10	671535	290.378	3.1	3.1	1.632	0.166	9.832	0
ENSMUSG00000043157	Arl11	219144	37.576	3.092	3.092	1.629	0.35	4.651	0
ENSMUSG00000030966	Trim21	20821	322.331	3.088	3.088	1.627	0.145	11.206	0
ENSMUSG00000105843	Gm19439	105244487	98.131	3.087	3.087	1.626	0.326	4.992	0
ENSMUSG00000078942	Naip6	17952	27.418	3.083	3.083	1.625	0.408	3.982	0
ENSMUSG00000034112	Atp2c2	69047	63.262	3.082	3.082	1.624	0.399	4.066	0
ENSMUSG00000076760	Trav3-1	667441	9.785	3.074	3.074	1.62	0.691	2.343	0.019
ENSMUSG00000031838	Ifi30	65972	469.256	3.061	3.061	1.614	0.166	9.737	0
ENSMUSG00000033355	Rtp4	67775	304.727	3.04	3.04	1.604	0.172	9.31	0
ENSMUSG00000050335	Lgals3	16854	83.092	3.039	3.039	1.604	0.455	3.525	0
ENSMUSG00000086564	Cd101	630146	19.666	3.034	3.034	1.601	0.486	3.298	0.001
ENSMUSG00000086565	Gm13133	102634405	12.984	3.031	3.031	1.6	0.642	2.49	0.013
ENSMUSG00000097714	Gm20109	100504201	11.082	3.029	3.029	1.599	0.637	2.509	0.012
ENSMUSG00000053175	Bcl3	12051	132.081	3.02	3.02	1.594	0.386	4.132	0
ENSMUSG00000071637	Cebpd	12609	435.648	3.016	3.016	1.593	0.199	8.016	0
ENSMUSG00000097848	Gm807	328320	10.264	2.999	2.999	1.585	0.686	2.309	0.021
ENSMUSG00000022575	Gsdmd	69146	250.486	2.996	2.996	1.583	0.184	8.612	0
ENSMUSG00000103804	Gm37062	--	12.559	2.994	2.994	1.582	0.685	2.309	0.021
ENSMUSG00000112907	Gm47015	--	15.57	2.993	2.993	1.582	0.541	2.925	0.003
ENSMUSG00000037944	Ccr7	12775	37.463	2.992	2.992	1.581	0.656	2.411	0.016
ENSMUSG00000025498	Irf7	54123	314.848	2.97	2.97	1.57	0.185	8.468	0
ENSMUSG00000030111	A2m	232345	123.232	2.968	2.968	1.57	0.329	4.778	0
ENSMUSG00000015950	Ncf1	17969	1054.11	2.966	2.966	1.569	0.11	14.197	0
ENSMUSG00000021423	Ly86	17084	689.741	2.964	2.964	1.567	0.112	14.044	0
ENSMUSG00000078502	Gm13212	433801	28.963	2.945	2.945	1.558	0.526	2.963	0.003
ENSMUSG00000037405	Icam1	15894	388.655	2.936	2.936	1.554	0.2	7.777	0
ENSMUSG00000086016	1700084C06Rik	76618	26.399	2.933	2.933	1.553	0.455	3.416	0.001
ENSMUSG00000108897	Gm44861	--	40.544	2.929	2.929	1.55	0.317	4.89	0
ENSMUSG00000111092	Gm17875	100416022	21.914	2.923	2.923	1.548	0.41	3.779	0
ENSMUSG00000009772	Nuak2	74137	86.438	2.915	2.915	1.543	0.351	4.392	0
ENSMUSG00000034833	Tespa1	67596	13.609	2.9	2.9	1.536	0.596	2.579	0.01
ENSMUSG00000085782	Gm15624	102635553	38.523	2.893	2.893	1.533	0.416	3.684	0
ENSMUSG00000056737	Capg	12332	189.487	2.881	2.881	1.527	0.189	8.089	0
ENSMUSG00000105929	Gm43693	--	12.05	2.874	2.874	1.523	0.663	2.296	0.022
ENSMUSG00000015947	Fcgr1	14129	504.142	2.873	2.873	1.523	0.121	12.549	0
ENSMUSG00000105852	Gm42890	--	32.489	2.86	2.86	1.516	0.607	2.497	0.013
ENSMUSG00000041736	Tspo	12257	423.838	2.849	2.849	1.511	0.162	9.309	0
ENSMUSG00000027074	Slc43a3	58207	46.529	2.847	2.847	1.51	0.411	3.674	0
ENSMUSG00000031103	Elf4	56501	153.574	2.843	2.843	1.507	0.222	6.788	0
ENSMUSG00000006642	Tcf23	69852	65.012	2.841	2.841	1.506	0.359	4.19	0
ENSMUSG00000112983	Gm32939	102635654	18.142	2.838	2.838	1.505	0.611	2.464	0.014
ENSMUSG00000030921	Trim30a	20128	281.135	2.831	2.831	1.501	0.153	9.82	0
ENSMUSG00000077625	Snord4a	100216539	9.63	2.831	2.831	1.501	0.727	2.064	0.039
ENSMUSG00000064308	2410137M14Rik	76797	10.385	2.829	2.829	1.5	0.613	2.446	0.014
ENSMUSG00000024965	Fermt3	108101	565.856	2.821	2.821	1.496	0.144	10.383	0
ENSMUSG00000038651	Sycp2l	637277	11.586	2.818	2.818	1.495	0.658	2.27	0.023
ENSMUSG00000068245	Phf11d	219132	53.872	2.816	2.816	1.494	0.374	3.997	0
ENSMUSG00000074342	I830077J02Rik	433638	150.155	2.814	2.814	1.492	0.221	6.747	0
ENSMUSG00000007107	Atp1a4	27222	14.793	2.814	2.814	1.493	0.745	2.004	0.045
ENSMUSG00000038507	Parp12	243771	657.032	2.811	2.811	1.491	0.123	12.082	0
ENSMUSG00000074170	Plekhf1	72287	192.701	2.809	2.809	1.49	0.208	7.17	0
ENSMUSG00000051517	Arhgef39	230098	29.511	2.805	2.805	1.488	0.452	3.29	0.001
ENSMUSG00000057137	Tmem140	68487	209.343	2.8	2.8	1.485	0.214	6.954	0
ENSMUSG00000043953	Ccrl2	54199	89.247	2.794	2.794	1.482	0.255	5.809	0
ENSMUSG00000022245	Skor1	207667	29.322	2.792	2.792	1.481	0.393	3.772	0
ENSMUSG00000020641	Rsad2	58185	158.881	2.784	2.784	1.477	0.209	7.079	0
ENSMUSG00000020932	Gfap	14580	18048.9	2.783	2.783	1.477	0.153	9.659	0
ENSMUSG00000090124	Ugt1a7c	394432	40.418	2.783	2.783	1.477	0.338	4.364	0
ENSMUSG00000060802	B2m	12010	7991.58	2.78	2.78	1.475	0.128	11.504	0
ENSMUSG00000002847	Pla1a	85031	73.516	2.772	2.772	1.471	0.319	4.613	0
ENSMUSG00000111733	Gm47181	--	9.195	2.771	2.771	1.47	0.703	2.091	0.036
ENSMUSG00000045322	Tlr9	81897	156.127	2.769	2.769	1.469	0.187	7.873	0
ENSMUSG00000057596	Trim30d	209387	80.19	2.767	2.767	1.468	0.329	4.463	0
ENSMUSG00000025804	Ccr1	12768	191.477	2.765	2.765	1.467	0.32	4.589	0
ENSMUSG00000021091	Serpina3n	20716	1379.86	2.762	2.762	1.466	0.378	3.88	0
ENSMUSG00000026979	Psd4	215632	120.308	2.757	2.757	1.463	0.283	5.176	0
ENSMUSG00000071347	C1qtnf9	239126	13.651	2.752	2.752	1.46	0.602	2.424	0.015
ENSMUSG00000028678	Kif2c	73804	41.239	2.748	2.748	1.458	0.386	3.78	0
ENSMUSG00000008845	Cd163	93671	194.896	2.738	2.738	1.453	0.239	6.09	0
ENSMUSG00000035365	Parpbp	75317	23.665	2.737	2.737	1.453	0.429	3.387	0.001
ENSMUSG00000036185	Sapcd1	78376	12.377	2.736	2.736	1.452	0.57	2.546	0.011
ENSMUSG00000054435	Gimap4	107526	76.933	2.727	2.727	1.448	0.346	4.183	0
ENSMUSG00000026630	Batf3	381319	34.316	2.727	2.727	1.448	0.379	3.823	0
ENSMUSG00000020399	Havcr2	171285	519.296	2.726	2.726	1.447	0.177	8.168	0
ENSMUSG00000032000	Birc3	11796	210.303	2.723	2.723	1.445	0.173	8.364	0
ENSMUSG00000068105	Tnfrsf13c	72049	23.762	2.722	2.722	1.444	0.429	3.366	0.001
ENSMUSG00000039853	Trim14	74735	54.428	2.718	2.718	1.442	0.268	5.375	0
ENSMUSG00000079484	Phyhd1	227696	83.279	2.706	2.706	1.436	0.314	4.575	0
ENSMUSG00000026548	Slamf9	98365	44.917	2.701	2.701	1.434	0.371	3.863	0
ENSMUSG00000044811	Cd300c2	140497	210.827	2.698	2.698	1.432	0.243	5.901	0
ENSMUSG00000037318	Traf3ip3	215243	66.1	2.697	2.697	1.431	0.398	3.6	0
ENSMUSG00000079343	C1s2	317677	20.879	2.693	2.693	1.429	0.482	2.966	0.003
ENSMUSG00000071893	Vmn1r4	171194	10.075	2.681	2.681	1.423	0.724	1.966	0.049
ENSMUSG00000030787	Lyve1	114332	92.894	2.669	2.669	1.416	0.359	3.94	0
ENSMUSG00000100280	Gm28417	--	9.176	2.656	2.656	1.409	0.698	2.02	0.043
ENSMUSG00000074934	Grem1	23892	124.009	2.652	2.652	1.407	0.267	5.277	0
ENSMUSG00000041538	H2-Ob	15002	378.215	2.651	2.651	1.407	0.165	8.543	0
ENSMUSG00000045868	Gvin1	74558	62.63	2.65	2.65	1.406	0.319	4.403	0
ENSMUSG00000017697	Ada	11486	40.52	2.65	2.65	1.406	0.355	3.958	0
ENSMUSG00000105469	A930036I15Rik	77967	17.944	2.648	2.648	1.405	0.495	2.837	0.005
ENSMUSG00000114004	Gm48552	117934532	19.067	2.647	2.647	1.405	0.506	2.778	0.005
ENSMUSG00000029306	Ibsp	15891	10.65	2.642	2.642	1.401	0.643	2.179	0.029
ENSMUSG00000022901	Cd86	12524	153.085	2.64	2.64	1.401	0.166	8.434	0
ENSMUSG00000005251	Ripk4	72388	17.384	2.639	2.639	1.4	0.473	2.96	0.003
ENSMUSG00000020143	Dock2	94176	492.86	2.63	2.63	1.395	0.154	9.079	0
ENSMUSG00000000958	Slc7a7	20540	197.17	2.629	2.629	1.395	0.168	8.284	0
ENSMUSG00000027654	Fam83d	71878	73.191	2.626	2.626	1.393	0.248	5.606	0
ENSMUSG00000044258	Ctla2a	13024	179.793	2.625	2.625	1.392	0.215	6.491	0
ENSMUSG00000021998	Lcp1	18826	1017.05	2.623	2.623	1.391	0.176	7.891	0
ENSMUSG00000099875	Rbm3-ps	100043257	15.721	2.622	2.622	1.391	0.539	2.581	0.01
ENSMUSG00000025492	Ifitm3	66141	825.375	2.62	2.62	1.39	0.175	7.945	0
ENSMUSG00000062488	Ifit3b	667370	635.535	2.617	2.617	1.388	0.174	7.971	0
ENSMUSG00000025017	Pik3ap1	83490	489.659	2.615	2.615	1.387	0.145	9.576	0
ENSMUSG00000022548	Apod	11815	9988.06	2.613	2.613	1.386	0.142	9.75	0
ENSMUSG00000036768	Kif15	209737	40.973	2.61	2.61	1.384	0.354	3.908	0
ENSMUSG00000024786	Majin	622554	15.603	2.609	2.609	1.383	0.579	2.391	0.017
ENSMUSG00000097874	C030010L15Rik	108168293	10.043	2.606	2.606	1.382	0.624	2.214	0.027
ENSMUSG00000024778	Fas	14102	114.071	2.596	2.596	1.376	0.25	5.501	0
ENSMUSG00000046179	E2f8	108961	25.192	2.596	2.596	1.376	0.463	2.975	0.003
ENSMUSG00000063234	Gpr84	80910	114.453	2.592	2.592	1.374	0.235	5.846	0
ENSMUSG00000050493	Fam167b	230766	40.776	2.588	2.588	1.372	0.314	4.368	0
ENSMUSG00000051984	Sec31b	240667	12.529	2.587	2.587	1.371	0.65	2.11	0.035
ENSMUSG00000070780	Rbm47	245945	55.705	2.586	2.586	1.371	0.312	4.391	0
ENSMUSG00000070337	Gpr179	217143	40.172	2.581	2.581	1.368	0.361	3.789	0
ENSMUSG00000059498	Fcgr3	14131	1228.26	2.577	2.577	1.366	0.137	10.004	0
ENSMUSG00000097072	Foxl2os	768252	11.561	2.575	2.575	1.364	0.613	2.226	0.026
ENSMUSG00000028259	Fhl5	57756	9.402	2.573	2.573	1.363	0.693	1.967	0.049
ENSMUSG00000006649	Nphs1	54631	150.384	2.572	2.572	1.363	0.269	5.064	0
ENSMUSG00000030124	Lag3	16768	481.428	2.571	2.571	1.362	0.129	10.582	0
ENSMUSG00000021624	Cd180	17079	195.699	2.571	2.571	1.363	0.236	5.761	0
ENSMUSG00000043832	Clec4a3	73149	53.741	2.571	2.571	1.362	0.317	4.299	0
ENSMUSG00000000628	Hk2	15277	407.765	2.57	2.57	1.362	0.149	9.135	0
ENSMUSG00000042677	Zc3h12a	230738	76.421	2.565	2.565	1.359	0.29	4.682	0
ENSMUSG00000097327	E030030I06Rik	319887	11.195	2.565	2.565	1.359	0.596	2.279	0.023
ENSMUSG00000087107	AI662270	100043636	21.249	2.561	2.561	1.357	0.468	2.897	0.004
ENSMUSG00000036944	Tmem71	213068	30.523	2.558	2.558	1.355	0.429	3.155	0.002
ENSMUSG00000041954	Tnfrsf18	21936	25.14	2.558	2.558	1.355	0.573	2.364	0.018
ENSMUSG00000032596	Uba7	74153	304.026	2.555	2.555	1.353	0.166	8.153	0
ENSMUSG00000097154	Gm26510	102640823	8.933	2.555	2.555	1.353	0.647	2.091	0.037
ENSMUSG00000015957	Wnt11	22411	27.35	2.554	2.554	1.353	0.421	3.215	0.001
ENSMUSG00000020826	Nos2	18126	45.889	2.54	2.54	1.345	0.436	3.086	0.002
ENSMUSG00000002699	Lcp2	16822	331.621	2.535	2.535	1.342	0.144	9.293	0
ENSMUSG00000039521	Foxp3	20371	49.889	2.535	2.535	1.342	0.333	4.027	0
ENSMUSG00000004266	Ptpn6	15170	496.481	2.534	2.534	1.342	0.133	10.056	0
ENSMUSG00000026938	Fcna	14133	52.655	2.533	2.533	1.341	0.428	3.132	0.002
ENSMUSG00000040528	Milr1	380732	42.868	2.526	2.526	1.337	0.338	3.951	0
ENSMUSG00000110534	Gm45708	108167364	10.988	2.526	2.526	1.337	0.645	2.072	0.038
ENSMUSG00000082806	Rpl13-ps1	234848	12.364	2.523	2.523	1.335	0.606	2.203	0.028
ENSMUSG00000047180	Neurl3	214854	44.037	2.522	2.522	1.334	0.377	3.542	0
ENSMUSG00000038037	Socs1	12703	134.297	2.519	2.519	1.333	0.255	5.224	0
ENSMUSG00000038527	C1rl	232371	49.624	2.517	2.517	1.332	0.347	3.841	0
ENSMUSG00000118487	Gm50464	--	13.672	2.515	2.515	1.331	0.612	2.174	0.03
ENSMUSG00000019942	Cdk1	12534	32.415	2.509	2.509	1.327	0.534	2.486	0.013
ENSMUSG00000030935	Acsm3	20216	18.724	2.507	2.507	1.326	0.559	2.373	0.018
ENSMUSG00000031209	Heph	15203	425.054	2.487	2.487	1.314	0.237	5.535	0
ENSMUSG00000010358	Ifi35	70110	167.717	2.486	2.486	1.314	0.176	7.483	0
ENSMUSG00000020395	Itk	16428	62.016	2.486	2.486	1.314	0.344	3.82	0
ENSMUSG00000021903	Galnt15	78754	415.145	2.481	2.481	1.311	0.236	5.547	0
ENSMUSG00000069830	Nlrp1a	195046	85.573	2.48	2.48	1.31	0.249	5.27	0
ENSMUSG00000024013	Fgd2	26382	451.595	2.479	2.479	1.31	0.142	9.226	0
ENSMUSG00000058163	Gm5431	432555	68.27	2.477	2.477	1.309	0.25	5.239	0
ENSMUSG00000052760	A630001G21Rik	319997	35.672	2.476	2.476	1.308	0.519	2.518	0.012
ENSMUSG00000066245	Gm10156	626661	9.715	2.474	2.474	1.307	0.664	1.968	0.049
ENSMUSG00000078153	Psme2b	621823	72.539	2.47	2.47	1.305	0.245	5.331	0
ENSMUSG00000016206	H2-M3	14991	280.273	2.468	2.468	1.303	0.129	10.135	0
ENSMUSG00000090164	BC035044	232406	117.987	2.462	2.462	1.3	0.212	6.136	0
ENSMUSG00000040113	Mettl11b	240879	71.744	2.462	2.462	1.3	0.247	5.257	0
ENSMUSG00000076928	Trac	100101484	63.088	2.459	2.459	1.298	0.356	3.648	0
ENSMUSG00000037860	Aim2	383619	156.415	2.458	2.458	1.298	0.203	6.392	0
ENSMUSG00000078597	Cyp4a12b	13118	21.862	2.458	2.458	1.297	0.597	2.174	0.03
ENSMUSG00000006519	Cyba	13057	395.886	2.455	2.455	1.296	0.179	7.226	0
ENSMUSG00000078606	Gm4070	100042856	72.347	2.455	2.455	1.296	0.431	3.005	0.003
ENSMUSG00000033685	Ucp2	22228	2710.1	2.454	2.454	1.295	0.163	7.957	0
ENSMUSG00000038213	Tapbpl	213233	788.293	2.449	2.449	1.292	0.127	10.166	0
ENSMUSG00000049897	Stkld1	279029	11.472	2.449	2.449	1.292	0.609	2.123	0.034
ENSMUSG00000029204	Rhoh	74734	86.206	2.446	2.446	1.29	0.221	5.83	0
ENSMUSG00000034947	Tmem106a	217203	101.46	2.445	2.445	1.29	0.226	5.706	0
ENSMUSG00000053113	Socs3	12702	508.769	2.44	2.44	1.287	0.208	6.189	0
ENSMUSG00000109244	Gm44751	--	59.87	2.44	2.44	1.287	0.383	3.358	0.001
ENSMUSG00000028965	Tnfrsf9	21942	32.708	2.439	2.439	1.286	0.42	3.062	0.002
ENSMUSG00000024791	Cdca5	67849	16.012	2.437	2.437	1.285	0.549	2.342	0.019
ENSMUSG00000040552	C3ar1	12267	180.461	2.436	2.436	1.285	0.279	4.605	0
ENSMUSG00000056498	Tmem154	320782	27.609	2.435	2.435	1.284	0.487	2.638	0.008
ENSMUSG00000050107	Haspin	14841	16.636	2.43	2.43	1.281	0.61	2.101	0.036
ENSMUSG00000024034	Tmprss3	140765	21.589	2.427	2.427	1.279	0.442	2.892	0.004
ENSMUSG00000024087	Cyp1b1	13078	304.169	2.423	2.423	1.277	0.266	4.809	0
ENSMUSG00000023249	Parp3	235587	407.833	2.421	2.421	1.275	0.145	8.813	0
ENSMUSG00000052160	Pld4	104759	1037.75	2.42	2.42	1.275	0.119	10.678	0
ENSMUSG00000027078	Ube2l6	56791	562.748	2.409	2.409	1.268	0.144	8.828	0
ENSMUSG00000104415	Gm37069	--	113.775	2.407	2.407	1.267	0.265	4.789	0
ENSMUSG00000117218	Gm19283	100502612	15.879	2.4	2.4	1.263	0.598	2.112	0.035
ENSMUSG00000000562	Adora3	11542	61.39	2.399	2.399	1.262	0.263	4.8	0
ENSMUSG00000110795	Gm47179	--	14.965	2.399	2.399	1.263	0.615	2.053	0.04
ENSMUSG00000102234	Gm37885	108167751	631.396	2.396	2.396	1.261	0.181	6.953	0
ENSMUSG00000024300	Myo1f	17916	366.389	2.393	2.393	1.259	0.196	6.426	0
ENSMUSG00000112095	A130077B15Rik	319272	35.662	2.387	2.387	1.255	0.419	2.992	0.003
ENSMUSG00000024222	Fkbp5	14229	2460.13	2.385	2.385	1.254	0.151	8.327	0
ENSMUSG00000025519	Tktl2	74419	23.574	2.382	2.382	1.252	0.545	2.297	0.022
ENSMUSG00000026065	Slc9a4	110895	28.157	2.381	2.381	1.251	0.454	2.757	0.006
ENSMUSG00000040483	Xaf1	327959	357.981	2.378	2.378	1.249	0.205	6.098	0
ENSMUSG00000043008	Klhl6	239743	158.054	2.375	2.375	1.248	0.209	5.973	0
ENSMUSG00000025058	5430427O19Rik	71398	30.807	2.375	2.375	1.248	0.365	3.415	0.001
ENSMUSG00000103047	Gm37310	--	19.093	2.365	2.365	1.242	0.531	2.338	0.019
ENSMUSG00000048779	P2ry6	233571	327.841	2.363	2.363	1.24	0.133	9.35	0
ENSMUSG00000055061	4931431C16Rik	74364	15.606	2.362	2.362	1.24	0.615	2.017	0.044
ENSMUSG00000059136	Olfr539	258963	12.864	2.36	2.36	1.239	0.572	2.165	0.03
ENSMUSG00000048617	Rtbdn	234542	48.752	2.356	2.356	1.236	0.482	2.566	0.01
ENSMUSG00000062545	Tlr12	384059	98.209	2.354	2.354	1.235	0.242	5.104	0
ENSMUSG00000035459	Stab2	192188	16.107	2.353	2.353	1.235	0.535	2.307	0.021
ENSMUSG00000014158	Trpv4	63873	99.142	2.352	2.352	1.234	0.242	5.106	0
ENSMUSG00000031497	Tnfsf13b	24099	108.518	2.349	2.349	1.232	0.201	6.123	0
ENSMUSG00000030745	Il21r	60504	112.27	2.348	2.348	1.231	0.224	5.504	0
ENSMUSG00000054626	Xlr	22441	51.299	2.344	2.344	1.229	0.309	3.972	0
ENSMUSG00000040061	Plcb2	18796	209.894	2.343	2.343	1.229	0.173	7.105	0
ENSMUSG00000056130	Ticam2	225471	54.664	2.342	2.342	1.228	0.274	4.488	0
ENSMUSG00000097602	4930519P11Rik	74721	10.248	2.342	2.342	1.228	0.598	2.054	0.04
ENSMUSG00000032089	Il10ra	16154	763.795	2.338	2.338	1.225	0.145	8.475	0
ENSMUSG00000039814	Xkr5	319581	11.289	2.338	2.338	1.226	0.558	2.195	0.028
ENSMUSG00000020330	Hmmr	15366	87.048	2.337	2.337	1.225	0.256	4.791	0
ENSMUSG00000039109	F13a1	74145	297.005	2.335	2.335	1.224	0.189	6.481	0
ENSMUSG00000086358	Gm13270	105244084	20.11	2.334	2.334	1.223	0.51	2.397	0.017
ENSMUSG00000042607	Asb4	65255	72.147	2.329	2.329	1.22	0.31	3.933	0
ENSMUSG00000022622	Acr	11434	76.087	2.329	2.329	1.22	0.313	3.894	0
ENSMUSG00000004655	Aqp1	11826	58.258	2.328	2.328	1.219	0.549	2.223	0.026
ENSMUSG00000023052	Npff	54615	12.765	2.328	2.328	1.219	0.595	2.048	0.041
ENSMUSG00000111602	Gm32014	102634431	56.428	2.327	2.327	1.219	0.332	3.675	0
ENSMUSG00000060791	Gmfg	63986	101.053	2.326	2.326	1.218	0.236	5.155	0
ENSMUSG00000000318	Clec10a	17312	99.351	2.325	2.325	1.217	0.288	4.22	0
ENSMUSG00000024349	Sting1	72512	566.518	2.324	2.324	1.217	0.126	9.676	0
ENSMUSG00000047216	Cdh19	227485	790.553	2.324	2.324	1.217	0.187	6.514	0
ENSMUSG00000085024	C230035I16Rik	320842	22.414	2.321	2.321	1.215	0.555	2.189	0.029
ENSMUSG00000002325	Irf9	16391	859.617	2.318	2.318	1.213	0.14	8.678	0
ENSMUSG00000051439	Cd14	12475	389.056	2.318	2.318	1.213	0.181	6.71	0
ENSMUSG00000053861	Gm9925	433202	65.016	2.318	2.318	1.213	0.371	3.266	0.001
ENSMUSG00000092283	Gm20412	--	26.341	2.314	2.314	1.21	0.449	2.695	0.007
ENSMUSG00000002289	Angptl4	57875	194.198	2.312	2.312	1.209	0.352	3.438	0.001
ENSMUSG00000092021	Gbp11	634650	170.53	2.31	2.31	1.208	0.317	3.805	0
ENSMUSG00000055172	C1ra	50909	355.817	2.309	2.309	1.207	0.204	5.904	0
ENSMUSG00000015355	Cd48	12506	69.464	2.307	2.307	1.206	0.272	4.437	0
ENSMUSG00000018654	Ikzf1	22778	448.356	2.305	2.305	1.205	0.137	8.793	0
ENSMUSG00000097806	Gm6556	625121	248.946	2.302	2.302	1.203	0.287	4.187	0
ENSMUSG00000055323	Gm9967	100038751	23.551	2.301	2.301	1.202	0.445	2.699	0.007
ENSMUSG00000109130	Gm45187	--	101.295	2.3	2.3	1.202	0.321	3.747	0
ENSMUSG00000105698	Gm31881	102634251	30.763	2.299	2.299	1.201	0.403	2.977	0.003
ENSMUSG00000040613	Apobec1	11810	156.279	2.295	2.295	1.198	0.179	6.685	0
ENSMUSG00000030793	Pycard	66824	227.739	2.292	2.292	1.197	0.156	7.664	0
ENSMUSG00000005107	Slc2a9	117591	72.491	2.292	2.292	1.197	0.246	4.871	0
ENSMUSG00000015452	Ager	11596	22.42	2.291	2.291	1.196	0.412	2.903	0.004
ENSMUSG00000004864	Mapk13	26415	40.937	2.289	2.289	1.195	0.444	2.691	0.007
ENSMUSG00000036908	Unc93b1	54445	1318.79	2.288	2.288	1.194	0.106	11.311	0
ENSMUSG00000004609	Cd33	12489	673.408	2.287	2.287	1.193	0.138	8.679	0
ENSMUSG00000055188	Rbm3os	70226	49.034	2.287	2.287	1.194	0.427	2.793	0.005
ENSMUSG00000024308	Tapbp	21356	3670.67	2.285	2.285	1.192	0.1	11.965	0
ENSMUSG00000058626	Capn11	268958	14.445	2.283	2.283	1.191	0.593	2.009	0.045
ENSMUSG00000054909	Wbscr25	71304	17.366	2.281	2.281	1.19	0.52	2.289	0.022
ENSMUSG00000100150	Gm19585	100503190	16.05	2.28	2.28	1.189	0.501	2.374	0.018
ENSMUSG00000110016	Gm20751	622552	17.985	2.28	2.28	1.189	0.531	2.241	0.025
ENSMUSG00000031165	Was	22376	177.12	2.279	2.279	1.189	0.187	6.34	0
ENSMUSG00000034786	Gpsm3	106512	139.906	2.278	2.278	1.188	0.174	6.825	0
ENSMUSG00000024521	Pmaip1	58801	698.553	2.278	2.278	1.188	0.212	5.609	0
ENSMUSG00000037833	Sh2d4b	328381	39.93	2.276	2.276	1.187	0.426	2.787	0.005
ENSMUSG00000018927	Ccl6	20305	194.492	2.275	2.275	1.186	0.198	5.995	0
ENSMUSG00000027639	Samhd1	56045	1248.01	2.274	2.274	1.185	0.103	11.458	0
ENSMUSG00000069456	Rdh16	19683	17.938	2.272	2.272	1.184	0.468	2.528	0.011
ENSMUSG00000104093	A330015K06Rik	102637797	73.005	2.271	2.271	1.183	0.308	3.846	0
ENSMUSG00000021750	Fam107a	268709	32081.1	2.267	2.267	1.181	0.161	7.316	0
ENSMUSG00000037337	Map4k1	26411	62.17	2.265	2.265	1.18	0.296	3.982	0
ENSMUSG00000049502	Dtx3l	209200	635.382	2.264	2.264	1.179	0.164	7.2	0
ENSMUSG00000025701	Alox5	11689	146.04	2.264	2.264	1.179	0.209	5.634	0
ENSMUSG00000104986	1600023N17Rik	69788	23.114	2.264	2.264	1.179	0.568	2.076	0.038
ENSMUSG00000044522	A730020M07Rik	100503044	29.162	2.262	2.262	1.177	0.376	3.136	0.002
ENSMUSG00000071203	Naip5	17951	45.365	2.254	2.254	1.173	0.371	3.157	0.002
ENSMUSG00000058046	4933430I17Rik	214106	20.28	2.254	2.254	1.173	0.447	2.621	0.009
ENSMUSG00000039956	Mrap	77037	18.435	2.254	2.254	1.173	0.451	2.602	0.009
ENSMUSG00000091177	Gm15494	--	69.268	2.252	2.252	1.171	0.326	3.592	0
ENSMUSG00000085519	Gm13703	--	17.738	2.251	2.251	1.171	0.485	2.412	0.016
ENSMUSG00000034579	Pla2g3	237625	172.074	2.248	2.248	1.169	0.237	4.93	0
ENSMUSG00000019866	Crybg1	11630	155.566	2.245	2.245	1.167	0.175	6.684	0
ENSMUSG00000095276	Gfy	100039953	59.122	2.245	2.245	1.167	0.305	3.828	0
ENSMUSG00000041449	Serpina3h	546546	114.12	2.245	2.245	1.167	0.391	2.982	0.003
ENSMUSG00000000686	Abhd15	67477	123.63	2.24	2.24	1.163	0.24	4.852	0
ENSMUSG00000001348	Acp5	11433	40.972	2.237	2.237	1.162	0.493	2.358	0.018
ENSMUSG00000001123	Lgals9	16859	673.359	2.232	2.232	1.158	0.14	8.295	0
ENSMUSG00000074063	Osgin1	71839	47.268	2.23	2.23	1.157	0.342	3.386	0.001
ENSMUSG00000107451	Gm44421	--	143.089	2.226	2.226	1.155	0.22	5.237	0
ENSMUSG00000030474	Siglece	83382	82.402	2.225	2.225	1.154	0.263	4.389	0
ENSMUSG00000047182	Irs3	16369	16.523	2.225	2.225	1.154	0.493	2.34	0.019
ENSMUSG00000046410	Kcnk6	52150	474.713	2.219	2.219	1.15	0.127	9.039	0
ENSMUSG00000032691	Nlrp3	216799	107.12	2.214	2.214	1.146	0.221	5.182	0
ENSMUSG00000043036	Ccdc63	330188	18.78	2.214	2.214	1.147	0.464	2.474	0.013
ENSMUSG00000020059	Sycp3	20962	38.742	2.214	2.214	1.146	0.473	2.424	0.015
ENSMUSG00000044583	Tlr7	170743	288.902	2.209	2.209	1.144	0.153	7.465	0
ENSMUSG00000055541	Lair1	52855	747.81	2.207	2.207	1.142	0.145	7.873	0
ENSMUSG00000024672	Ms4a7	109225	24.848	2.205	2.205	1.141	0.443	2.574	0.01
ENSMUSG00000069893	9930111J21Rik1	667214	91.71	2.199	2.199	1.137	0.331	3.432	0.001
ENSMUSG00000103502	9330121J05Rik	100379665	111.439	2.197	2.197	1.135	0.203	5.602	0
ENSMUSG00000079478	Znrd2	56390	15.079	2.197	2.197	1.135	0.485	2.341	0.019
ENSMUSG00000114649	3110006O06Rik	73093	16.219	2.196	2.196	1.135	0.512	2.217	0.027
ENSMUSG00000070291	Ddx43	100048658	19.008	2.196	2.196	1.135	0.529	2.147	0.032
ENSMUSG00000097471	5830432E09Rik	67765	18.828	2.194	2.194	1.134	0.555	2.042	0.041
ENSMUSG00000024989	Cep55	74107	29.947	2.193	2.193	1.133	0.399	2.839	0.005
ENSMUSG00000067771	Gm14685	574404	15.764	2.192	2.192	1.132	0.482	2.349	0.019
ENSMUSG00000033777	Tlr13	279572	287.847	2.191	2.191	1.132	0.164	6.916	0
ENSMUSG00000109733	Gm33940	102637028	94.828	2.191	2.191	1.132	0.254	4.455	0
ENSMUSG00000031101	Sash3	74131	217.615	2.19	2.19	1.131	0.219	5.174	0
ENSMUSG00000087347	1700047K16Rik	73335	12.744	2.19	2.19	1.131	0.537	2.106	0.035
ENSMUSG00000042377	Fam83g	69640	14.373	2.189	2.189	1.13	0.544	2.077	0.038
ENSMUSG00000007122	Casq1	12372	20.212	2.186	2.186	1.128	0.48	2.353	0.019
ENSMUSG00000056888	Glipr1	73690	44.911	2.184	2.184	1.127	0.292	3.861	0
ENSMUSG00000026480	Ncf2	17970	309.27	2.181	2.181	1.125	0.138	8.173	0
ENSMUSG00000030345	Dyrk4	101320	25.801	2.177	2.177	1.122	0.4	2.802	0.005
ENSMUSG00000021948	Prkcd	18753	739.543	2.17	2.17	1.118	0.169	6.622	0
ENSMUSG00000027875	Hmgcs2	15360	702.783	2.17	2.17	1.117	0.406	2.749	0.006
ENSMUSG00000047259	Mc4r	17202	72.933	2.164	2.164	1.113	0.396	2.812	0.005
ENSMUSG00000028307	Aldob	230163	48.04	2.157	2.157	1.109	0.399	2.776	0.006
ENSMUSG00000062329	Cytl1	231162	28.349	2.157	2.157	1.109	0.405	2.739	0.006
ENSMUSG00000067714	Lpar5	381810	40.11	2.155	2.155	1.107	0.403	2.747	0.006
ENSMUSG00000086321	Gm11413	790913	17.524	2.151	2.151	1.105	0.543	2.036	0.042
ENSMUSG00000023341	Mx2	17858	85.494	2.147	2.147	1.102	0.239	4.614	0
ENSMUSG00000000409	Lck	16818	115.707	2.144	2.144	1.101	0.286	3.843	0
ENSMUSG00000069892	9930111J21Rik2	245240	174.593	2.143	2.143	1.099	0.191	5.751	0
ENSMUSG00000034116	Vav1	22324	415.347	2.14	2.14	1.097	0.128	8.554	0
ENSMUSG00000050106	Tmc8	217356	42.895	2.14	2.14	1.098	0.322	3.412	0.001
ENSMUSG00000018566	Slc2a4	20528	83.462	2.137	2.137	1.095	0.324	3.377	0.001
ENSMUSG00000105950	Gm43679	--	11.868	2.137	2.137	1.096	0.533	2.055	0.04
ENSMUSG00000004730	Adgre1	13733	529.652	2.134	2.134	1.093	0.158	6.938	0
ENSMUSG00000074971	Fibin	67606	117.647	2.133	2.133	1.093	0.252	4.334	0
ENSMUSG00000030281	Il17rc	171095	256.556	2.132	2.132	1.092	0.191	5.724	0
ENSMUSG00000064352	mt-Ts1	--	126.658	2.131	2.131	1.092	0.311	3.507	0
ENSMUSG00000116305	Lncppara	102800312	170.754	2.13	2.13	1.091	0.236	4.626	0
ENSMUSG00000005087	Cd44	12505	395.816	2.13	2.13	1.091	0.245	4.454	0
ENSMUSG00000038059	Smim3	106878	608.745	2.129	2.129	1.09	0.185	5.89	0
ENSMUSG00000087035	Tmem74bos	228767	21.572	2.128	2.128	1.09	0.427	2.554	0.011
ENSMUSG00000098112	Bin2	668218	742.157	2.127	2.127	1.089	0.121	8.967	0
ENSMUSG00000022146	Osmr	18414	456.371	2.126	2.126	1.088	0.129	8.413	0
ENSMUSG00000040663	Clcf1	56708	27.34	2.123	2.123	1.086	0.368	2.949	0.003
ENSMUSG00000097591	A330032B11Rik	319931	18.565	2.122	2.122	1.086	0.436	2.492	0.013
ENSMUSG00000002111	Spi1	20375	408.847	2.121	2.121	1.085	0.133	8.142	0
ENSMUSG00000029826	Zc3hav1	78781	506.793	2.116	2.116	1.082	0.131	8.27	0
ENSMUSG00000036928	Stag3	50878	48.871	2.116	2.116	1.081	0.425	2.541	0.011
ENSMUSG00000086124	A530076I17Rik	320367	22.894	2.114	2.114	1.08	0.438	2.466	0.014
ENSMUSG00000035948	Acss3	380660	64.113	2.112	2.112	1.079	0.272	3.967	0
ENSMUSG00000086245	Gm16170	100861855	24.099	2.11	2.11	1.077	0.469	2.297	0.022
ENSMUSG00000074796	Slc4a11	269356	254.044	2.109	2.109	1.077	0.299	3.602	0
ENSMUSG00000040701	Ap1g2	11766	268.518	2.107	2.107	1.075	0.257	4.179	0
ENSMUSG00000042190	Cmklr1	14747	336.68	2.106	2.106	1.075	0.168	6.408	0
ENSMUSG00000030220	Arhgdib	11857	994.81	2.106	2.106	1.074	0.199	5.402	0
ENSMUSG00000117179	Gm49907	--	18.661	2.106	2.106	1.075	0.485	2.217	0.027
ENSMUSG00000024371	C2	12263	100.317	2.105	2.105	1.074	0.245	4.381	0
ENSMUSG00000060063	Alox5ap	11690	397.918	2.102	2.102	1.072	0.131	8.202	0
ENSMUSG00000029915	Clec5a	23845	163.755	2.102	2.102	1.072	0.211	5.081	0
ENSMUSG00000085887	Arhgap27os3	653030	33.085	2.099	2.099	1.07	0.394	2.718	0.007
ENSMUSG00000054520	Sh3bp2	24055	225.26	2.098	2.098	1.069	0.182	5.872	0
ENSMUSG00000031167	Rbm3	19652	5814.6	2.097	2.097	1.068	0.166	6.438	0
ENSMUSG00000106692	Gm36447	102640374	22.49	2.096	2.096	1.068	0.522	2.047	0.041
ENSMUSG00000024399	Ltb	16994	70.902	2.095	2.095	1.067	0.356	2.995	0.003
ENSMUSG00000028413	B4galt1	14595	535.808	2.094	2.094	1.066	0.117	9.105	0
ENSMUSG00000009585	Apobec3	80287	195.205	2.092	2.092	1.065	0.146	7.311	0
ENSMUSG00000026117	Zap70	22637	133.343	2.092	2.092	1.065	0.169	6.286	0
ENSMUSG00000055994	Nod2	257632	80.005	2.09	2.09	1.064	0.384	2.766	0.006
ENSMUSG00000064267	Hvcn1	74096	375.792	2.089	2.089	1.063	0.141	7.546	0
ENSMUSG00000106896	G630022F23Rik	100048901	209.931	2.089	2.089	1.063	0.241	4.405	0
ENSMUSG00000115767	Gm10366	100126033	28.128	2.089	2.089	1.063	0.401	2.648	0.008
ENSMUSG00000025509	Pnpla2	66853	2039.88	2.087	2.087	1.062	0.154	6.913	0
ENSMUSG00000036875	Dna2	327762	74.769	2.087	2.087	1.061	0.319	3.324	0.001
ENSMUSG00000054556	Gm4876	232599	88.334	2.084	2.084	1.059	0.385	2.749	0.006
ENSMUSG00000032359	Ctsh	13036	423.073	2.082	2.082	1.058	0.121	8.75	0
ENSMUSG00000097494	4933406C10Rik	74076	52.079	2.08	2.08	1.057	0.368	2.871	0.004
ENSMUSG00000034459	Ifit1	15957	297.903	2.079	2.079	1.056	0.228	4.64	0
ENSMUSG00000046733	Gprc5a	232431	29.419	2.079	2.079	1.056	0.382	2.763	0.006
ENSMUSG00000030330	Ing4	28019	44.292	2.079	2.079	1.056	0.474	2.228	0.026
ENSMUSG00000007035	Msh5	17687	108.025	2.078	2.078	1.055	0.264	3.99	0
ENSMUSG00000006154	Eps8l1	67425	37.575	2.078	2.078	1.055	0.48	2.199	0.028
ENSMUSG00000022831	Hcls1	15163	527.251	2.077	2.077	1.055	0.162	6.527	0
ENSMUSG00000042498	Radx	102871	18.063	2.076	2.076	1.054	0.506	2.082	0.037
ENSMUSG00000048865	Arhgap30	226652	453.944	2.075	2.075	1.053	0.149	7.051	0
ENSMUSG00000091119	Ccdc152	100039139	65.698	2.075	2.075	1.053	0.295	3.575	0
ENSMUSG00000024397	Aif1	11629	492.882	2.074	2.074	1.052	0.126	8.367	0
ENSMUSG00000015224	Cyp2j9	74519	2382.22	2.074	2.074	1.052	0.156	6.731	0
ENSMUSG00000030748	Il4ra	16190	655.003	2.071	2.071	1.051	0.11	9.541	0
ENSMUSG00000019970	Sgk1	20393	4068.61	2.068	2.068	1.048	0.169	6.211	0
ENSMUSG00000087009	Nphs1os	445267	20.08	2.068	2.068	1.048	0.435	2.409	0.016
ENSMUSG00000021583	Erap1	80898	990.476	2.066	2.066	1.047	0.089	11.804	0
ENSMUSG00000020077	Srgn	19073	621.786	2.062	2.062	1.044	0.124	8.414	0
ENSMUSG00000031264	Btk	12229	118.05	2.062	2.062	1.044	0.189	5.525	0
ENSMUSG00000040296	Ddx58	230073	431.165	2.06	2.06	1.042	0.152	6.847	0
ENSMUSG00000097684	Gm26645	--	146.214	2.059	2.059	1.042	0.327	3.183	0.001
ENSMUSG00000040298	Btbd16	330660	16.612	2.058	2.058	1.041	0.505	2.063	0.039
ENSMUSG00000053835	H2-T24	15042	156.211	2.057	2.057	1.041	0.201	5.185	0
ENSMUSG00000027843	Ptpn22	19260	68.259	2.056	2.056	1.04	0.3	3.463	0.001
ENSMUSG00000025407	Gli1	14632	272.894	2.055	2.055	1.039	0.255	4.069	0
ENSMUSG00000003617	Cp	12870	1588.4	2.051	2.051	1.036	0.131	7.913	0
ENSMUSG00000022945	Chaf1b	110749	35.187	2.05	2.05	1.036	0.409	2.529	0.011
ENSMUSG00000026628	Atf3	11910	45.283	2.049	2.049	1.035	0.504	2.055	0.04
ENSMUSG00000052769	Gm9889	791369	15.274	2.046	2.046	1.033	0.504	2.048	0.041
ENSMUSG00000005142	Man2b1	17159	2378.27	2.045	2.045	1.032	0.124	8.295	0
ENSMUSG00000037254	Itih2	16425	305.208	2.044	2.044	1.031	0.152	6.78	0
ENSMUSG00000097726	9530036O11Rik	654796	34.864	2.043	2.043	1.03	0.39	2.639	0.008
ENSMUSG00000043505	Gimap5	317757	48.382	2.042	2.042	1.03	0.32	3.215	0.001
ENSMUSG00000058099	Nfam1	74039	357.013	2.037	2.037	1.027	0.14	7.348	0
ENSMUSG00000026896	Ifih1	71586	485.437	2.036	2.036	1.025	0.128	7.982	0
ENSMUSG00000027901	Dennd2d	72121	25.038	2.031	2.031	1.022	0.391	2.613	0.009
ENSMUSG00000110289	4930412F12Rik	74849	16.018	2.031	2.031	1.022	0.485	2.109	0.035
ENSMUSG00000032436	Cmtm7	102545	177.691	2.029	2.029	1.021	0.186	5.498	0
ENSMUSG00000047810	Ccdc88b	78317	407.213	2.028	2.028	1.02	0.142	7.183	0
ENSMUSG00000026870	Cutal	77996	35.52	2.023	2.023	1.016	0.349	2.914	0.004
ENSMUSG00000073424	Cyp4f15	106648	919.846	2.022	2.022	1.015	0.202	5.02	0
ENSMUSG00000037991	Rmi2	223970	16.896	2.019	2.019	1.013	0.493	2.056	0.04
ENSMUSG00000118026	Gm50335	--	21.785	2.017	2.017	1.012	0.513	1.972	0.049
ENSMUSG00000024079	Eif2ak2	19106	695.64	2.016	2.016	1.012	0.114	8.866	0
ENSMUSG00000013707	Tnfaip8l2	69769	176.243	2.016	2.016	1.011	0.21	4.825	0
ENSMUSG00000008307	1700109H08Rik	77036	52.155	2.015	2.015	1.011	0.314	3.214	0.001
ENSMUSG00000026829	Gbgt1	227671	77.074	2.015	2.015	1.011	0.328	3.079	0.002
ENSMUSG00000026126	Ptpn18	19253	98.046	2.013	2.013	1.009	0.249	4.048	0
ENSMUSG00000079497	Gm13420	433415	39.723	2.013	2.013	1.009	0.318	3.171	0.002
ENSMUSG00000101860	Mindy4b-ps	100040293	47.711	2.009	2.009	1.007	0.436	2.312	0.021
ENSMUSG00000019832	Rab32	67844	99.868	2.007	2.007	1.005	0.231	4.342	0
ENSMUSG00000020573	Pik3cg	30955	375.847	2.004	2.004	1.003	0.129	7.775	0
ENSMUSG00000006522	Itih3	16426	3802.52	2.002	2.002	1.002	0.167	5.997	0
ENSMUSG00000079110	Capn3	12335	74.72	2.002	2.002	1.002	0.277	3.617	0
ENSMUSG00000039005	Tlr4	21898	178.12	2.001	2.001	1.001	0.207	4.841	0
ENSMUSG00000025491	Ifitm1	68713	123.504	2.001	2.001	1.001	0.268	3.73	0
ENSMUSG00000045094	Arhgef37	328967	154.884	2	2	1	0.217	4.6	0
ENSMUSG00000047407	Tgif1	21815	87.057	1.998	1.998	0.998	0.249	4.006	0
ENSMUSG00000047867	Gimap6	231931	354.073	1.996	1.996	0.997	0.169	5.894	0
ENSMUSG00000090215	Trim34b	434218	38.831	1.994	1.994	0.996	0.343	2.904	0.004
ENSMUSG00000052142	Rasal3	320484	291.341	1.992	1.992	0.994	0.189	5.257	0
ENSMUSG00000029499	Pxmp2	19301	234.543	1.991	1.991	0.994	0.251	3.962	0
ENSMUSG00000074340	Ovgp1	12659	123.173	1.991	1.991	0.994	0.355	2.801	0.005
ENSMUSG00000064369	mt-Te	--	31.665	1.988	1.988	0.991	0.43	2.306	0.021
ENSMUSG00000087516	Tbx3os1	100039542	51.602	1.984	1.984	0.988	0.286	3.452	0.001
ENSMUSG00000029299	Abcg3	27405	16.618	1.984	1.984	0.988	0.499	1.979	0.048
ENSMUSG00000041498	Kif14	381293	24.293	1.982	1.982	0.987	0.501	1.97	0.049
ENSMUSG00000028599	Tnfrsf1b	21938	368.947	1.981	1.981	0.987	0.185	5.337	0
ENSMUSG00000037437	Adam32	353188	17.141	1.974	1.974	0.981	0.5	1.961	0.05
ENSMUSG00000024227	Pdzph1	69239	402.244	1.973	1.973	0.981	0.185	5.304	0
ENSMUSG00000028076	Cd1d1	12479	32.454	1.973	1.973	0.98	0.459	2.138	0.033
ENSMUSG00000052776	Oas1a	246730	77.699	1.971	1.971	0.979	0.32	3.058	0.002
ENSMUSG00000033114	Slc35d2	70484	43.357	1.966	1.966	0.975	0.324	3.014	0.003
ENSMUSG00000047369	Dnah14	240960	41.387	1.963	1.963	0.973	0.355	2.742	0.006
ENSMUSG00000085184	4933439K11Rik	71319	30.749	1.962	1.962	0.972	0.453	2.145	0.032
ENSMUSG00000056116	H2-T22	15039	133.391	1.961	1.961	0.972	0.192	5.058	0
ENSMUSG00000002668	Dennd1c	70785	80.582	1.96	1.96	0.971	0.287	3.385	0.001
ENSMUSG00000040084	Bub1b	12236	48.093	1.96	1.96	0.971	0.411	2.361	0.018
ENSMUSG00000032725	Folr2	14276	22.998	1.958	1.958	0.97	0.453	2.14	0.032
ENSMUSG00000108197	Gm44214	--	27.074	1.95	1.95	0.963	0.481	2.001	0.045
ENSMUSG00000024014	Pim1	18712	403.001	1.949	1.949	0.963	0.161	5.973	0
ENSMUSG00000026072	Il1r1	16177	378.349	1.948	1.948	0.962	0.17	5.671	0
ENSMUSG00000040170	Fmo2	55990	144.286	1.948	1.948	0.962	0.355	2.707	0.007
ENSMUSG00000084843	B230312C02Rik	320485	31.923	1.948	1.948	0.962	0.372	2.584	0.01
ENSMUSG00000102813	Gm37795	--	61.553	1.948	1.948	0.962	0.447	2.152	0.031
ENSMUSG00000025036	Sfxn2	94279	207.903	1.947	1.947	0.962	0.209	4.606	0
ENSMUSG00000020806	Rhbdf2	217344	138.088	1.942	1.942	0.957	0.232	4.126	0
ENSMUSG00000114446	Gm33524	102636467	54.862	1.942	1.942	0.957	0.362	2.645	0.008
ENSMUSG00000007041	Clic1	114584	722.381	1.937	1.937	0.954	0.12	7.98	0
ENSMUSG00000046688	Tifa	211550	498.606	1.937	1.937	0.954	0.138	6.937	0
ENSMUSG00000037544	Dlgap5	218977	24.256	1.935	1.935	0.953	0.472	2.019	0.043
ENSMUSG00000020709	Adap2	216991	500.033	1.933	1.933	0.951	0.151	6.318	0
ENSMUSG00000071691	Gm960	381196	59.55	1.93	1.93	0.948	0.33	2.873	0.004
ENSMUSG00000043924	Ncmap	230822	52.172	1.927	1.927	0.947	0.275	3.44	0.001
ENSMUSG00000015451	C4a	625018	346.857	1.924	1.924	0.944	0.16	5.898	0
ENSMUSG00000042010	Acacb	100705	387.432	1.923	1.923	0.944	0.218	4.326	0
ENSMUSG00000024998	Plce1	74055	801.96	1.92	1.92	0.941	0.154	6.103	0
ENSMUSG00000022102	Dok2	13449	38.176	1.919	1.919	0.94	0.392	2.398	0.016
ENSMUSG00000036833	Pnpla7	241274	1047.66	1.917	1.917	0.939	0.173	5.44	0
ENSMUSG00000044786	Zfp36	22695	436.804	1.917	1.917	0.939	0.203	4.627	0
ENSMUSG00000029134	Plb1	665270	160.039	1.915	1.915	0.937	0.252	3.712	0
ENSMUSG00000064373	Selenop	20363	22369.1	1.911	1.911	0.934	0.148	6.322	0
ENSMUSG00000035697	Arhgap45	70719	632.655	1.91	1.91	0.934	0.117	8.014	0
ENSMUSG00000024459	H2-M5	240095	32.626	1.91	1.91	0.934	0.367	2.542	0.011
ENSMUSG00000032013	Trim29	72169	24.889	1.908	1.908	0.932	0.379	2.463	0.014
ENSMUSG00000020865	Abcc3	76408	286.002	1.906	1.906	0.93	0.181	5.134	0
ENSMUSG00000083534	H2-M6-ps	14994	65.195	1.906	1.906	0.931	0.328	2.839	0.005
ENSMUSG00000049625	Tifab	212937	268.378	1.904	1.904	0.929	0.166	5.585	0
ENSMUSG00000025888	Casp1	12362	164.912	1.902	1.902	0.928	0.206	4.51	0
ENSMUSG00000034708	Grn	14824	4740.1	1.901	1.901	0.927	0.113	8.186	0
ENSMUSG00000109783	Gm45338	--	36.004	1.901	1.901	0.927	0.406	2.282	0.023
ENSMUSG00000040093	Bmf	171543	253.755	1.899	1.899	0.925	0.176	5.261	0
ENSMUSG00000030087	Klf15	66277	1525.55	1.894	1.894	0.922	0.165	5.599	0
ENSMUSG00000058715	Fcer1g	14127	422.935	1.892	1.892	0.92	0.123	7.482	0
ENSMUSG00000106099	Gm42664	--	28.361	1.891	1.891	0.919	0.423	2.171	0.03
ENSMUSG00000032807	Alox12b	11686	636.095	1.89	1.89	0.918	0.215	4.275	0
ENSMUSG00000049530	Clrn2	624224	20.032	1.889	1.889	0.917	0.446	2.056	0.04
ENSMUSG00000029925	Tbxas1	21391	291.637	1.887	1.887	0.916	0.163	5.616	0
ENSMUSG00000056666	Retsat	67442	851.881	1.885	1.885	0.915	0.131	6.998	0
ENSMUSG00000002910	Arrdc2	70807	495.595	1.885	1.885	0.915	0.219	4.169	0
ENSMUSG00000052631	Sh2d6	71130	25.126	1.882	1.882	0.912	0.455	2.005	0.045
ENSMUSG00000031825	Crispld2	78892	149.488	1.878	1.878	0.909	0.23	3.947	0
ENSMUSG00000024053	Emilin2	246707	278.262	1.877	1.877	0.908	0.231	3.937	0
ENSMUSG00000039798	2600006K01Rik	70319	17.637	1.876	1.876	0.908	0.448	2.025	0.043
ENSMUSG00000054342	Kcnn4	16534	34.445	1.875	1.875	0.907	0.436	2.078	0.038
ENSMUSG00000058498	Rnf207	433809	367.256	1.874	1.874	0.906	0.221	4.097	0
ENSMUSG00000079491	H2-T10	15024	407.684	1.873	1.873	0.905	0.125	7.251	0
ENSMUSG00000074398	Gm15441	100038464	31.107	1.873	1.873	0.905	0.38	2.382	0.017
ENSMUSG00000060519	Tor3a	30935	623.45	1.872	1.872	0.905	0.114	7.912	0
ENSMUSG00000052384	Nrros	224109	515.611	1.872	1.872	0.904	0.144	6.297	0
ENSMUSG00000030798	Cd37	12493	295.271	1.869	1.869	0.902	0.129	6.976	0
ENSMUSG00000086434	Gm15200	100502608	33.083	1.867	1.867	0.901	0.343	2.628	0.009
ENSMUSG00000040055	Gjb6	14623	3796.64	1.866	1.866	0.9	0.184	4.898	0
ENSMUSG00000031980	Agt	11606	477.843	1.864	1.864	0.898	0.174	5.172	0
ENSMUSG00000049130	C5ar1	12273	58.042	1.86	1.86	0.896	0.372	2.406	0.016
ENSMUSG00000025934	Gsta3	14859	50.813	1.859	1.859	0.894	0.332	2.693	0.007
ENSMUSG00000036915	Kirrel2	243911	1136.85	1.858	1.858	0.893	0.211	4.234	0
ENSMUSG00000074264	Amy1	11722	416.583	1.858	1.858	0.894	0.23	3.885	0
ENSMUSG00000029075	Tnfrsf4	22163	42.208	1.858	1.858	0.894	0.329	2.721	0.007
ENSMUSG00000032278	Paqr5	74090	309.706	1.857	1.857	0.893	0.204	4.385	0
ENSMUSG00000040213	Kyat3	229905	415.665	1.856	1.856	0.892	0.165	5.404	0
ENSMUSG00000074001	Klhl40	72330	553.132	1.856	1.856	0.892	0.211	4.237	0
ENSMUSG00000117975	Itprip	414801	95.176	1.854	1.854	0.891	0.211	4.216	0
ENSMUSG00000039903	Eva1c	70967	126.529	1.851	1.851	0.888	0.217	4.089	0
ENSMUSG00000081096	Gm12691	100039459	35.106	1.851	1.851	0.889	0.384	2.312	0.021
ENSMUSG00000026380	Tfcp2l1	81879	763.757	1.849	1.849	0.887	0.221	4.02	0
ENSMUSG00000041957	Pkp2	67451	256.671	1.849	1.849	0.886	0.281	3.158	0.002
ENSMUSG00000042349	Ikbke	56489	67.245	1.847	1.847	0.885	0.279	3.171	0.002
ENSMUSG00000064032	Gm10143	100038753	38.003	1.847	1.847	0.885	0.319	2.777	0.005
ENSMUSG00000111000	Gm47108	--	82.04	1.845	1.845	0.884	0.255	3.467	0.001
ENSMUSG00000031875	Cmtm3	68119	696.239	1.844	1.844	0.883	0.16	5.516	0
ENSMUSG00000037982	Gm9725	105243233	28.047	1.844	1.844	0.882	0.389	2.268	0.023
ENSMUSG00000040966	Slc22a2	20518	37.948	1.839	1.839	0.879	0.368	2.391	0.017
ENSMUSG00000005465	Il27ra	50931	37.675	1.839	1.839	0.879	0.414	2.122	0.034
ENSMUSG00000029622	Arpc1b	11867	1338.16	1.837	1.837	0.878	0.104	8.466	0
ENSMUSG00000075463	4930594M22Rik	105245866	57.004	1.83	1.83	0.872	0.277	3.149	0.002
ENSMUSG00000031662	Snx20	71607	131.356	1.829	1.829	0.871	0.214	4.075	0
ENSMUSG00000030579	Tyrobp	22177	675.827	1.828	1.828	0.87	0.119	7.344	0
ENSMUSG00000026728	Vim	22352	2388.6	1.826	1.826	0.869	0.12	7.216	0
ENSMUSG00000001403	Ube2c	68612	70.265	1.825	1.825	0.868	0.326	2.662	0.008
ENSMUSG00000020892	Aloxe3	23801	237.122	1.824	1.824	0.867	0.257	3.375	0.001
ENSMUSG00000054717	Hmgb2	97165	541.576	1.823	1.823	0.867	0.185	4.675	0
ENSMUSG00000112739	Gm20597	100502868	35.786	1.823	1.823	0.866	0.408	2.123	0.034
ENSMUSG00000040212	Emp3	13732	131.272	1.822	1.822	0.865	0.18	4.802	0
ENSMUSG00000058019	Ces5a	67935	39.068	1.82	1.82	0.864	0.351	2.464	0.014
ENSMUSG00000020227	Irak3	73914	94.697	1.817	1.817	0.862	0.204	4.217	0
ENSMUSG00000026946	Nmi	64685	201.833	1.816	1.816	0.861	0.189	4.559	0
ENSMUSG00000073460	Pnldc1	240023	43.045	1.815	1.815	0.86	0.313	2.746	0.006
ENSMUSG00000028480	Glipr2	384009	403.903	1.812	1.812	0.858	0.157	5.477	0
ENSMUSG00000063611	Gm10134	100038637	84.904	1.812	1.812	0.858	0.245	3.498	0
ENSMUSG00000057003	Myh4	17884	119.347	1.812	1.812	0.858	0.274	3.136	0.002
ENSMUSG00000028581	Laptm5	16792	3970.2	1.811	1.811	0.857	0.089	9.598	0
ENSMUSG00000022468	Endou	19011	138.454	1.811	1.811	0.857	0.228	3.753	0
ENSMUSG00000022996	Wnt10b	22410	94.955	1.81	1.81	0.856	0.357	2.396	0.017
ENSMUSG00000021215	Net1	56349	2703.83	1.809	1.809	0.856	0.16	5.339	0
ENSMUSG00000114253	Gm47798	--	21.047	1.809	1.809	0.855	0.415	2.059	0.04
ENSMUSG00000057948	Unc13d	70450	108.059	1.808	1.808	0.855	0.189	4.512	0
ENSMUSG00000039634	Zfp189	230162	571.228	1.806	1.806	0.853	0.138	6.195	0
ENSMUSG00000043091	Tuba1c	22146	152.054	1.806	1.806	0.853	0.214	3.991	0
ENSMUSG00000018822	Sfrp5	54612	82.828	1.805	1.805	0.852	0.354	2.408	0.016
ENSMUSG00000104213	Ighd	380797	31.593	1.799	1.799	0.847	0.365	2.32	0.02
ENSMUSG00000055235	Wdr86	269633	24.599	1.797	1.797	0.846	0.404	2.095	0.036
ENSMUSG00000031659	Adcy7	11513	522.521	1.796	1.796	0.845	0.226	3.742	0
ENSMUSG00000064585	Gm25129	115489591	85.809	1.796	1.796	0.845	0.305	2.772	0.006
ENSMUSG00000042684	Npl	74091	597.653	1.795	1.795	0.844	0.127	6.669	0
ENSMUSG00000021356	Irf4	16364	46.117	1.795	1.795	0.844	0.31	2.719	0.007
ENSMUSG00000037418	Best1	24115	51.496	1.794	1.794	0.843	0.372	2.264	0.024
ENSMUSG00000042087	4933440N22Rik	74471	43.417	1.794	1.794	0.843	0.394	2.141	0.032
ENSMUSG00000020424	Castor1	71962	139.429	1.793	1.793	0.842	0.173	4.867	0
ENSMUSG00000037661	Gpr160	71862	58.054	1.789	1.789	0.839	0.272	3.085	0.002
ENSMUSG00000020295	Hbq1a	216635	41.959	1.789	1.789	0.839	0.297	2.827	0.005
ENSMUSG00000034330	Plcg2	234779	569.845	1.788	1.788	0.838	0.116	7.21	0
ENSMUSG00000042842	Serpinb6b	20708	116.521	1.787	1.787	0.838	0.231	3.629	0
ENSMUSG00000053158	Fes	14159	396.47	1.786	1.786	0.837	0.126	6.622	0
ENSMUSG00000024696	Lpxn	107321	99.829	1.786	1.786	0.837	0.192	4.351	0
ENSMUSG00000085505	Gm12868	--	72.202	1.786	1.786	0.837	0.264	3.168	0.002
ENSMUSG00000006445	Epha2	13836	108.221	1.785	1.785	0.836	0.265	3.149	0.002
ENSMUSG00000051506	Wdfy4	545030	430.746	1.784	1.784	0.835	0.126	6.644	0
ENSMUSG00000049988	Lrrc25	211228	71	1.781	1.781	0.832	0.263	3.16	0.002
ENSMUSG00000017607	Tns4	217169	29.23	1.781	1.781	0.833	0.412	2.02	0.043
ENSMUSG00000038007	Acer2	230379	1099.36	1.78	1.78	0.832	0.177	4.699	0
ENSMUSG00000003526	Prodh	19125	1961.35	1.779	1.779	0.831	0.189	4.402	0
ENSMUSG00000096257	Ccer2	100504112	147.738	1.779	1.779	0.831	0.233	3.569	0
ENSMUSG00000034035	Ccdc17	622665	98.977	1.779	1.779	0.831	0.269	3.093	0.002
ENSMUSG00000028601	Echdc2	52430	446.567	1.779	1.779	0.831	0.274	3.039	0.002
ENSMUSG00000036814	Slc6a20a	102680	1370.92	1.778	1.778	0.83	0.153	5.429	0
ENSMUSG00000037820	Tgm2	21817	1972	1.778	1.778	0.83	0.169	4.909	0
ENSMUSG00000112421	4933406B15Rik	71064	53.314	1.777	1.777	0.829	0.328	2.525	0.012
ENSMUSG00000117255	Gm49864	--	46.098	1.777	1.777	0.829	0.391	2.122	0.034
ENSMUSG00000010830	Kdelr3	105785	21.711	1.777	1.777	0.83	0.4	2.076	0.038
ENSMUSG00000097585	E230029C05Rik	319711	196.35	1.775	1.775	0.828	0.145	5.696	0
ENSMUSG00000001741	Il16	16170	192.44	1.774	1.774	0.827	0.213	3.884	0
ENSMUSG00000028655	Mfsd2a	76574	1969.4	1.772	1.772	0.825	0.173	4.78	0
ENSMUSG00000028859	Csf3r	12986	661.563	1.768	1.768	0.822	0.112	7.336	0
ENSMUSG00000007080	Pole	18973	81.691	1.766	1.766	0.82	0.305	2.69	0.007
ENSMUSG00000024011	Pi16	74116	47.071	1.765	1.765	0.82	0.276	2.965	0.003
ENSMUSG00000031207	Msn	17698	2692.78	1.764	1.764	0.819	0.074	10.997	0
ENSMUSG00000016024	Lbp	16803	639.141	1.762	1.762	0.817	0.198	4.135	0
ENSMUSG00000042228	Lyn	17096	894.709	1.757	1.757	0.813	0.105	7.752	0
ENSMUSG00000025887	Casp12	12364	76.203	1.756	1.756	0.812	0.256	3.167	0.002
ENSMUSG00000037686	Aspg	104816	319.562	1.754	1.754	0.811	0.217	3.743	0
ENSMUSG00000018008	Cyth4	72318	941.481	1.751	1.751	0.808	0.098	8.277	0
ENSMUSG00000028211	Trp53inp1	60599	833.129	1.751	1.751	0.808	0.138	5.841	0
ENSMUSG00000026288	Inpp5d	16331	1426.93	1.75	1.75	0.807	0.102	7.884	0
ENSMUSG00000002020	Ltbp2	16997	128.65	1.75	1.75	0.807	0.194	4.17	0
ENSMUSG00000025355	Mmp19	58223	43.913	1.749	1.749	0.807	0.38	2.126	0.034
ENSMUSG00000098708	Gm27252	102634962	33.156	1.748	1.748	0.806	0.371	2.175	0.03
ENSMUSG00000028150	Rorc	19885	71.889	1.748	1.748	0.806	0.38	2.12	0.034
ENSMUSG00000024737	Slc15a3	65221	719.114	1.747	1.747	0.805	0.145	5.532	0
ENSMUSG00000035112	Wnk4	69847	233.783	1.746	1.746	0.804	0.232	3.464	0.001
ENSMUSG00000054901	Arhgef33	381112	70.558	1.744	1.744	0.803	0.392	2.046	0.041
ENSMUSG00000026669	Mcm10	70024	48.833	1.742	1.742	0.801	0.305	2.628	0.009
ENSMUSG00000043279	Trim56	384309	1069.01	1.741	1.741	0.8	0.117	6.847	0
ENSMUSG00000043262	Uevld	54122	263.929	1.741	1.741	0.8	0.193	4.133	0
ENSMUSG00000029762	Akr1b8	14187	32.882	1.739	1.739	0.798	0.339	2.356	0.018
ENSMUSG00000037649	H2-DMa	14998	1514.86	1.737	1.737	0.797	0.088	9.021	0
ENSMUSG00000027456	Sdcbp2	228765	40.509	1.736	1.736	0.796	0.321	2.481	0.013
ENSMUSG00000105594	Gm43398	--	180.342	1.732	1.732	0.793	0.273	2.9	0.004
ENSMUSG00000028068	Iqgap3	404710	55.945	1.732	1.732	0.793	0.334	2.374	0.018
ENSMUSG00000057280	Musk	18198	70.251	1.731	1.731	0.791	0.317	2.5	0.012
ENSMUSG00000034957	Cebpa	12606	1046.92	1.73	1.73	0.791	0.112	7.031	0
ENSMUSG00000039158	Akna	100182	639.761	1.73	1.73	0.791	0.116	6.827	0
ENSMUSG00000118087	4833438C02Rik	100503392	105.267	1.73	1.73	0.791	0.223	3.548	0
ENSMUSG00000026471	Mr1	15064	464.086	1.728	1.728	0.789	0.178	4.433	0
ENSMUSG00000090019	Gimap1	16205	138.88	1.728	1.728	0.789	0.179	4.407	0
ENSMUSG00000022488	Nckap1l	105855	1190.13	1.727	1.727	0.788	0.092	8.565	0
ENSMUSG00000074825	Itpripl1	73338	159.386	1.727	1.727	0.788	0.173	4.565	0
ENSMUSG00000022061	Nkx3-1	18095	82.205	1.727	1.727	0.789	0.256	3.082	0.002
ENSMUSG00000034161	Scx	20289	224.906	1.726	1.726	0.787	0.236	3.33	0.001
ENSMUSG00000097534	Gm16675	100503498	48.521	1.724	1.724	0.786	0.305	2.579	0.01
ENSMUSG00000039997	Ifi203	15950	72.065	1.724	1.724	0.786	0.335	2.343	0.019
ENSMUSG00000024869	Gm49405	--	38.639	1.724	1.724	0.786	0.344	2.285	0.022
ENSMUSG00000101438	Gm19412	100502849	177.43	1.723	1.723	0.785	0.173	4.54	0
ENSMUSG00000020798	Spns3	77577	29.079	1.723	1.723	0.785	0.389	2.018	0.044
ENSMUSG00000018819	Lsp1	16985	584.369	1.722	1.722	0.784	0.185	4.237	0
ENSMUSG00000107412	Gm20383	100504740	226.618	1.722	1.722	0.784	0.233	3.358	0.001
ENSMUSG00000020182	Ddc	13195	373.571	1.722	1.722	0.784	0.237	3.303	0.001
ENSMUSG00000025780	Itih5	209378	2966.82	1.721	1.721	0.783	0.152	5.155	0
ENSMUSG00000036106	Prr5	109270	478.722	1.721	1.721	0.783	0.159	4.921	0
ENSMUSG00000040723	Rcsd1	226594	474.117	1.719	1.719	0.782	0.153	5.111	0
ENSMUSG00000033192	Lpcat2	270084	918.093	1.718	1.718	0.781	0.105	7.452	0
ENSMUSG00000025727	A930017K11Rik	100034748	66.461	1.718	1.718	0.78	0.257	3.039	0.002
ENSMUSG00000026222	Sp100	20684	335.262	1.716	1.716	0.779	0.138	5.657	0
ENSMUSG00000038393	Txnip	56338	1343.33	1.716	1.716	0.779	0.157	4.967	0
ENSMUSG00000087381	Gm16008	100038526	98.015	1.715	1.715	0.778	0.241	3.23	0.001
ENSMUSG00000039087	Rreb1	68750	1363.61	1.714	1.714	0.777	0.206	3.78	0
ENSMUSG00000116884	C130040N14Rik	619324	39.642	1.714	1.714	0.777	0.336	2.311	0.021
ENSMUSG00000048856	Slc25a47	104910	65.374	1.713	1.713	0.776	0.299	2.593	0.01
ENSMUSG00000015090	Ptgds	19215	50862.9	1.709	1.709	0.773	0.181	4.277	0
ENSMUSG00000021384	Susd3	66329	104.157	1.708	1.708	0.772	0.23	3.354	0.001
ENSMUSG00000001228	Uhrf1	18140	124.495	1.705	1.705	0.77	0.255	3.017	0.003
ENSMUSG00000051251	Nhlh1	18071	107.178	1.704	1.704	0.769	0.305	2.525	0.012
ENSMUSG00000044534	Ackr2	59289	335.617	1.703	1.703	0.768	0.18	4.261	0
ENSMUSG00000067610	Klri1	503550	26.568	1.702	1.702	0.768	0.388	1.977	0.048
ENSMUSG00000030341	Tnfrsf1a	21937	808.515	1.7	1.7	0.766	0.108	7.066	0
ENSMUSG00000006398	Cdc20	107995	127.465	1.7	1.7	0.766	0.198	3.859	0
ENSMUSG00000040740	Slc25a34	384071	584.996	1.7	1.7	0.766	0.22	3.476	0.001
ENSMUSG00000091272	Gm17641	--	102.417	1.699	1.699	0.765	0.222	3.446	0.001
ENSMUSG00000113646	Gm46313	108167955	34.481	1.698	1.698	0.763	0.375	2.037	0.042
ENSMUSG00000007480	Mc5r	17203	59.354	1.696	1.696	0.762	0.338	2.252	0.024
ENSMUSG00000038963	Slco4a1	108115	137.202	1.695	1.695	0.761	0.198	3.835	0
ENSMUSG00000021223	Papln	170721	106.104	1.695	1.695	0.761	0.234	3.246	0.001
ENSMUSG00000102411	Gm36936	--	27.805	1.694	1.694	0.761	0.369	2.062	0.039
ENSMUSG00000025324	Atp10a	11982	1019.68	1.693	1.693	0.759	0.168	4.531	0
ENSMUSG00000020100	Slc29a3	71279	1597.37	1.692	1.692	0.759	0.1	7.562	0
ENSMUSG00000038745	Nlrp6	101613	70.642	1.692	1.692	0.758	0.295	2.573	0.01
ENSMUSG00000101162	Gm26728	102635868	56.152	1.69	1.69	0.757	0.306	2.472	0.013
ENSMUSG00000046808	Atp10d	231287	359.02	1.689	1.689	0.757	0.156	4.858	0
ENSMUSG00000004098	Col5a3	53867	130.921	1.689	1.689	0.756	0.338	2.238	0.025
ENSMUSG00000045193	Cirbp	12696	3309.07	1.686	1.686	0.754	0.152	4.961	0
ENSMUSG00000032344	Cgas	214763	94.441	1.686	1.686	0.753	0.253	2.98	0.003
ENSMUSG00000037375	Hhat	226861	55.141	1.685	1.685	0.753	0.287	2.621	0.009
ENSMUSG00000068335	Dok1	13448	104.981	1.683	1.683	0.751	0.2	3.759	0
ENSMUSG00000030413	Pglyrp1	21946	276.963	1.68	1.68	0.748	0.167	4.485	0
ENSMUSG00000048612	Myof	226101	318.777	1.679	1.679	0.748	0.176	4.248	0
ENSMUSG00000036731	Cysrt1	67859	113.904	1.679	1.679	0.748	0.195	3.838	0
ENSMUSG00000026837	Col5a1	12831	782.387	1.679	1.679	0.748	0.256	2.92	0.003
ENSMUSG00000100553	Gm17751	620079	49.353	1.679	1.679	0.748	0.292	2.557	0.011
ENSMUSG00000001750	Tcirg1	27060	835.029	1.678	1.678	0.747	0.108	6.898	0
ENSMUSG00000041679	Lrrc29	234684	71.118	1.678	1.678	0.747	0.329	2.269	0.023
ENSMUSG00000074507	Gm14340	676369	31.442	1.678	1.678	0.747	0.341	2.192	0.028
ENSMUSG00000001773	Folh1	53320	478.683	1.677	1.677	0.746	0.143	5.203	0
ENSMUSG00000079197	Psme2	19188	1200.61	1.676	1.676	0.745	0.077	9.69	0
ENSMUSG00000075265	Tnk2os	675921	79.102	1.676	1.676	0.745	0.224	3.322	0.001
ENSMUSG00000006014	Prg4	96875	408.445	1.675	1.675	0.744	0.124	6.008	0
ENSMUSG00000017009	Sdc4	20971	3940.96	1.675	1.675	0.744	0.154	4.824	0
ENSMUSG00000038058	Nod1	107607	543.677	1.674	1.674	0.743	0.111	6.675	0
ENSMUSG00000070407	Hs3st3b1	54710	222.326	1.674	1.674	0.743	0.168	4.435	0
ENSMUSG00000063605	Ccdc102a	234582	147.449	1.674	1.674	0.743	0.171	4.349	0
ENSMUSG00000056155	Nanos3	244551	32.311	1.674	1.674	0.743	0.336	2.21	0.027
ENSMUSG00000026928	Card9	332579	141.804	1.673	1.673	0.742	0.205	3.629	0
ENSMUSG00000079057	Cyp4v3	102294	673.346	1.671	1.671	0.741	0.157	4.71	0
ENSMUSG00000086330	1700007J10Rik	69320	77.65	1.671	1.671	0.741	0.226	3.279	0.001
ENSMUSG00000038463	Olfml2b	320078	404.767	1.668	1.668	0.738	0.125	5.904	0
ENSMUSG00000032243	Itga11	319480	205.798	1.667	1.667	0.737	0.172	4.293	0
ENSMUSG00000020674	Pxdn	69675	1987.77	1.666	1.666	0.736	0.129	5.709	0
ENSMUSG00000091556	Gm14569	101055983	27.3	1.666	1.666	0.736	0.375	1.966	0.049
ENSMUSG00000112150	9530018F02Rik	77402	47.68	1.665	1.665	0.735	0.29	2.539	0.011
ENSMUSG00000064262	Gimap8	243374	152.962	1.664	1.664	0.735	0.18	4.082	0
ENSMUSG00000030761	Myo7a	17921	214.107	1.663	1.663	0.734	0.224	3.278	0.001
ENSMUSG00000045968	Teddm2	240817	516.667	1.66	1.66	0.731	0.105	6.953	0
ENSMUSG00000031389	Arhgap4	171207	420.192	1.659	1.659	0.73	0.212	3.449	0.001
ENSMUSG00000017756	Slc12a7	20499	389.388	1.658	1.658	0.729	0.147	4.95	0
ENSMUSG00000116764	Gm49748	--	40.845	1.658	1.658	0.729	0.355	2.053	0.04
ENSMUSG00000023186	Vwa5a	67776	1011.9	1.657	1.657	0.729	0.083	8.75	0
ENSMUSG00000031765	Mt1	17748	9350.15	1.657	1.657	0.729	0.143	5.089	0
ENSMUSG00000033590	Myo5c	208943	152.229	1.657	1.657	0.728	0.272	2.683	0.007
ENSMUSG00000041143	Tmco4	77056	265.209	1.656	1.656	0.728	0.188	3.876	0
ENSMUSG00000110206	Flt3l	14256	116.308	1.656	1.656	0.727	0.286	2.547	0.011
ENSMUSG00000006611	Hfe	15216	238.338	1.653	1.653	0.725	0.166	4.363	0
ENSMUSG00000035673	Sbno2	216161	1330.48	1.652	1.652	0.724	0.105	6.905	0
ENSMUSG00000006411	Nectin4	71740	281.234	1.651	1.651	0.723	0.191	3.779	0
ENSMUSG00000033107	Rnf125	67664	99.673	1.65	1.65	0.722	0.203	3.552	0
ENSMUSG00000110378	Gm45242	--	41.394	1.648	1.648	0.72	0.357	2.02	0.043
ENSMUSG00000004040	Stat3	20848	3534.28	1.647	1.647	0.72	0.078	9.194	0
ENSMUSG00000022847	Thpo	21832	227.48	1.647	1.647	0.719	0.246	2.924	0.003
ENSMUSG00000034652	Cd300a	217303	114.349	1.646	1.646	0.719	0.181	3.978	0
ENSMUSG00000046056	Sbsn	282619	92.665	1.646	1.646	0.719	0.327	2.196	0.028
ENSMUSG00000042129	Rassf4	213391	623.612	1.645	1.645	0.718	0.117	6.139	0
ENSMUSG00000032322	Pstpip1	19200	141.714	1.645	1.645	0.718	0.197	3.64	0
ENSMUSG00000064340	mt-Tl1	--	173.68	1.644	1.644	0.717	0.315	2.274	0.023
ENSMUSG00000033386	Frrs1	20321	184.145	1.639	1.639	0.713	0.231	3.084	0.002
ENSMUSG00000044199	S1pr4	13611	52.705	1.639	1.639	0.712	0.344	2.072	0.038
ENSMUSG00000024621	Csf1r	12978	8657.79	1.638	1.638	0.712	0.09	7.913	0
ENSMUSG00000029771	Irf5	27056	430.861	1.638	1.638	0.712	0.113	6.316	0
ENSMUSG00000039450	Dcxr	67880	261.236	1.637	1.637	0.711	0.167	4.248	0
ENSMUSG00000024727	Trpm6	225997	58.293	1.637	1.637	0.711	0.264	2.691	0.007
ENSMUSG00000018830	Myh11	17880	376.404	1.636	1.636	0.711	0.163	4.368	0
ENSMUSG00000031853	Map3k21	234878	190.794	1.636	1.636	0.71	0.189	3.761	0
ENSMUSG00000049892	Rasd1	19416	289.915	1.636	1.636	0.71	0.196	3.62	0
ENSMUSG00000028017	Egf	13645	57.867	1.636	1.636	0.71	0.254	2.797	0.005
ENSMUSG00000024795	Kif20b	240641	66.336	1.634	1.634	0.708	0.264	2.688	0.007
ENSMUSG00000031431	Tsc22d3	14605	4110.4	1.633	1.633	0.707	0.159	4.44	0
ENSMUSG00000117698	BC037704	100502982	102.258	1.633	1.633	0.708	0.254	2.781	0.005
ENSMUSG00000040033	Stat2	20847	2301.51	1.632	1.632	0.707	0.092	7.677	0
ENSMUSG00000042282	Gucy2f	245650	44.884	1.632	1.632	0.707	0.305	2.317	0.021
ENSMUSG00000028125	Abca4	11304	141.152	1.63	1.63	0.705	0.224	3.152	0.002
ENSMUSG00000110148	5830408C22Rik	74744	87.921	1.63	1.63	0.704	0.354	1.991	0.047
ENSMUSG00000031762	Mt2	17750	4161.01	1.629	1.629	0.704	0.14	5.037	0
ENSMUSG00000006567	Atp7b	11979	137.183	1.628	1.628	0.703	0.18	3.897	0
ENSMUSG00000097433	Gm26781	--	152.328	1.628	1.628	0.703	0.182	3.856	0
ENSMUSG00000060445	Sycp2	320558	47.005	1.626	1.626	0.701	0.332	2.111	0.035
ENSMUSG00000015243	Abca1	11303	2338.04	1.624	1.624	0.7	0.113	6.169	0
ENSMUSG00000015133	Lrrk1	233328	515.093	1.624	1.624	0.699	0.117	5.965	0
ENSMUSG00000022216	Psme1	19186	2852.39	1.623	1.623	0.699	0.116	6.036	0
ENSMUSG00000108624	Gm45091	--	41.93	1.623	1.623	0.699	0.329	2.126	0.034
ENSMUSG00000014361	Mertk	17289	3512.08	1.622	1.622	0.698	0.143	4.885	0
ENSMUSG00000024885	Aldh3b1	67689	160.891	1.622	1.622	0.698	0.22	3.171	0.002
ENSMUSG00000097636	Mirt1	381232	38.091	1.622	1.622	0.698	0.296	2.357	0.018
ENSMUSG00000030867	Plk1	18817	94.309	1.622	1.622	0.698	0.332	2.1	0.036
ENSMUSG00000107842	Gm44089	--	86.511	1.621	1.621	0.697	0.254	2.744	0.006
ENSMUSG00000066952	Myo1h	231646	178.654	1.62	1.62	0.696	0.16	4.346	0
ENSMUSG00000031380	Vegfd	14205	137.732	1.619	1.619	0.695	0.276	2.515	0.012
ENSMUSG00000018774	Cd68	12514	783.321	1.618	1.618	0.694	0.08	8.686	0
ENSMUSG00000086645	Gm15743	100047123	149.854	1.618	1.618	0.695	0.228	3.049	0.002
ENSMUSG00000109770	Gm30085	102631859	48.832	1.618	1.618	0.694	0.295	2.352	0.019
ENSMUSG00000032796	Lama1	16772	258.032	1.616	1.616	0.693	0.17	4.087	0
ENSMUSG00000045259	Klhdc9	68874	396.93	1.616	1.616	0.693	0.208	3.329	0.001
ENSMUSG00000007279	Scube2	56788	85.917	1.616	1.616	0.693	0.27	2.565	0.01
ENSMUSG00000027947	Il6ra	16194	659.597	1.614	1.614	0.69	0.133	5.172	0
ENSMUSG00000010825	Grid2ip	170935	256.14	1.614	1.614	0.691	0.218	3.168	0.002
ENSMUSG00000085213	Gm13091	--	128.218	1.614	1.614	0.691	0.248	2.783	0.005
ENSMUSG00000039873	Neurl2	415115	89.476	1.613	1.613	0.69	0.31	2.226	0.026
ENSMUSG00000027368	Dusp2	13537	57.666	1.613	1.613	0.69	0.318	2.17	0.03
ENSMUSG00000103697	Gm38020	--	104.346	1.612	1.612	0.689	0.327	2.111	0.035
ENSMUSG00000026365	Cfh	12628	2154.08	1.611	1.611	0.688	0.107	6.43	0
ENSMUSG00000045328	Cenpe	229841	84.831	1.61	1.61	0.687	0.28	2.45	0.014
ENSMUSG00000087150	BC064078	408064	158.632	1.606	1.606	0.684	0.277	2.472	0.013
ENSMUSG00000040690	Col16a1	107581	1121.13	1.605	1.605	0.682	0.111	6.145	0
ENSMUSG00000063458	Lrmda	76633	29.687	1.604	1.604	0.682	0.34	2.006	0.045
ENSMUSG00000023206	Il15ra	16169	250.53	1.603	1.603	0.68	0.205	3.326	0.001
ENSMUSG00000048583	Igf2	16002	185.903	1.603	1.603	0.681	0.225	3.019	0.003
ENSMUSG00000079227	Ccr5	12774	610.147	1.601	1.601	0.679	0.134	5.055	0
ENSMUSG00000035356	Nfkbiz	80859	269.263	1.6	1.6	0.678	0.204	3.326	0.001
ENSMUSG00000027015	Cybrd1	73649	201.623	1.6	1.6	0.678	0.244	2.777	0.005
ENSMUSG00000117613	Gm2629	100040151	105.386	1.599	1.599	0.677	0.249	2.724	0.006
ENSMUSG00000100747	1700084E18Rik	67350	49.461	1.598	1.598	0.677	0.284	2.381	0.017
ENSMUSG00000056529	Ptafr	19204	179.318	1.597	1.597	0.675	0.179	3.776	0
ENSMUSG00000058396	Gpr182	11536	132.594	1.597	1.597	0.675	0.257	2.633	0.008
ENSMUSG00000027412	Lpin3	64899	37.558	1.596	1.596	0.675	0.341	1.982	0.047
ENSMUSG00000001751	Naglu	27419	630.352	1.595	1.595	0.674	0.112	6.003	0
ENSMUSG00000037737	Actrt3	76652	49.863	1.594	1.594	0.673	0.279	2.412	0.016
ENSMUSG00000097960	A330074K22Rik	434353	384.572	1.593	1.593	0.672	0.2	3.361	0.001
ENSMUSG00000029552	Tes	21753	144.823	1.592	1.592	0.671	0.2	3.348	0.001
ENSMUSG00000113309	Gm48408	--	185.387	1.592	1.592	0.671	0.224	2.996	0.003
ENSMUSG00000078773	Rad54b	623474	68.298	1.592	1.592	0.671	0.329	2.041	0.041
ENSMUSG00000022842	Ece2	107522	122.25	1.587	1.587	0.666	0.177	3.761	0
ENSMUSG00000001517	Foxm1	14235	159.676	1.587	1.587	0.666	0.279	2.384	0.017
ENSMUSG00000032006	Pdgfd	71785	242.455	1.586	1.586	0.665	0.23	2.897	0.004
ENSMUSG00000045751	Mms22l	212377	76.442	1.586	1.586	0.666	0.282	2.357	0.018
ENSMUSG00000038379	Ttk	22137	50.11	1.586	1.586	0.665	0.297	2.238	0.025
ENSMUSG00000061740	Cyp2d22	56448	3003.24	1.585	1.585	0.665	0.153	4.339	0
ENSMUSG00000000275	Trim25	217069	488.401	1.583	1.583	0.663	0.149	4.441	0
ENSMUSG00000028015	Ctso	229445	2667.49	1.583	1.583	0.662	0.15	4.425	0
ENSMUSG00000027824	Vmn2r1	56544	55.951	1.583	1.583	0.662	0.311	2.131	0.033
ENSMUSG00000027454	Gins1	69270	49.264	1.582	1.582	0.662	0.3	2.206	0.027
ENSMUSG00000069833	Ahnak	66395	2019.97	1.581	1.581	0.66	0.114	5.812	0
ENSMUSG00000113856	Gm10790	100038577	84.766	1.581	1.581	0.661	0.213	3.101	0.002
ENSMUSG00000025283	Sat1	20229	2071.62	1.58	1.58	0.66	0.103	6.403	0
ENSMUSG00000101320	Gm28529	--	77.845	1.58	1.58	0.66	0.271	2.432	0.015
ENSMUSG00000058488	Kl	16591	192.682	1.58	1.58	0.66	0.322	2.051	0.04
ENSMUSG00000041219	Arhgap11a	228482	283.34	1.579	1.579	0.659	0.166	3.968	0
ENSMUSG00000085071	Gm14066	545466	347.662	1.579	1.579	0.659	0.175	3.773	0
ENSMUSG00000074578	Zfas1	68949	605.005	1.578	1.578	0.658	0.163	4.033	0
ENSMUSG00000048120	Entpd1	12495	1434.54	1.577	1.577	0.657	0.068	9.703	0
ENSMUSG00000111877	Gm6477	624165	82.874	1.577	1.577	0.658	0.27	2.435	0.015
ENSMUSG00000100891	2810049E08Rik	72677	78.547	1.576	1.576	0.656	0.329	1.995	0.046
ENSMUSG00000035273	Hpse	15442	117.023	1.575	1.575	0.655	0.252	2.603	0.009
ENSMUSG00000048277	Syngr2	20973	536.559	1.574	1.574	0.655	0.102	6.427	0
ENSMUSG00000020090	Npffr1	237362	49.313	1.574	1.574	0.655	0.3	2.18	0.029
ENSMUSG00000092655	Gm25238	--	34.393	1.574	1.574	0.655	0.328	1.993	0.046
ENSMUSG00000034401	Spata6	67946	221.184	1.572	1.572	0.652	0.16	4.074	0
ENSMUSG00000096929	A330023F24Rik	320977	1039.52	1.572	1.572	0.652	0.183	3.558	0
ENSMUSG00000048368	Omd	27047	116.057	1.572	1.572	0.653	0.245	2.663	0.008
ENSMUSG00000034055	Phka1	18679	1327.98	1.571	1.571	0.652	0.129	5.037	0
ENSMUSG00000028970	Abcb1b	18669	238.932	1.571	1.571	0.651	0.171	3.811	0
ENSMUSG00000033855	Ston1	77057	230.717	1.571	1.571	0.651	0.19	3.43	0.001
ENSMUSG00000097404	Gm10814	100502985	60.128	1.571	1.571	0.652	0.296	2.201	0.028
ENSMUSG00000020534	Shmt1	20425	83.323	1.571	1.571	0.652	0.297	2.193	0.028
ENSMUSG00000102059	Gm20257	100504501	47.48	1.571	1.571	0.651	0.33	1.972	0.049
ENSMUSG00000054509	Parp4	328417	473.887	1.569	1.569	0.649	0.111	5.839	0
ENSMUSG00000031780	Ccl17	20295	141.154	1.569	1.569	0.65	0.243	2.674	0.007
ENSMUSG00000020131	Pcsk4	18551	324.881	1.569	1.569	0.65	0.258	2.522	0.012
ENSMUSG00000029570	Lfng	16848	1207.48	1.565	1.565	0.646	0.152	4.243	0
ENSMUSG00000035778	Ggta1	14594	303.832	1.565	1.565	0.646	0.153	4.22	0
ENSMUSG00000020732	Rab37	58222	185.655	1.565	1.565	0.646	0.205	3.157	0.002
ENSMUSG00000038550	Ciart	229599	829.142	1.564	1.564	0.645	0.176	3.666	0
ENSMUSG00000012017	Scarf2	224024	295.559	1.564	1.564	0.645	0.177	3.643	0
ENSMUSG00000031488	Rab11fip1	75767	350.905	1.564	1.564	0.645	0.188	3.439	0.001
ENSMUSG00000042524	Sun2	223697	3857.6	1.562	1.562	0.644	0.125	5.131	0
ENSMUSG00000044827	Tlr1	21897	294.364	1.562	1.562	0.643	0.168	3.824	0
ENSMUSG00000018554	Ybx2	53422	143.225	1.562	1.562	0.644	0.275	2.341	0.019
ENSMUSG00000014813	Stc1	20855	292.762	1.561	1.561	0.643	0.172	3.73	0
ENSMUSG00000074281	Gm12522	100038453	101.283	1.561	1.561	0.643	0.217	2.966	0.003
ENSMUSG00000028378	Ptgr1	67103	65.875	1.561	1.561	0.642	0.296	2.174	0.03
ENSMUSG00000063065	Mapk3	26417	12202.2	1.56	1.56	0.642	0.145	4.416	0
ENSMUSG00000035298	Klhl35	72184	52.002	1.56	1.56	0.641	0.296	2.17	0.03
ENSMUSG00000026712	Mrc1	17533	428.046	1.559	1.559	0.64	0.118	5.448	0
ENSMUSG00000021904	Sema3g	218877	503.647	1.559	1.559	0.64	0.156	4.093	0
ENSMUSG00000046318	Ccbe1	320924	279.756	1.559	1.559	0.641	0.222	2.885	0.004
ENSMUSG00000040714	Klc3	232943	186.19	1.557	1.557	0.638	0.246	2.593	0.01
ENSMUSG00000027966	Col11a1	12814	291.001	1.557	1.557	0.639	0.249	2.564	0.01
ENSMUSG00000032648	Pygm	19309	3032.91	1.555	1.555	0.637	0.147	4.327	0
ENSMUSG00000026029	Casp8	12370	235.381	1.554	1.554	0.636	0.139	4.57	0
ENSMUSG00000006958	Chrd	12667	1950.35	1.553	1.553	0.635	0.205	3.101	0.002
ENSMUSG00000034382	AI661453	224833	58.688	1.553	1.553	0.635	0.286	2.217	0.027
ENSMUSG00000016256	Ctsz	64138	3524.6	1.552	1.552	0.634	0.073	8.709	0
ENSMUSG00000095115	Itpripl2	319622	620.826	1.551	1.551	0.633	0.118	5.384	0
ENSMUSG00000097547	B230110C06Rik	77981	44.355	1.55	1.55	0.632	0.317	1.991	0.047
ENSMUSG00000024186	Rgs11	50782	1644.46	1.549	1.549	0.631	0.21	3.011	0.003
ENSMUSG00000020120	Plek	56193	1272.98	1.548	1.548	0.631	0.078	8.074	0
ENSMUSG00000039476	Prrx2	20204	106	1.548	1.548	0.63	0.214	2.952	0.003
ENSMUSG00000039774	Galnt12	230145	91.35	1.548	1.548	0.63	0.215	2.932	0.003
ENSMUSG00000089737	Gm15688	433658	72.254	1.548	1.548	0.631	0.25	2.522	0.012
ENSMUSG00000022912	Pros1	19128	1022.47	1.547	1.547	0.629	0.094	6.688	0
ENSMUSG00000030786	Itgam	16409	610.707	1.546	1.546	0.628	0.132	4.771	0
ENSMUSG00000060591	Ifitm2	80876	228.441	1.546	1.546	0.628	0.154	4.07	0
ENSMUSG00000015405	Ace2	70008	128.42	1.545	1.545	0.628	0.202	3.107	0.002
ENSMUSG00000057818	1600029O15Rik	665268	87.815	1.545	1.545	0.627	0.303	2.072	0.038
ENSMUSG00000086040	Wipf3	330319	12643.5	1.544	1.544	0.627	0.089	7.039	0
ENSMUSG00000064215	Ifi27	52668	1149.83	1.544	1.544	0.626	0.13	4.815	0
ENSMUSG00000063011	Msln	56047	159.317	1.544	1.544	0.627	0.21	2.985	0.003
ENSMUSG00000038843	Gcnt1	14537	250.372	1.543	1.543	0.625	0.127	4.937	0
ENSMUSG00000029716	Tfr2	50765	388.74	1.543	1.543	0.626	0.195	3.202	0.001
ENSMUSG00000030541	Idh2	269951	2660.06	1.542	1.542	0.625	0.182	3.442	0.001
ENSMUSG00000032122	Slc37a2	56857	189.533	1.542	1.542	0.625	0.204	3.067	0.002
ENSMUSG00000042918	Mamstr	74490	165.482	1.542	1.542	0.625	0.218	2.863	0.004
ENSMUSG00000074715	Ccl28	56838	178.33	1.541	1.541	0.624	0.163	3.819	0
ENSMUSG00000051498	Tlr6	21899	135.537	1.541	1.541	0.624	0.167	3.742	0
ENSMUSG00000110197	Gm45444	--	72.347	1.541	1.541	0.624	0.278	2.247	0.025
ENSMUSG00000030403	Vasp	22323	796.579	1.54	1.54	0.623	0.107	5.829	0
ENSMUSG00000044468	Tent5c	74645	237.681	1.54	1.54	0.623	0.188	3.319	0.001
ENSMUSG00000108391	Gm9768	--	140.795	1.54	1.54	0.623	0.235	2.648	0.008
ENSMUSG00000034858	Fam214a	235493	1783.38	1.539	1.539	0.622	0.095	6.521	0
ENSMUSG00000032245	Cln6	76524	891.109	1.539	1.539	0.622	0.101	6.167	0
ENSMUSG00000057092	Fxyd3	17178	107.468	1.539	1.539	0.622	0.186	3.341	0.001
ENSMUSG00000059602	Syn3	27204	781.204	1.538	1.538	0.621	0.128	4.863	0
ENSMUSG00000029695	Aass	30956	530.459	1.538	1.538	0.621	0.148	4.202	0
ENSMUSG00000086213	A330040F15Rik	74333	41.753	1.538	1.538	0.621	0.31	2.002	0.045
ENSMUSG00000010142	Tnfrsf13b	57916	159.311	1.537	1.537	0.62	0.223	2.778	0.005
ENSMUSG00000038352	Arl5c	217151	104.68	1.537	1.537	0.62	0.26	2.38	0.017
ENSMUSG00000034663	Bmp2k	140780	1683.78	1.536	1.536	0.619	0.079	7.815	0
ENSMUSG00000059852	Kcng2	240444	685.56	1.535	1.535	0.618	0.162	3.818	0
ENSMUSG00000062372	Otof	83762	1384.74	1.535	1.535	0.618	0.212	2.91	0.004
ENSMUSG00000028047	Thbs3	21827	361.916	1.534	1.534	0.617	0.186	3.317	0.001
ENSMUSG00000034614	Pik3ip1	216505	1652.1	1.531	1.531	0.614	0.14	4.4	0
ENSMUSG00000085886	D030047H15Rik	100037396	272.224	1.531	1.531	0.614	0.155	3.958	0
ENSMUSG00000027641	Rbl1	19650	180.232	1.527	1.527	0.61	0.147	4.156	0
ENSMUSG00000097023	Mir9-3hg	101694	2213.91	1.524	1.524	0.608	0.129	4.707	0
ENSMUSG00000015053	Gata2	14461	483.166	1.524	1.524	0.608	0.176	3.451	0.001
ENSMUSG00000037846	Rtkn2	170799	332.713	1.523	1.523	0.607	0.179	3.389	0.001
ENSMUSG00000047821	Trim16	94092	136.432	1.523	1.523	0.607	0.198	3.065	0.002
ENSMUSG00000081769	Gm12216	622459	86.943	1.523	1.523	0.607	0.285	2.13	0.033
ENSMUSG00000006585	Cdt1	67177	144.391	1.522	1.522	0.606	0.194	3.129	0.002
ENSMUSG00000032815	Fanca	14087	73.867	1.522	1.522	0.606	0.259	2.338	0.019
ENSMUSG00000051735	Rinl	320435	172.111	1.521	1.521	0.605	0.154	3.934	0
ENSMUSG00000001166	Oas1c	114643	116.466	1.521	1.521	0.605	0.226	2.677	0.007
ENSMUSG00000074466	Gm15417	545539	143.869	1.52	1.52	0.604	0.198	3.06	0.002
ENSMUSG00000023505	Cdca3	14793	73.227	1.52	1.52	0.604	0.259	2.333	0.02
ENSMUSG00000032517	Mobp	17433	39798.4	1.52	1.52	0.604	0.272	2.222	0.026
ENSMUSG00000040751	Lat2	56743	150.886	1.519	1.519	0.603	0.198	3.055	0.002
ENSMUSG00000019842	Traf3ip2	103213	56.067	1.519	1.519	0.603	0.288	2.093	0.036
ENSMUSG00000089889	0610040B10Rik	67672	86.652	1.518	1.518	0.602	0.227	2.655	0.008
ENSMUSG00000021025	Nfkbia	18035	1310.92	1.517	1.517	0.601	0.136	4.429	0
ENSMUSG00000020427	Igfbp3	16009	1020.93	1.517	1.517	0.601	0.143	4.209	0
ENSMUSG00000064343	mt-Tq	--	109.829	1.516	1.516	0.6	0.256	2.346	0.019
ENSMUSG00000068397	Gm10240	100503563	50.822	1.516	1.516	0.6	0.281	2.135	0.033
ENSMUSG00000028943	Espn	56226	338.341	1.514	1.514	0.598	0.147	4.078	0
ENSMUSG00000042073	Abhd14b	76491	467.186	1.514	1.514	0.598	0.211	2.835	0.005
ENSMUSG00000097787	2700046G09Rik	67188	119.242	1.513	1.513	0.597	0.195	3.065	0.002
ENSMUSG00000029484	Anxa3	11745	518.779	1.51	1.51	0.594	0.119	4.982	0
ENSMUSG00000029413	Naaa	67111	2065.55	1.51	1.51	0.594	0.135	4.399	0
ENSMUSG00000040428	Plekha4	69217	95.779	1.51	1.51	0.595	0.254	2.344	0.019
ENSMUSG00000020844	Nxn	18230	866.649	1.509	1.509	0.594	0.121	4.92	0
ENSMUSG00000029490	Mfsd7a	243197	106.51	1.509	1.509	0.593	0.255	2.328	0.02
ENSMUSG00000021180	Rps6ka5	73086	1670.74	1.508	1.508	0.592	0.174	3.4	0.001
ENSMUSG00000018983	E2f2	242705	100.691	1.508	1.508	0.592	0.258	2.293	0.022
ENSMUSG00000083816	Gm13033	100038703	69.11	1.507	1.507	0.591	0.254	2.325	0.02
ENSMUSG00000039062	Anpep	16790	378.793	1.506	1.506	0.591	0.159	3.717	0
ENSMUSG00000017716	Birc5	11799	56.029	1.506	1.506	0.591	0.292	2.025	0.043
ENSMUSG00000034792	Gna15	14676	185.401	1.505	1.505	0.59	0.158	3.73	0
ENSMUSG00000020785	Camkk1	55984	10149.9	1.504	1.504	0.589	0.13	4.545	0
ENSMUSG00000032776	Mctp2	244049	53.669	1.504	1.504	0.589	0.264	2.232	0.026
ENSMUSG00000021665	Hexb	15212	9473.76	1.502	1.502	0.587	0.101	5.83	0
ENSMUSG00000032491	Nradd	67169	72.246	1.502	1.502	0.587	0.248	2.368	0.018
ENSMUSG00000025534	Gusb	110006	1093.28	1.501	1.501	0.586	0.109	5.387	0
ENSMUSG00000032688	Malt1	240354	376.984	1.501	1.501	0.586	0.127	4.619	0
ENSMUSG00000024292	Cyp4f14	64385	327.169	1.501	1.501	0.586	0.181	3.23	0.001
ENSMUSG00000021457	Syk	20963	373.564	1.499	1.499	0.584	0.147	3.977	0
ENSMUSG00000087590	Epb41l4aos	69749	238.997	1.499	1.499	0.584	0.227	2.57	0.01
ENSMUSG00000036553	Sh3tc1	231147	146.845	1.498	1.498	0.583	0.16	3.636	0
ENSMUSG00000040938	Slc16a11	216867	723.655	1.497	1.497	0.582	0.215	2.701	0.007
ENSMUSG00000020108	Ddit4	74747	1769.79	1.496	1.496	0.581	0.136	4.284	0
ENSMUSG00000107859	Gm30731	105500046	91.594	1.496	1.496	0.581	0.223	2.608	0.009
ENSMUSG00000074141	Il4i1	14204	74.185	1.495	1.495	0.58	0.25	2.318	0.02
ENSMUSG00000031530	Dusp4	319520	682.651	0.669	1.495	-0.58	0.164	-3.543	0
ENSMUSG00000032338	Hcn4	330953	324.568	0.669	1.495	-0.58	0.22	-2.642	0.008
ENSMUSG00000022759	Lrrc74b	74685	79.938	0.667	1.499	-0.584	0.248	-2.356	0.018
ENSMUSG00000022382	Wnt7b	22422	4089.39	0.666	1.501	-0.586	0.155	-3.772	0
ENSMUSG00000055027	Smyd1	12180	72.392	0.666	1.502	-0.587	0.234	-2.51	0.012
ENSMUSG00000045136	Tubb2b	73710	6328.72	0.665	1.504	-0.589	0.115	-5.103	0
ENSMUSG00000036856	Wnt4	22417	1787.52	0.664	1.506	-0.591	0.101	-5.849	0
ENSMUSG00000078235	Fam43b	625638	2000.83	0.663	1.508	-0.593	0.16	-3.703	0
ENSMUSG00000106321	Gm43674	--	47.656	0.663	1.508	-0.592	0.289	-2.052	0.04
ENSMUSG00000035202	Lars2	102436	36376.6	0.662	1.512	-0.596	0.179	-3.335	0.001
ENSMUSG00000079076	Gm3086	100040999	55.078	0.662	1.511	-0.595	0.259	-2.294	0.022
ENSMUSG00000050822	Slc29a4	243328	469.668	0.66	1.516	-0.601	0.174	-3.458	0.001
ENSMUSG00000032532	Cck	12424	30221.9	0.658	1.52	-0.604	0.106	-5.69	0
ENSMUSG00000047635	2810006K23Rik	72650	697.546	0.658	1.519	-0.603	0.146	-4.136	0
ENSMUSG00000046223	Plaur	18793	139.039	0.657	1.522	-0.606	0.262	-2.315	0.021
ENSMUSG00000054383	Pnma1	70481	258.328	0.656	1.525	-0.609	0.175	-3.488	0
ENSMUSG00000021587	Pcsk1	18548	2316.85	0.656	1.524	-0.607	0.301	-2.016	0.044
ENSMUSG00000033033	Calhm2	72691	477.97	0.655	1.527	-0.611	0.175	-3.483	0
ENSMUSG00000024427	Spry4	24066	1215.85	0.654	1.529	-0.613	0.154	-3.985	0
ENSMUSG00000117729	Gm5242	383424	87.156	0.654	1.53	-0.613	0.269	-2.284	0.022
ENSMUSG00000056708	Ier5	15939	8297.42	0.653	1.532	-0.615	0.158	-3.895	0
ENSMUSG00000092035	Peg10	170676	1677.39	0.653	1.532	-0.616	0.161	-3.82	0
ENSMUSG00000021680	Crhbp	12919	1211.53	0.652	1.533	-0.616	0.095	-6.496	0
ENSMUSG00000097727	F630040K05Rik	433111	104.648	0.652	1.534	-0.617	0.254	-2.434	0.015
ENSMUSG00000114547	Gm3226	100041240	40.842	0.652	1.533	-0.616	0.305	-2.022	0.043
ENSMUSG00000010554	Mettl16	67493	1694.76	0.651	1.537	-0.62	0.087	-7.16	0
ENSMUSG00000059187	Tafa1	320265	1661.68	0.651	1.536	-0.619	0.179	-3.45	0.001
ENSMUSG00000047797	Gjb1	14618	756.773	0.651	1.536	-0.619	0.236	-2.628	0.009
ENSMUSG00000030898	Cckbr	12426	3881.47	0.649	1.541	-0.624	0.145	-4.305	0
ENSMUSG00000024378	Stard4	170459	1659.58	0.648	1.543	-0.625	0.161	-3.875	0
ENSMUSG00000011256	Adam19	11492	1807.23	0.647	1.545	-0.627	0.181	-3.469	0.001
ENSMUSG00000102206	Pcdha11	12942	280.108	0.647	1.546	-0.628	0.187	-3.365	0.001
ENSMUSG00000020834	Dhrs13	70451	278.038	0.646	1.549	-0.631	0.177	-3.57	0
ENSMUSG00000105736	Gm42456	115490145	77.958	0.646	1.547	-0.63	0.251	-2.514	0.012
ENSMUSG00000027896	Slc16a4	229699	177.6	0.645	1.551	-0.633	0.183	-3.458	0.001
ENSMUSG00000104965	Gm43437	--	119.604	0.644	1.553	-0.635	0.258	-2.461	0.014
ENSMUSG00000117220	Gm49932	--	119.937	0.643	1.555	-0.637	0.255	-2.497	0.013
ENSMUSG00000059991	Nptx2	53324	3907.18	0.642	1.558	-0.64	0.185	-3.457	0.001
ENSMUSG00000022342	Kcnv1	67498	7095.18	0.641	1.56	-0.642	0.149	-4.294	0
ENSMUSG00000051705	Senp8	71599	320.412	0.641	1.56	-0.641	0.186	-3.451	0.001
ENSMUSG00000038418	Egr1	13653	30267.2	0.641	1.56	-0.642	0.286	-2.243	0.025
ENSMUSG00000052135	Foxo6	329934	1463.42	0.64	1.563	-0.644	0.173	-3.727	0
ENSMUSG00000043659	Npsr1	319239	420.953	0.64	1.563	-0.644	0.196	-3.292	0.001
ENSMUSG00000028766	Alpl	11647	695.125	0.639	1.566	-0.647	0.12	-5.4	0
ENSMUSG00000043557	Mdga1	74762	1156.36	0.639	1.565	-0.646	0.211	-3.06	0.002
ENSMUSG00000044017	Adgrd1	243277	426.102	0.639	1.564	-0.645	0.282	-2.289	0.022
ENSMUSG00000020000	Moxd1	59012	394.868	0.638	1.568	-0.649	0.168	-3.857	0
ENSMUSG00000020099	Unc5b	107449	1707.54	0.636	1.572	-0.652	0.174	-3.756	0
ENSMUSG00000105265	Sox2ot	320478	442.977	0.635	1.574	-0.654	0.169	-3.882	0
ENSMUSG00000086587	Gm11837	100038514	102.957	0.635	1.575	-0.656	0.211	-3.101	0.002
ENSMUSG00000086324	Gm15564	102639045	161.262	0.635	1.575	-0.655	0.245	-2.677	0.007
ENSMUSG00000034919	Ttc22	230576	53.539	0.635	1.575	-0.656	0.309	-2.12	0.034
ENSMUSG00000045075	Gm9796	544809	76.479	0.633	1.58	-0.66	0.253	-2.604	0.009
ENSMUSG00000117037	Gm50433	--	54.334	0.631	1.584	-0.663	0.284	-2.339	0.019
ENSMUSG00000046417	Lrrc75a	192976	1532.25	0.63	1.587	-0.666	0.131	-5.098	0
ENSMUSG00000028971	Cort	12854	153.684	0.63	1.588	-0.667	0.238	-2.801	0.005
ENSMUSG00000006517	Mvd	192156	1197.42	0.629	1.589	-0.669	0.091	-7.328	0
ENSMUSG00000038403	Hjv	69585	99.922	0.629	1.589	-0.668	0.289	-2.311	0.021
ENSMUSG00000033053	1700028P14Rik	67483	55.764	0.629	1.591	-0.67	0.306	-2.186	0.029
ENSMUSG00000117713	Gm46637	108168397	64.225	0.629	1.591	-0.67	0.319	-2.101	0.036
ENSMUSG00000033715	Akr1c14	105387	186.302	0.628	1.593	-0.672	0.188	-3.57	0
ENSMUSG00000022860	Chodl	246048	49.141	0.628	1.592	-0.67	0.325	-2.063	0.039
ENSMUSG00000022351	Sqle	20775	3299.32	0.627	1.596	-0.674	0.131	-5.167	0
ENSMUSG00000046321	Hs3st2	195646	4042.66	0.626	1.598	-0.676	0.162	-4.174	0
ENSMUSG00000027560	Dok5	76829	1303.35	0.625	1.6	-0.678	0.155	-4.362	0
ENSMUSG00000042804	Gpr153	100129	2785.39	0.625	1.6	-0.678	0.164	-4.144	0
ENSMUSG00000063594	Gng8	14709	60.274	0.624	1.603	-0.681	0.323	-2.111	0.035
ENSMUSG00000006362	Cbfa2t3	12398	3433.56	0.622	1.608	-0.685	0.116	-5.885	0
ENSMUSG00000027274	Mkks	59030	606.437	0.622	1.608	-0.686	0.159	-4.321	0
ENSMUSG00000049649	Gpr3	14748	654.763	0.622	1.607	-0.685	0.214	-3.199	0.001
ENSMUSG00000074575	Kcng1	241794	1949.23	0.621	1.611	-0.688	0.207	-3.326	0.001
ENSMUSG00000036052	Dnajb5	56323	11399.1	0.62	1.612	-0.689	0.137	-5.027	0
ENSMUSG00000009092	Derl3	70377	72.732	0.62	1.614	-0.691	0.294	-2.347	0.019
ENSMUSG00000111547	Gm48069	--	49.266	0.62	1.613	-0.69	0.324	-2.132	0.033
ENSMUSG00000026435	Slc45a3	212980	49.139	0.62	1.613	-0.689	0.337	-2.045	0.041
ENSMUSG00000019916	P4ha1	18451	3679.3	0.619	1.616	-0.692	0.131	-5.271	0
ENSMUSG00000086455	Gm11815	--	38.732	0.619	1.614	-0.691	0.334	-2.067	0.039
ENSMUSG00000023232	Serinc2	230779	234.618	0.618	1.618	-0.694	0.225	-3.091	0.002
ENSMUSG00000105741	C79130	97236	72.172	0.618	1.619	-0.695	0.253	-2.747	0.006
ENSMUSG00000022262	Dnah5	110082	200.31	0.617	1.62	-0.696	0.319	-2.183	0.029
ENSMUSG00000084946	Dlx1as	111970	317.883	0.616	1.623	-0.699	0.138	-5.083	0
ENSMUSG00000026831	1700007K13Rik	69327	126.341	0.616	1.622	-0.698	0.205	-3.414	0.001
ENSMUSG00000117621	Hspe1-rs1	628438	47.68	0.615	1.627	-0.702	0.272	-2.582	0.01
ENSMUSG00000042529	Kcnj12	16515	1033.21	0.613	1.632	-0.706	0.138	-5.113	0
ENSMUSG00000055523	Gucy2g	73707	630.571	0.613	1.63	-0.705	0.159	-4.441	0
ENSMUSG00000047904	Sstr2	20606	2253.53	0.612	1.633	-0.707	0.195	-3.629	0
ENSMUSG00000075502	Kbtbd6	432879	46.423	0.612	1.635	-0.709	0.305	-2.328	0.02
ENSMUSG00000035594	Chrna5	110835	237.28	0.609	1.643	-0.716	0.285	-2.514	0.012
ENSMUSG00000055134	9130017K11Rik	72804	42.401	0.609	1.643	-0.716	0.328	-2.186	0.029
ENSMUSG00000031492	Chrnb3	108043	80.98	0.607	1.647	-0.72	0.332	-2.172	0.03
ENSMUSG00000001467	Cyp51	13121	4314.22	0.606	1.651	-0.723	0.107	-6.773	0
ENSMUSG00000072720	Myo18b	74376	163.649	0.604	1.656	-0.728	0.236	-3.085	0.002
ENSMUSG00000027355	Tmco5	67356	87.999	0.604	1.657	-0.728	0.296	-2.461	0.014
ENSMUSG00000028051	Hcn3	15168	925.51	0.602	1.662	-0.733	0.178	-4.125	0
ENSMUSG00000028865	Cd164l2	69655	136.503	0.602	1.661	-0.732	0.279	-2.625	0.009
ENSMUSG00000021670	Hmgcr	15357	6563.45	0.601	1.665	-0.735	0.147	-5.012	0
ENSMUSG00000025789	St8sia2	20450	222.766	0.601	1.665	-0.735	0.374	-1.966	0.049
ENSMUSG00000005268	Prlr	19116	52.058	0.599	1.669	-0.739	0.363	-2.037	0.042
ENSMUSG00000004366	Sst	20604	15041.3	0.598	1.672	-0.742	0.088	-8.468	0
ENSMUSG00000109890	AU023762	102688	126.075	0.595	1.68	-0.749	0.282	-2.66	0.008
ENSMUSG00000026162	Nhej1	75570	69.024	0.595	1.68	-0.749	0.304	-2.466	0.014
ENSMUSG00000037984	Neurod6	11922	6150.35	0.594	1.685	-0.753	0.199	-3.782	0
ENSMUSG00000109957	Gm45353	--	72.656	0.594	1.684	-0.752	0.371	-2.026	0.043
ENSMUSG00000111357	Gm6980	629554	91.835	0.593	1.686	-0.754	0.229	-3.293	0.001
ENSMUSG00000116525	Gm30371	102632238	89.122	0.593	1.687	-0.755	0.268	-2.82	0.005
ENSMUSG00000045731	Pnoc	18155	357.63	0.591	1.692	-0.758	0.152	-4.976	0
ENSMUSG00000096753	Fam181a	100504156	86.148	0.59	1.696	-0.762	0.229	-3.321	0.001
ENSMUSG00000007617	Homer1	26556	15016.1	0.588	1.7	-0.765	0.275	-2.779	0.005
ENSMUSG00000085982	9530051G07Rik	319781	43.396	0.588	1.699	-0.765	0.294	-2.603	0.009
ENSMUSG00000037465	Klf10	21847	3100.12	0.588	1.702	-0.767	0.3	-2.556	0.011
ENSMUSG00000035095	Fam167a	219148	93.741	0.587	1.703	-0.768	0.292	-2.626	0.009
ENSMUSG00000062028	Irgc1	210145	120.032	0.584	1.711	-0.775	0.202	-3.827	0
ENSMUSG00000046916	Myct1	68632	41.801	0.583	1.715	-0.778	0.376	-2.068	0.039
ENSMUSG00000013766	Ly6g6e	70274	92.103	0.582	1.719	-0.781	0.369	-2.119	0.034
ENSMUSG00000106791	4930553P18Rik	75355	65.024	0.581	1.721	-0.783	0.259	-3.026	0.002
ENSMUSG00000047246	H2bc6	319179	120.679	0.581	1.72	-0.783	0.359	-2.179	0.029
ENSMUSG00000054204	Alkal2	100294583	57.827	0.578	1.73	-0.79	0.376	-2.105	0.035
ENSMUSG00000045915	Ccdc42	276920	56.197	0.576	1.737	-0.796	0.31	-2.57	0.01
ENSMUSG00000031604	Msmo1	66234	3924.97	0.574	1.742	-0.801	0.116	-6.909	0
ENSMUSG00000036390	Gadd45a	13197	523.627	0.574	1.741	-0.8	0.208	-3.846	0
ENSMUSG00000045725	Prr15	78004	85.932	0.573	1.744	-0.802	0.317	-2.532	0.011
ENSMUSG00000056380	Gpr50	14765	30.486	0.572	1.749	-0.806	0.409	-1.973	0.048
ENSMUSG00000058258	Idi1	319554	837.074	0.569	1.757	-0.813	0.121	-6.728	0
ENSMUSG00000040752	Myh6	17888	142.578	0.568	1.762	-0.817	0.208	-3.926	0
ENSMUSG00000031994	Adamts8	30806	285.743	0.568	1.76	-0.815	0.21	-3.88	0
ENSMUSG00000032854	Ugt8a	22239	2288.51	0.568	1.761	-0.817	0.337	-2.421	0.015
ENSMUSG00000037428	Vgf	381677	15471.5	0.566	1.767	-0.821	0.311	-2.645	0.008
ENSMUSG00000086224	2700069I18Rik	72608	26.985	0.565	1.771	-0.825	0.401	-2.055	0.04
ENSMUSG00000114278	Gm49027	--	28.21	0.565	1.77	-0.824	0.401	-2.054	0.04
ENSMUSG00000109121	Gm44644	--	61.703	0.562	1.78	-0.832	0.267	-3.118	0.002
ENSMUSG00000048489	Depp1	213393	109.567	0.561	1.784	-0.835	0.401	-2.08	0.037
ENSMUSG00000024256	Adcyap1	11516	1082.54	0.56	1.785	-0.836	0.425	-1.967	0.049
ENSMUSG00000045027	Prss22	70835	51.955	0.559	1.789	-0.839	0.362	-2.315	0.021
ENSMUSG00000002100	Mybpc3	17868	91.781	0.558	1.792	-0.842	0.238	-3.531	0
ENSMUSG00000112712	Gm18755	100417674	109.808	0.558	1.792	-0.841	0.265	-3.177	0.001
ENSMUSG00000068037	Mas1	17171	610.851	0.558	1.792	-0.842	0.392	-2.148	0.032
ENSMUSG00000057123	Gja5	14613	56.857	0.554	1.805	-0.852	0.297	-2.869	0.004
ENSMUSG00000044689	Gm13749	433315	36.814	0.553	1.809	-0.855	0.393	-2.175	0.03
ENSMUSG00000037683	Armc3	70882	48.65	0.553	1.808	-0.855	0.428	-1.996	0.046
ENSMUSG00000061086	Myl4	17896	1870.53	0.551	1.815	-0.86	0.088	-9.819	0
ENSMUSG00000025481	Urah	76974	58.207	0.549	1.823	-0.866	0.316	-2.738	0.006
ENSMUSG00000054134	Umodl1	52020	34.894	0.548	1.824	-0.867	0.39	-2.222	0.026
ENSMUSG00000098589	Gm27353	--	37.25	0.548	1.825	-0.868	0.423	-2.049	0.04
ENSMUSG00000098973	Mir6236	102465959	1268.9	0.547	1.829	-0.871	0.235	-3.705	0
ENSMUSG00000087416	Gm15906	--	22.498	0.546	1.832	-0.873	0.417	-2.094	0.036
ENSMUSG00000105891	A230001M10Rik	319951	39.472	0.54	1.853	-0.89	0.328	-2.709	0.007
ENSMUSG00000093930	Hmgcs1	208715	13951.4	0.539	1.854	-0.891	0.131	-6.786	0
ENSMUSG00000089662	Gm14057	100043766	24.598	0.539	1.855	-0.891	0.394	-2.265	0.023
ENSMUSG00000117246	Gm17891	100416046	86.976	0.538	1.857	-0.893	0.299	-2.991	0.003
ENSMUSG00000116557	4933432I09Rik	66779	57.749	0.538	1.859	-0.894	0.337	-2.656	0.008
ENSMUSG00000097482	Gm17634	100504568	28.582	0.536	1.867	-0.9	0.414	-2.174	0.03
ENSMUSG00000097929	Tunar	69952	681.385	0.535	1.87	-0.903	0.238	-3.793	0
ENSMUSG00000081225	Cyp2j12	242546	44.93	0.532	1.88	-0.911	0.39	-2.337	0.019
ENSMUSG00000098027	Gm27004	--	35.787	0.53	1.888	-0.917	0.32	-2.865	0.004
ENSMUSG00000028341	Nr4a3	18124	2049.46	0.529	1.892	-0.92	0.204	-4.506	0
ENSMUSG00000089633	A230009B12Rik	319750	59.776	0.521	1.918	-0.94	0.363	-2.586	0.01
ENSMUSG00000097183	Gm17501	100216343	84.006	0.52	1.925	-0.945	0.339	-2.788	0.005
ENSMUSG00000000320	Alox12	11684	28.794	0.52	1.924	-0.944	0.461	-2.046	0.041
ENSMUSG00000087579	Hectd2os	668215	32.398	0.519	1.928	-0.947	0.384	-2.463	0.014
ENSMUSG00000043448	Gjc2	118454	838.649	0.518	1.929	-0.948	0.363	-2.608	0.009
ENSMUSG00000041324	Inhba	16323	1018.24	0.517	1.934	-0.952	0.183	-5.192	0
ENSMUSG00000032268	Tmprss5	80893	43.281	0.517	1.934	-0.952	0.396	-2.404	0.016
ENSMUSG00000111997	Gm5176	382421	28.214	0.516	1.938	-0.954	0.392	-2.435	0.015
ENSMUSG00000057606	Colq	382864	40.569	0.515	1.943	-0.958	0.389	-2.464	0.014
ENSMUSG00000110618	Gm39822	105244162	477.488	0.512	1.952	-0.965	0.173	-5.586	0
ENSMUSG00000072919	Noxred1	71275	43.658	0.511	1.958	-0.969	0.329	-2.941	0.003
ENSMUSG00000044734	Serpinb1a	66222	431.707	0.51	1.961	-0.972	0.224	-4.343	0
ENSMUSG00000109792	Gm45426	--	40.741	0.507	1.974	-0.981	0.393	-2.499	0.012
ENSMUSG00000100220	Gm29331	--	16.655	0.505	1.981	-0.986	0.501	-1.968	0.049
ENSMUSG00000109724	Gm18194	100416687	43.333	0.504	1.986	-0.99	0.348	-2.847	0.004
ENSMUSG00000118257	9630014M24Rik	381155	109.418	0.503	1.988	-0.991	0.264	-3.75	0
ENSMUSG00000048482	Bdnf	12064	1666.96	0.499	2.003	-1.002	0.2	-5.019	0
ENSMUSG00000073530	Pappa2	23850	323.844	0.495	2.019	-1.014	0.462	-2.195	0.028
ENSMUSG00000063767	S100a7a	381493	29.382	0.489	2.046	-1.033	0.447	-2.31	0.021
ENSMUSG00000024793	Tnfrsf25	85030	173.974	0.488	2.05	-1.035	0.352	-2.937	0.003
ENSMUSG00000097254	C430042M11Rik	320021	22.115	0.488	2.048	-1.034	0.465	-2.224	0.026
ENSMUSG00000108063	Gm3279	100041339	22.483	0.484	2.066	-1.047	0.43	-2.432	0.015
ENSMUSG00000085762	Lrrc75aos2	66829	15.347	0.484	2.066	-1.047	0.529	-1.979	0.048
ENSMUSG00000097049	6530411M01Rik	67791	19.576	0.481	2.079	-1.056	0.505	-2.092	0.036
ENSMUSG00000100837	1700063D05Rik	78500	14.255	0.479	2.086	-1.061	0.504	-2.106	0.035
ENSMUSG00000044338	Aplnr	23796	30.395	0.476	2.101	-1.071	0.432	-2.476	0.013
ENSMUSG00000104116	Gm37296	--	15.347	0.474	2.109	-1.076	0.515	-2.091	0.036
ENSMUSG00000028031	Dkk2	56811	81.752	0.472	2.121	-1.084	0.287	-3.777	0
ENSMUSG00000037169	Mycn	18109	581.407	0.47	2.129	-1.09	0.208	-5.252	0
ENSMUSG00000041479	Syt15	319508	91.678	0.468	2.136	-1.095	0.223	-4.921	0
ENSMUSG00000000214	Th	21823	128.59	0.466	2.144	-1.1	0.274	-4.01	0
ENSMUSG00000061048	Cdh3	12560	14.702	0.466	2.146	-1.102	0.517	-2.132	0.033
ENSMUSG00000086296	D030055H07Rik	654798	230.499	0.463	2.159	-1.111	0.155	-7.15	0
ENSMUSG00000059900	Tmem40	94346	126.349	0.462	2.166	-1.115	0.243	-4.589	0
ENSMUSG00000030730	Atp2a1	11937	47.287	0.462	2.163	-1.113	0.357	-3.118	0.002
ENSMUSG00000030491	Tdrd12	71981	21.89	0.462	2.164	-1.114	0.491	-2.268	0.023
ENSMUSG00000085990	Gm16731	105247126	16.877	0.462	2.164	-1.114	0.506	-2.199	0.028
ENSMUSG00000080806	Gm13005	100047000	29.688	0.46	2.172	-1.119	0.379	-2.956	0.003
ENSMUSG00000030054	Gp9	54368	17.491	0.46	2.175	-1.121	0.506	-2.217	0.027
ENSMUSG00000116226	Gm49502	--	22.234	0.459	2.177	-1.122	0.487	-2.304	0.021
ENSMUSG00000086652	Gm14029	--	16.516	0.455	2.198	-1.136	0.526	-2.16	0.031
ENSMUSG00000031147	Magix	54634	26.566	0.453	2.208	-1.143	0.417	-2.742	0.006
ENSMUSG00000059659	Gm10069	791299	58.371	0.451	2.215	-1.147	0.274	-4.19	0
ENSMUSG00000068794	Col28a1	213945	39.621	0.451	2.217	-1.149	0.349	-3.291	0.001
ENSMUSG00000107937	Gm44200	--	19.371	0.451	2.218	-1.149	0.557	-2.064	0.039
ENSMUSG00000074817	Papolb	56522	25.387	0.449	2.23	-1.157	0.428	-2.701	0.007
ENSMUSG00000055972	2810407A14Rik	100039901	58.292	0.443	2.258	-1.175	0.375	-3.135	0.002
ENSMUSG00000031962	Cdh15	12555	88.077	0.443	2.255	-1.173	0.415	-2.826	0.005
ENSMUSG00000082088	Gm15753	624083	17.384	0.439	2.276	-1.187	0.503	-2.36	0.018
ENSMUSG00000100789	Gm29508	102632488	34.067	0.438	2.283	-1.191	0.4	-2.977	0.003
ENSMUSG00000117478	BC051408	408061	13.23	0.437	2.288	-1.194	0.606	-1.97	0.049
ENSMUSG00000104178	Gm9916	791377	13.319	0.435	2.301	-1.202	0.571	-2.104	0.035
ENSMUSG00000037010	Apln	30878	2157.58	0.432	2.315	-1.211	0.163	-7.452	0
ENSMUSG00000032818	Loxhd1	240411	17.19	0.431	2.319	-1.214	0.496	-2.444	0.015
ENSMUSG00000090206	Tepp	73407	13.037	0.425	2.352	-1.234	0.564	-2.189	0.029
ENSMUSG00000098196	Gm26964	--	28.676	0.423	2.366	-1.242	0.482	-2.576	0.01
ENSMUSG00000072789	Gm10420	108169197	12.715	0.422	2.367	-1.243	0.629	-1.975	0.048
ENSMUSG00000044387	2410080I02Rik	102636896	31.186	0.416	2.402	-1.264	0.393	-3.22	0.001
ENSMUSG00000084863	Gm12523	--	90.374	0.415	2.412	-1.27	0.256	-4.96	0
ENSMUSG00000028778	Hcrtr1	230777	139.068	0.414	2.414	-1.271	0.236	-5.39	0
ENSMUSG00000015134	Aldh1a3	56847	65.928	0.41	2.442	-1.288	0.361	-3.568	0
ENSMUSG00000019874	Fabp7	12140	1045.53	0.4	2.498	-1.321	0.157	-8.432	0
ENSMUSG00000086192	Gm13609	102636087	9.567	0.382	2.621	-1.39	0.664	-2.092	0.036
ENSMUSG00000043850	Clrn1	229320	10.27	0.381	2.626	-1.393	0.634	-2.198	0.028
ENSMUSG00000098029	Gm7745	665677	22.358	0.38	2.63	-1.395	0.573	-2.436	0.015
ENSMUSG00000021678	F2rl1	14063	16.222	0.379	2.641	-1.401	0.536	-2.613	0.009
ENSMUSG00000035258	Abi3bp	320712	1586.65	0.379	2.636	-1.398	0.539	-2.595	0.009
ENSMUSG00000021590	Spata9	75571	12.104	0.378	2.643	-1.402	0.647	-2.169	0.03
ENSMUSG00000097187	Gm19426	100502874	17.96	0.373	2.684	-1.425	0.547	-2.603	0.009
ENSMUSG00000091898	Tnnc1	21924	726.758	0.368	2.715	-1.441	0.233	-6.175	0
ENSMUSG00000097097	5033426O07Rik	76001	16.245	0.364	2.745	-1.457	0.515	-2.828	0.005
ENSMUSG00000008482	Rnf151	67504	65.94	0.358	2.797	-1.484	0.382	-3.883	0
ENSMUSG00000015852	Fcrls	80891	582.64	0.354	2.827	-1.499	0.146	-10.286	0
ENSMUSG00000089914	4930486I03Rik	75028	22.507	0.354	2.825	-1.498	0.589	-2.545	0.011
ENSMUSG00000030048	Gkn3	68888	123.271	0.319	3.136	-1.649	0.352	-4.687	0
ENSMUSG00000111844	Gm47097	--	27.45	0.31	3.224	-1.689	0.554	-3.046	0.002
ENSMUSG00000073940	Hbb-bt	101488143	211.85	0.297	3.362	-1.749	0.735	-2.381	0.017
ENSMUSG00000026532	Spta1	20739	8.38	0.294	3.406	-1.768	0.774	-2.286	0.022
ENSMUSG00000034224	Slc38a8	234788	9.675	0.285	3.504	-1.809	0.844	-2.144	0.032
ENSMUSG00000057899	Adgrf2	435529	9.239	0.281	3.556	-1.83	0.862	-2.122	0.034
ENSMUSG00000082149	Gm13002	--	19.62	0.273	3.662	-1.873	0.667	-2.808	0.005
ENSMUSG00000097178	2310002F09Rik	100504720	19.129	0.269	3.716	-1.894	0.589	-3.216	0.001
ENSMUSG00000107698	Gm44430	--	10.158	0.261	3.835	-1.939	0.777	-2.497	0.013
ENSMUSG00000101711	Gm28306	--	8.108	0.26	3.848	-1.944	0.758	-2.565	0.01
ENSMUSG00000039097	Rln1	19773	12.268	0.247	4.056	-2.02	0.669	-3.019	0.003
ENSMUSG00000035238	Kcnk15	241769	32.67	0.22	4.553	-2.187	0.852	-2.567	0.01
ENSMUSG00000030523	Trpm1	17364	12.435	0.211	4.74	-2.245	0.88	-2.551	0.011
ENSMUSG00000024440	Pcdh12	53601	43.884	0.133	7.503	-2.907	0.449	-6.476	0
ENSMUSG00000074483	Bglap	12096	10.648	0.061	16.44	-4.039	1.309	-3.085	0.002

## Sheet: EAE-L vs CTRL
Additional Table 4: list of the differentially expressed genes in the prefrontal cortex of EAE-H or EAE-L mice
Gene	GeneSymbol	entrezgene_id	baseMean	FC	absFC	log2FoldChange	lfcSE	stat	pvalue
ENSMUSG00000029417	Cxcl9	17329	139.468	46.711	46.711	5.546	1.252	4.431	0
ENSMUSG00000040026	Saa3	20210	20.704	42.148	42.148	5.397	0.858	6.29	0
ENSMUSG00000022586	Ly6i	57248	14.661	39.445	39.445	5.302	1.038	5.108	0
ENSMUSG00000026981	Il1rn	16181	21.586	34.815	34.815	5.122	0.967	5.299	0
ENSMUSG00000009185	Ccl8	20307	28.929	25.856	25.856	4.692	0.651	7.209	0
ENSMUSG00000043263	Ifi209	236312	8.884	23.309	23.309	4.543	1.049	4.332	0
ENSMUSG00000063388	BC023105	667597	30.736	22.091	22.091	4.465	0.648	6.894	0
ENSMUSG00000068606	Gm4841	225594	24.379	21.918	21.918	4.454	0.7	6.36	0
ENSMUSG00000026070	Il18r1	16182	8.116	21.698	21.698	4.439	1.127	3.94	0
ENSMUSG00000034855	Cxcl10	15945	88.283	21.67	21.67	4.438	0.776	5.716	0
ENSMUSG00000097194	9330175E14Rik	320377	21.577	21.642	21.642	4.436	0.694	6.394	0
ENSMUSG00000035042	Ccl5	20304	48.99	20.257	20.257	4.34	0.63	6.886	0
ENSMUSG00000024610	Cd74	16149	4211.05	19.423	19.423	4.28	0.227	18.867	0
ENSMUSG00000078763	Slfn1	20555	9.153	18.438	18.438	4.205	1.018	4.128	0
ENSMUSG00000022218	Tgm1	21816	28.042	16.994	16.994	4.087	0.812	5.034	0
ENSMUSG00000040264	Gbp2b	14468	57.294	15.864	15.864	3.988	0.468	8.526	0
ENSMUSG00000036594	H2-Aa	14960	716.007	15.591	15.591	3.963	0.179	22.156	0
ENSMUSG00000022504	Ciita	12265	132.152	15.396	15.396	3.944	0.293	13.461	0
ENSMUSG00000073902	Gm1966	--	115.083	14.849	14.849	3.892	0.318	12.224	0
ENSMUSG00000059089	Fcgr4	246256	43.456	14.702	14.702	3.878	0.48	8.085	0
ENSMUSG00000073421	H2-Ab1	14961	971.37	14.407	14.407	3.849	0.165	23.281	0
ENSMUSG00000023078	Cxcl13	55985	26.643	13.221	13.221	3.725	0.824	4.52	0
ENSMUSG00000030187	Klra2	16633	11.571	13.017	13.017	3.702	0.848	4.365	0
ENSMUSG00000031444	F10	14058	14.785	12.741	12.741	3.671	1.583	2.319	0.02
ENSMUSG00000105096	Gbp10	626578	95.598	12.683	12.683	3.665	0.418	8.773	0
ENSMUSG00000048521	Cxcr6	80901	9.597	12.506	12.506	3.645	0.823	4.427	0
ENSMUSG00000035385	Ccl2	20296	28.812	12.311	12.311	3.622	0.554	6.538	0
ENSMUSG00000073489	Ifi204	15951	31.1	12.135	12.135	3.601	0.646	5.574	0
ENSMUSG00000022126	Acod1	16365	15.677	12.033	12.033	3.589	0.752	4.773	0
ENSMUSG00000060586	H2-Eb1	14969	1283.5	11.678	11.678	3.546	0.278	12.753	0
ENSMUSG00000024334	H2-Oa	15001	41.555	10.88	10.88	3.444	0.386	8.925	0
ENSMUSG00000045502	Hcar2	80885	49.614	10.53	10.53	3.396	0.398	8.53	0
ENSMUSG00000079293	Clec7a	56644	43.085	10.335	10.335	3.369	0.573	5.885	0
ENSMUSG00000004707	Ly9	17085	10.908	10.16	10.16	3.345	0.874	3.827	0
ENSMUSG00000050921	P2ry10	78826	9.048	10.1	10.1	3.336	0.887	3.76	0
ENSMUSG00000024675	Ms4a4c	64380	20.319	9.591	9.591	3.262	0.544	5.994	0
ENSMUSG00000002831	Plin4	57435	424.874	9.363	9.363	3.227	0.926	3.484	0
ENSMUSG00000022584	Ly6c2	100041546	32.891	8.807	8.807	3.139	0.548	5.732	0
ENSMUSG00000026068	Il18rap	16174	8.177	8.734	8.734	3.127	0.835	3.744	0
ENSMUSG00000078853	Igtp	16145	1264.54	8.568	8.568	3.099	0.481	6.441	0
ENSMUSG00000035352	Ccl12	20293	66.631	8.505	8.505	3.088	0.438	7.05	0
ENSMUSG00000090942	F830016B08Rik	240328	25.008	8.29	8.29	3.051	0.549	5.562	0
ENSMUSG00000032661	Oas3	246727	10.663	7.949	7.949	2.991	0.783	3.818	0
ENSMUSG00000104713	Gbp6	100702	49.294	7.521	7.521	2.911	0.575	5.066	0
ENSMUSG00000061577	Adgrg5	382045	34.038	7.266	7.266	2.861	0.443	6.456	0
ENSMUSG00000053101	Gpr141	353346	10.823	7.24	7.24	2.856	0.786	3.635	0
ENSMUSG00000032093	Cd3e	12501	15.375	6.902	6.902	2.787	0.763	3.652	0
ENSMUSG00000019987	Arg1	11846	8.307	6.716	6.716	2.748	0.891	3.083	0.002
ENSMUSG00000033383	Rtp1	239766	36.592	6.636	6.636	2.73	0.633	4.315	0
ENSMUSG00000021880	Rnase6	78416	34.795	6.562	6.562	2.714	0.361	7.511	0
ENSMUSG00000074151	Nlrc5	434341	260.024	6.558	6.558	2.713	0.409	6.635	0
ENSMUSG00000019232	Etnppl	71760	557.251	6.47	6.47	2.694	0.846	3.186	0.001
ENSMUSG00000053318	Slamf8	74748	62.278	6.307	6.307	2.657	0.349	7.623	0
ENSMUSG00000070691	Runx3	12399	15.358	6.28	6.28	2.651	0.795	3.336	0.001
ENSMUSG00000034533	Scn10a	20264	24.258	6.205	6.205	2.633	0.715	3.685	0
ENSMUSG00000027863	Cd2	12481	14.082	6.143	6.143	2.619	0.713	3.673	0
ENSMUSG00000026535	Ifi202b	26388	48.453	6.14	6.14	2.618	0.414	6.323	0
ENSMUSG00000028362	Tnfsf8	21949	12.523	6.082	6.082	2.605	0.762	3.418	0.001
ENSMUSG00000068227	Il2rb	16185	33.223	6.05	6.05	2.597	0.442	5.87	0
ENSMUSG00000026832	Cytip	227929	24.76	6.005	6.005	2.586	0.62	4.171	0
ENSMUSG00000030830	Itgal	16408	68.694	5.671	5.671	2.503	0.464	5.39	0
ENSMUSG00000002033	Cd3g	12502	13.729	5.529	5.529	2.467	0.837	2.949	0.003
ENSMUSG00000056290	Ms4a4b	60361	13.265	5.375	5.375	2.426	0.698	3.474	0.001
ENSMUSG00000032068	Plet1	76509	10.872	5.367	5.367	2.424	0.83	2.922	0.003
ENSMUSG00000029322	Plac8	231507	34.711	5.294	5.294	2.404	0.478	5.026	0
ENSMUSG00000015340	Cybb	13058	116.781	5.181	5.181	2.373	0.279	8.499	0
ENSMUSG00000030789	Itgax	16411	35.838	5.147	5.147	2.364	0.496	4.764	0
ENSMUSG00000079419	Ms4a6c	73656	92.228	5.125	5.125	2.357	0.225	10.465	0
ENSMUSG00000054072	Iigp1	60440	575.182	5.104	5.104	2.352	0.493	4.771	0
ENSMUSG00000027832	Ptx3	19288	29.405	5.098	5.098	2.35	0.766	3.067	0.002
ENSMUSG00000027514	Zbp1	58203	84.12	5.056	5.056	2.338	0.391	5.98	0
ENSMUSG00000057191	AB124611	382062	37.92	5.019	5.019	2.328	0.413	5.634	0
ENSMUSG00000039264	Gimap3	83408	23.652	5	5	2.322	0.65	3.572	0
ENSMUSG00000051457	Spn	20737	25.806	4.934	4.934	2.303	0.383	6.014	0
ENSMUSG00000091649	Phf11b	236451	39.278	4.891	4.891	2.29	0.343	6.675	0
ENSMUSG00000000673	Haao	107766	13.621	4.874	4.874	2.285	0.653	3.498	0
ENSMUSG00000052477	C130026I21Rik	620078	17.34	4.837	4.837	2.274	0.509	4.468	0
ENSMUSG00000070369	Itgad	381924	12.158	4.749	4.749	2.248	0.796	2.824	0.005
ENSMUSG00000117888	Gm50351	--	14.937	4.735	4.735	2.244	0.738	3.039	0.002
ENSMUSG00000037321	Tap1	21354	659.673	4.696	4.696	2.232	0.216	10.312	0
ENSMUSG00000016496	Cd274	60533	488.428	4.684	4.684	2.228	0.43	5.185	0
ENSMUSG00000026770	Il2ra	16184	16.017	4.683	4.683	2.228	0.588	3.79	0
ENSMUSG00000024164	C3	12266	1370.17	4.585	4.585	2.197	0.81	2.713	0.007
ENSMUSG00000068129	Cst7	13011	32.092	4.545	4.545	2.184	0.44	4.965	0
ENSMUSG00000049103	Ccr2	12772	53.211	4.534	4.534	2.181	0.333	6.556	0
ENSMUSG00000012428	Steap4	117167	20.558	4.398	4.398	2.137	0.647	3.302	0.001
ENSMUSG00000026009	Icos	54167	18.698	4.369	4.369	2.127	0.542	3.926	0
ENSMUSG00000064346	mt-Tw	--	63.035	4.298	4.298	2.103	0.747	2.815	0.005
ENSMUSG00000039899	Fgl2	14190	300.692	4.289	4.289	2.101	0.172	12.228	0
ENSMUSG00000027398	Il1b	16176	36.936	4.221	4.221	2.078	0.483	4.3	0
ENSMUSG00000060183	Cxcl11	56066	24.082	4.215	4.215	2.076	0.565	3.673	0
ENSMUSG00000038224	Serpinf2	18816	17.218	4.2	4.2	2.07	0.629	3.29	0.001
ENSMUSG00000035373	Ccl7	20306	10.161	4.165	4.165	2.058	0.743	2.771	0.006
ENSMUSG00000073555	Gm4951	240327	156.444	4.049	4.049	2.018	0.309	6.522	0
ENSMUSG00000040809	Chil3	12655	17.084	4.043	4.043	2.016	0.637	3.163	0.002
ENSMUSG00000022014	Epsti1	108670	53.955	3.974	3.974	1.991	0.307	6.481	0
ENSMUSG00000024338	Psmb8	16913	599.003	3.971	3.971	1.99	0.209	9.52	0
ENSMUSG00000069874	Irgm2	54396	795.443	3.946	3.946	1.98	0.381	5.197	0
ENSMUSG00000023045	Soat2	223920	10.529	3.856	3.856	1.947	0.62	3.143	0.002
ENSMUSG00000028270	Gbp2	14469	1043.84	3.844	3.844	1.943	0.387	5.014	0
ENSMUSG00000005947	Itgae	16407	16.309	3.816	3.816	1.932	0.544	3.554	0
ENSMUSG00000079017	Ifi27l2a	76933	73.225	3.761	3.761	1.911	0.494	3.869	0
ENSMUSG00000096727	Psmb9	16912	348.597	3.727	3.727	1.898	0.232	8.189	0
ENSMUSG00000027322	Siglec1	20612	55.145	3.726	3.726	1.898	0.287	6.607	0
ENSMUSG00000033770	Clcnka	12733	383.496	3.722	3.722	1.896	0.686	2.766	0.006
ENSMUSG00000035004	Igsf6	80719	52.893	3.714	3.714	1.893	0.282	6.715	0
ENSMUSG00000050296	Abca12	74591	8.597	3.713	3.713	1.892	0.623	3.039	0.002
ENSMUSG00000029526	1700123K08Rik	76658	11.259	3.67	3.67	1.876	0.58	3.236	0.001
ENSMUSG00000030142	Clec4e	56619	7.77	3.662	3.662	1.873	0.951	1.97	0.049
ENSMUSG00000030775	Trat1	77647	11.516	3.659	3.659	1.871	0.67	2.791	0.005
ENSMUSG00000043592	Unc5cl	76589	11.35	3.629	3.629	1.86	0.631	2.949	0.003
ENSMUSG00000058818	Pirb	18733	40.567	3.627	3.627	1.859	0.326	5.698	0
ENSMUSG00000031779	Ccl22	20299	29.941	3.596	3.596	1.847	0.447	4.133	0
ENSMUSG00000106547	B230303O12Rik	319739	11.025	3.595	3.595	1.846	0.628	2.941	0.003
ENSMUSG00000112148	Lilrb4a	14728	9.221	3.55	3.55	1.828	0.666	2.745	0.006
ENSMUSG00000026271	Gpr35	64095	42.109	3.536	3.536	1.822	0.419	4.347	0
ENSMUSG00000046879	Irgm1	15944	1341.75	3.489	3.489	1.803	0.256	7.029	0
ENSMUSG00000024669	Cd5	12507	15.605	3.476	3.476	1.797	0.54	3.331	0.001
ENSMUSG00000013974	Mcemp1	69189	14.176	3.443	3.443	1.784	0.863	2.066	0.039
ENSMUSG00000038521	C1s1	50908	188.944	3.441	3.441	1.783	0.452	3.945	0
ENSMUSG00000071713	Csf2rb	12983	280.327	3.424	3.424	1.775	0.262	6.769	0
ENSMUSG00000036185	Sapcd1	78376	16.956	3.403	3.403	1.767	0.482	3.665	0
ENSMUSG00000060550	H2-Q7	15018	487.927	3.38	3.38	1.757	0.407	4.314	0
ENSMUSG00000025044	Msr1	20288	31.117	3.375	3.375	1.755	0.394	4.449	0
ENSMUSG00000092219	Gm20443	--	8.961	3.369	3.369	1.752	0.705	2.486	0.013
ENSMUSG00000026536	Ifi211	381308	8.426	3.357	3.357	1.747	0.797	2.192	0.028
ENSMUSG00000026581	Sell	20343	16.723	3.356	3.356	1.747	0.691	2.527	0.011
ENSMUSG00000097415	AU020206	108167440	331.442	3.351	3.351	1.745	0.181	9.656	0
ENSMUSG00000046805	Mpeg1	17476	1904.66	3.347	3.347	1.743	0.152	11.48	0
ENSMUSG00000071068	Treml2	328833	23.087	3.336	3.336	1.738	0.382	4.55	0
ENSMUSG00000117964	Gm36043	102639821	12.99	3.325	3.325	1.733	0.627	2.763	0.006
ENSMUSG00000023931	Efhb	211482	23.904	3.322	3.322	1.732	0.648	2.674	0.007
ENSMUSG00000108993	Gm44846	--	10.818	3.302	3.302	1.723	0.598	2.884	0.004
ENSMUSG00000018920	Cxcl16	66102	158.466	3.262	3.262	1.706	0.28	6.102	0
ENSMUSG00000069516	Lyz2	17105	757.713	3.258	3.258	1.704	0.152	11.176	0
ENSMUSG00000001588	Acap1	216859	11.483	3.243	3.243	1.697	0.694	2.445	0.014
ENSMUSG00000092550	Gm20496	--	26.357	3.239	3.239	1.696	0.392	4.324	0
ENSMUSG00000001131	Timp1	21857	34.494	3.227	3.227	1.69	0.389	4.345	0
ENSMUSG00000097546	Gm26749	--	11.33	3.221	3.221	1.687	0.749	2.253	0.024
ENSMUSG00000064057	Scgb3a1	68662	16.657	3.22	3.22	1.687	0.611	2.763	0.006
ENSMUSG00000044244	Il20rb	213208	9.699	3.213	3.213	1.684	0.733	2.298	0.022
ENSMUSG00000021886	Gpr65	14744	29.684	3.177	3.177	1.668	0.474	3.518	0
ENSMUSG00000066363	Serpina3f	238393	18.537	3.157	3.157	1.659	0.78	2.128	0.033
ENSMUSG00000004552	Ctse	13034	83.127	3.139	3.139	1.65	0.326	5.067	0
ENSMUSG00000000386	Mx1	17857	17.916	3.121	3.121	1.642	0.459	3.579	0
ENSMUSG00000102715	Gm6209	621304	22.386	3.115	3.115	1.639	0.503	3.259	0.001
ENSMUSG00000022491	Glycam1	14663	7.939	3.112	3.112	1.638	0.809	2.026	0.043
ENSMUSG00000062585	Cnr2	12802	22.236	3.089	3.089	1.627	0.471	3.452	0.001
ENSMUSG00000074555	Gm10714	100038374	11.687	3.085	3.085	1.625	0.734	2.214	0.027
ENSMUSG00000105748	Gm43088	--	12.07	3.051	3.051	1.609	0.563	2.856	0.004
ENSMUSG00000067235	H2-Q10	15007	12.43	3.037	3.037	1.603	0.523	3.063	0.002
ENSMUSG00000020437	Myo1g	246177	46.882	3.031	3.031	1.6	0.347	4.615	0
ENSMUSG00000112830	Gm47765	--	13.779	3.012	3.012	1.591	0.644	2.47	0.014
ENSMUSG00000100280	Gm28417	--	11.685	3.007	3.007	1.588	0.585	2.716	0.007
ENSMUSG00000086938	4930481A15Rik	74931	15.812	3.006	3.006	1.588	0.471	3.373	0.001
ENSMUSG00000048992	Prss32	69814	9.491	3.005	3.005	1.587	0.769	2.065	0.039
ENSMUSG00000034438	Gbp8	76074	129.799	2.993	2.993	1.582	0.641	2.466	0.014
ENSMUSG00000033200	Tpsg1	26945	8.099	2.97	2.97	1.57	0.699	2.248	0.025
ENSMUSG00000087064	Sap30bpos	100503650	67.529	2.958	2.958	1.565	0.48	3.263	0.001
ENSMUSG00000018899	Irf1	16362	834.11	2.951	2.951	1.561	0.175	8.9	0
ENSMUSG00000112023	Lilr4b	14727	15.109	2.946	2.946	1.559	0.565	2.758	0.006
ENSMUSG00000025279	Dnase1l3	13421	30.816	2.926	2.926	1.549	0.36	4.303	0
ENSMUSG00000110652	Gm33023	102635769	10.945	2.922	2.922	1.547	0.72	2.148	0.032
ENSMUSG00000039720	Got1l1	76615	36.818	2.898	2.898	1.535	0.464	3.305	0.001
ENSMUSG00000036962	Cfap221	226356	18.819	2.898	2.898	1.535	0.533	2.879	0.004
ENSMUSG00000108897	Gm44861	--	46.669	2.891	2.891	1.532	0.271	5.655	0
ENSMUSG00000023153	Tmem52	69671	39.389	2.886	2.886	1.529	0.457	3.342	0.001
ENSMUSG00000027399	Il1a	16175	34.91	2.876	2.876	1.524	0.368	4.146	0
ENSMUSG00000112229	Gm48086	--	11.124	2.861	2.861	1.516	0.577	2.629	0.009
ENSMUSG00000073418	C4b	12268	4972.23	2.852	2.852	1.512	0.294	5.136	0
ENSMUSG00000114623	Gm34788	102638158	14.817	2.852	2.852	1.512	0.546	2.767	0.006
ENSMUSG00000061232	H2-K1	14972	3340.94	2.848	2.848	1.51	0.151	9.985	0
ENSMUSG00000109245	Gm44860	--	12.48	2.843	2.843	1.507	0.725	2.079	0.038
ENSMUSG00000048852	Gm12185	620913	24.906	2.842	2.842	1.507	0.539	2.794	0.005
ENSMUSG00000071714	Csf2rb2	12984	195.807	2.814	2.814	1.493	0.29	5.155	0
ENSMUSG00000002204	Napsa	16541	9.547	2.808	2.808	1.49	0.63	2.366	0.018
ENSMUSG00000000031	H19	14955	40.978	2.807	2.807	1.489	0.504	2.952	0.003
ENSMUSG00000110993	Gm47963	--	14.312	2.807	2.807	1.489	0.512	2.907	0.004
ENSMUSG00000000244	Tspan32	27027	9.593	2.769	2.769	1.47	0.558	2.636	0.008
ENSMUSG00000051984	Sec31b	240667	15.023	2.755	2.755	1.462	0.573	2.551	0.011
ENSMUSG00000100158	Gm28119	--	14.375	2.727	2.727	1.447	0.578	2.504	0.012
ENSMUSG00000055413	H2-Q5	15016	57.713	2.726	2.726	1.447	0.373	3.879	0
ENSMUSG00000021298	Gpr132	56696	8.65	2.723	2.723	1.445	0.645	2.239	0.025
ENSMUSG00000031722	Hp	15439	17.776	2.721	2.721	1.444	0.583	2.477	0.013
ENSMUSG00000029847	Slc23a4	243753	14.108	2.714	2.714	1.441	0.66	2.182	0.029
ENSMUSG00000082292	Gm12250	631323	159.393	2.701	2.701	1.434	0.555	2.581	0.01
ENSMUSG00000076609	Igkc	16071	12.579	2.699	2.699	1.433	0.657	2.179	0.029
ENSMUSG00000070031	Sp140	434484	120.855	2.697	2.697	1.432	0.225	6.355	0
ENSMUSG00000085765	Gm12333	105244611	14.043	2.692	2.692	1.428	0.549	2.603	0.009
ENSMUSG00000030742	Lat	16797	23.832	2.692	2.692	1.429	0.549	2.601	0.009
ENSMUSG00000071202	Ccdc78	381077	34.487	2.672	2.672	1.418	0.442	3.207	0.001
ENSMUSG00000070390	Nlrp1b	637515	27.243	2.667	2.667	1.415	0.356	3.971	0
ENSMUSG00000111947	Gm47438	--	13.415	2.66	2.66	1.411	0.555	2.543	0.011
ENSMUSG00000027074	Slc43a3	58207	51.066	2.656	2.656	1.409	0.334	4.218	0
ENSMUSG00000044172	Ptx4	68509	16.004	2.654	2.654	1.408	0.71	1.982	0.047
ENSMUSG00000063286	Gm8995	668139	282.584	2.646	2.646	1.404	0.219	6.414	0
ENSMUSG00000103804	Gm37062	--	13.382	2.643	2.643	1.402	0.664	2.113	0.035
ENSMUSG00000111092	Gm17875	100416022	23.545	2.638	2.638	1.4	0.357	3.923	0
ENSMUSG00000116766	Gm49702	--	43.193	2.635	2.635	1.398	0.531	2.633	0.008
ENSMUSG00000059898	Dsc3	13507	14.997	2.635	2.635	1.398	0.703	1.989	0.047
ENSMUSG00000094796	BC147527	625360	12.23	2.629	2.629	1.395	0.536	2.602	0.009
ENSMUSG00000102037	Bcl2a1a	12044	23.462	2.622	2.622	1.391	0.424	3.281	0.001
ENSMUSG00000035208	Slfn8	276950	136.127	2.619	2.619	1.389	0.262	5.307	0
ENSMUSG00000116294	Gm49415	115488533	11.802	2.615	2.615	1.387	0.545	2.543	0.011
ENSMUSG00000035383	Pmch	110312	17.619	2.604	2.604	1.381	0.424	3.256	0.001
ENSMUSG00000064280	Ccdc146	75172	49.074	2.6	2.6	1.378	0.513	2.685	0.007
ENSMUSG00000105876	Gm43572	--	10.419	2.591	2.591	1.373	0.588	2.337	0.019
ENSMUSG00000078945	Naip2	17948	120.008	2.589	2.589	1.373	0.258	5.323	0
ENSMUSG00000029182	Fam166c	75434	30.498	2.586	2.586	1.371	0.505	2.716	0.007
ENSMUSG00000026177	Slc11a1	18173	185.664	2.583	2.583	1.369	0.193	7.109	0
ENSMUSG00000024786	Majin	622554	17.854	2.552	2.552	1.351	0.524	2.577	0.01
ENSMUSG00000105284	Gm42693	--	17.893	2.543	2.543	1.347	0.546	2.466	0.014
ENSMUSG00000097593	Gm26676	102631551	15.186	2.533	2.533	1.341	0.6	2.235	0.025
ENSMUSG00000037548	H2-DMb2	15000	117.897	2.531	2.531	1.34	0.251	5.343	0
ENSMUSG00000016942	Tmprss6	71753	16.276	2.523	2.523	1.335	0.643	2.076	0.038
ENSMUSG00000116518	Gm49494	--	14.662	2.509	2.509	1.327	0.617	2.15	0.032
ENSMUSG00000000682	Cd52	23833	123.637	2.5	2.5	1.322	0.236	5.598	0
ENSMUSG00000114624	Gm48267	--	12.738	2.497	2.497	1.32	0.535	2.469	0.014
ENSMUSG00000026104	Stat1	20846	944.331	2.489	2.489	1.315	0.157	8.38	0
ENSMUSG00000046718	Bst2	69550	239.475	2.48	2.48	1.31	0.23	5.708	0
ENSMUSG00000024331	Dsc2	13506	22.209	2.478	2.478	1.309	0.427	3.066	0.002
ENSMUSG00000102801	Gm37478	--	10.6	2.477	2.477	1.308	0.577	2.269	0.023
ENSMUSG00000117980	Gm30571	102632516	41.877	2.476	2.476	1.308	0.375	3.486	0
ENSMUSG00000000791	Il12rb1	16161	174.205	2.471	2.471	1.305	0.309	4.226	0
ENSMUSG00000114253	Gm47798	--	29.289	2.469	2.469	1.304	0.415	3.143	0.002
ENSMUSG00000112121	C230072F16Rik	320784	37.271	2.462	2.462	1.3	0.544	2.389	0.017
ENSMUSG00000108341	Gm44746	--	13.018	2.457	2.457	1.297	0.512	2.53	0.011
ENSMUSG00000023052	Npff	54615	15.119	2.445	2.445	1.29	0.524	2.459	0.014
ENSMUSG00000019942	Cdk1	12534	36.549	2.428	2.428	1.28	0.517	2.473	0.013
ENSMUSG00000010136	Pifo	100503311	19.638	2.424	2.424	1.277	0.583	2.19	0.028
ENSMUSG00000029561	Oasl2	23962	403.782	2.419	2.419	1.274	0.245	5.203	0
ENSMUSG00000047798	Cd300lf	246746	145.951	2.418	2.418	1.274	0.278	4.574	0
ENSMUSG00000073405	H2-T-ps	667803	250.856	2.415	2.415	1.272	0.216	5.89	0
ENSMUSG00000030711	Sult1a1	20887	471.668	2.413	2.413	1.271	0.501	2.537	0.011
ENSMUSG00000040253	Gbp7	229900	848.653	2.397	2.397	1.262	0.315	3.999	0
ENSMUSG00000030214	Plbd1	66857	48.429	2.395	2.395	1.26	0.403	3.129	0.002
ENSMUSG00000063409	Lrrc43	381741	48.627	2.391	2.391	1.258	0.298	4.227	0
ENSMUSG00000105504	Gbp5	229898	497.431	2.389	2.389	1.257	0.369	3.406	0.001
ENSMUSG00000031995	St14	19143	73.817	2.379	2.379	1.25	0.253	4.936	0
ENSMUSG00000036896	C1qc	12262	2909.7	2.378	2.378	1.249	0.097	12.864	0
ENSMUSG00000029727	Cyp3a13	13113	17.941	2.376	2.376	1.249	0.531	2.352	0.019
ENSMUSG00000089296	Gm23205	115488985	16.138	2.363	2.363	1.241	0.419	2.965	0.003
ENSMUSG00000015314	Slamf6	30925	19.282	2.36	2.36	1.239	0.495	2.503	0.012
ENSMUSG00000024677	Ms4a6b	69774	90.411	2.35	2.35	1.233	0.208	5.915	0
ENSMUSG00000024910	Ctsw	13041	12.066	2.35	2.35	1.233	0.525	2.349	0.019
ENSMUSG00000097874	C030010L15Rik	108168293	10.806	2.341	2.341	1.227	0.517	2.373	0.018
ENSMUSG00000073409	H2-Q6	110557	328.538	2.335	2.335	1.223	0.268	4.567	0
ENSMUSG00000114018	Gm36495	102640432	16.52	2.332	2.332	1.222	0.503	2.428	0.015
ENSMUSG00000053153	Spag16	66722	60.748	2.33	2.33	1.22	0.489	2.495	0.013
ENSMUSG00000079492	Gm11127	100529082	29.162	2.328	2.328	1.219	0.426	2.864	0.004
ENSMUSG00000048070	Pirt	193003	8.826	2.327	2.327	1.219	0.572	2.131	0.033
ENSMUSG00000021176	Efcab11	78767	16.151	2.325	2.325	1.217	0.541	2.248	0.025
ENSMUSG00000019767	Ccdc170	100504234	49.637	2.322	2.322	1.215	0.536	2.269	0.023
ENSMUSG00000001281	Itgb7	16421	67.66	2.32	2.32	1.214	0.274	4.426	0
ENSMUSG00000111068	Gm35501	102639110	14.382	2.32	2.32	1.214	0.586	2.072	0.038
ENSMUSG00000027938	Creb3l4	78284	19.153	2.319	2.319	1.213	0.426	2.847	0.004
ENSMUSG00000026395	Ptprc	19264	286.011	2.311	2.311	1.209	0.178	6.801	0
ENSMUSG00000085782	Gm15624	102635553	38.11	2.31	2.31	1.208	0.357	3.379	0.001
ENSMUSG00000085081	Rptoros	319454	9.991	2.303	2.303	1.203	0.543	2.216	0.027
ENSMUSG00000026874	Hc	15139	14.872	2.297	2.297	1.2	0.476	2.522	0.012
ENSMUSG00000045842	Tgif2-ps2	634967	13.069	2.297	2.297	1.2	0.521	2.305	0.021
ENSMUSG00000105950	Gm43679	--	14.288	2.293	2.293	1.197	0.482	2.485	0.013
ENSMUSG00000113196	D230049E03Rik	320073	10.185	2.291	2.291	1.196	0.574	2.083	0.037
ENSMUSG00000067212	H2-T23	15040	361.482	2.286	2.286	1.193	0.166	7.171	0
ENSMUSG00000036905	C1qb	12260	3195.96	2.284	2.284	1.192	0.089	13.423	0
ENSMUSG00000026611	Spata17	74717	18.477	2.281	2.281	1.19	0.413	2.878	0.004
ENSMUSG00000028268	Gbp3	55932	789.065	2.275	2.275	1.186	0.297	3.998	0
ENSMUSG00000009210	Prr29	75573	14.907	2.274	2.274	1.185	0.487	2.435	0.015
ENSMUSG00000114200	Gm34721	102638071	14.576	2.27	2.27	1.182	0.496	2.385	0.017
ENSMUSG00000029859	Epha1	13835	24.066	2.266	2.266	1.18	0.389	3.035	0.002
ENSMUSG00000114709	Gm47920	--	18.166	2.262	2.262	1.178	0.462	2.549	0.011
ENSMUSG00000094282	Cfap73	546886	25.428	2.257	2.257	1.174	0.482	2.436	0.015
ENSMUSG00000098269	Mir8094	102465886	10.163	2.253	2.253	1.172	0.543	2.158	0.031
ENSMUSG00000022148	Fyb	23880	329.752	2.247	2.247	1.168	0.136	8.621	0
ENSMUSG00000033450	Tagap	72536	66.697	2.245	2.245	1.167	0.32	3.642	0
ENSMUSG00000041660	Bbox1	170442	76.849	2.245	2.245	1.166	0.452	2.579	0.01
ENSMUSG00000079652	Fam71f2	245884	18.864	2.243	2.243	1.165	0.437	2.667	0.008
ENSMUSG00000098055	Gm26947	102640832	19.832	2.227	2.227	1.155	0.516	2.241	0.025
ENSMUSG00000097140	Gm26779	102638630	18.187	2.227	2.227	1.155	0.533	2.167	0.03
ENSMUSG00000050994	Adgb	215772	41.011	2.217	2.217	1.149	0.486	2.363	0.018
ENSMUSG00000030111	A2m	232345	116.254	2.214	2.214	1.147	0.236	4.86	0
ENSMUSG00000104512	Gm37165	--	17.111	2.21	2.21	1.144	0.433	2.643	0.008
ENSMUSG00000094597	Gm4810	218298	14.36	2.21	2.21	1.144	0.558	2.05	0.04
ENSMUSG00000078920	Ifi47	15953	123.67	2.208	2.208	1.142	0.311	3.672	0
ENSMUSG00000053175	Bcl3	12051	122.324	2.205	2.205	1.141	0.34	3.351	0.001
ENSMUSG00000072663	Spef2	320277	83.068	2.204	2.204	1.14	0.341	3.341	0.001
ENSMUSG00000048520	Fbxl13	320118	16.522	2.198	2.198	1.136	0.513	2.213	0.027
ENSMUSG00000108900	Ccdc194	619297	35.736	2.197	2.197	1.135	0.574	1.977	0.048
ENSMUSG00000059060	Rad51b	19363	21.133	2.187	2.187	1.129	0.396	2.854	0.004
ENSMUSG00000090034	Gm15917	--	9.602	2.187	2.187	1.129	0.576	1.961	0.05
ENSMUSG00000070034	Sp110	109032	165.073	2.184	2.184	1.127	0.184	6.132	0
ENSMUSG00000006642	Tcf23	69852	62.612	2.184	2.184	1.127	0.374	3.014	0.003
ENSMUSG00000071347	C1qtnf9	239126	13.495	2.183	2.183	1.127	0.56	2.014	0.044
ENSMUSG00000005251	Ripk4	72388	17.49	2.177	2.177	1.122	0.431	2.602	0.009
ENSMUSG00000025573	6030468B19Rik	77727	9.534	2.177	2.177	1.123	0.572	1.961	0.05
ENSMUSG00000009246	Trpm5	56843	12.608	2.171	2.171	1.118	0.482	2.32	0.02
ENSMUSG00000023349	Clec4n	56620	46.112	2.16	2.16	1.111	0.312	3.566	0
ENSMUSG00000079547	H2-DMb1	14999	112.238	2.158	2.158	1.11	0.222	4.995	0
ENSMUSG00000073411	H2-D1	14964	2503.89	2.157	2.157	1.109	0.154	7.211	0
ENSMUSG00000037731	Themis2	230787	120.239	2.156	2.156	1.108	0.185	5.999	0
ENSMUSG00000034641	Cd300ld	217305	13.194	2.155	2.155	1.107	0.519	2.135	0.033
ENSMUSG00000070427	Il18bp	16068	151.676	2.153	2.153	1.107	0.216	5.112	0
ENSMUSG00000026012	Cd28	12487	16.533	2.151	2.151	1.105	0.516	2.143	0.032
ENSMUSG00000050157	Gm867	333670	57.631	2.147	2.147	1.102	0.469	2.348	0.019
ENSMUSG00000028463	Car9	230099	35.11	2.146	2.146	1.101	0.481	2.292	0.022
ENSMUSG00000058163	Gm5431	432555	71.197	2.144	2.144	1.1	0.238	4.621	0
ENSMUSG00000049037	Clec4a1	269799	26.126	2.14	2.14	1.097	0.348	3.154	0.002
ENSMUSG00000034422	Parp14	547253	365.563	2.137	2.137	1.096	0.211	5.197	0
ENSMUSG00000038642	Ctss	13040	7406.39	2.134	2.134	1.094	0.09	12.193	0
ENSMUSG00000050493	Fam167b	230766	41.06	2.134	2.134	1.094	0.282	3.881	0
ENSMUSG00000040829	Zmynd15	574428	22.326	2.129	2.129	1.09	0.445	2.452	0.014
ENSMUSG00000083853	Gm15696	108168270	12.655	2.129	2.129	1.09	0.536	2.032	0.042
ENSMUSG00000105852	Gm42890	--	30.565	2.126	2.126	1.088	0.505	2.154	0.031
ENSMUSG00000110146	Gm45487	--	22.526	2.125	2.125	1.088	0.415	2.62	0.009
ENSMUSG00000012519	Mlkl	74568	26.773	2.124	2.124	1.087	0.486	2.234	0.025
ENSMUSG00000117437	Gm33727	102636737	20.659	2.123	2.123	1.086	0.443	2.454	0.014
ENSMUSG00000041515	Irf8	15900	635.013	2.121	2.121	1.085	0.153	7.094	0
ENSMUSG00000102776	Gm38162	--	15.715	2.121	2.121	1.085	0.459	2.363	0.018
ENSMUSG00000079507	H2-Q1	15006	24.901	2.117	2.117	1.082	0.36	3.006	0.003
ENSMUSG00000025877	Hk3	212032	171.372	2.111	2.111	1.078	0.213	5.073	0
ENSMUSG00000029082	Bst1	12182	27.649	2.108	2.108	1.076	0.387	2.782	0.005
ENSMUSG00000036526	Card11	108723	20.576	2.107	2.107	1.075	0.422	2.545	0.011
ENSMUSG00000047369	Dnah14	240960	49.26	2.105	2.105	1.074	0.316	3.397	0.001
ENSMUSG00000085519	Gm13703	--	19.181	2.103	2.103	1.073	0.458	2.343	0.019
ENSMUSG00000069793	Slfn9	237886	111.306	2.097	2.097	1.068	0.308	3.467	0.001
ENSMUSG00000102953	Gm37019	--	16.276	2.093	2.093	1.065	0.519	2.051	0.04
ENSMUSG00000011305	Plin5	66968	50.915	2.09	2.09	1.064	0.348	3.061	0.002
ENSMUSG00000052180	Serpinb6c	97848	12.282	2.089	2.089	1.063	0.507	2.097	0.036
ENSMUSG00000032595	Cdhr4	69398	76.907	2.088	2.088	1.062	0.382	2.784	0.005
ENSMUSG00000055323	Gm9967	100038751	25.146	2.085	2.085	1.06	0.366	2.9	0.004
ENSMUSG00000000732	Icosl	50723	262.822	2.082	2.082	1.058	0.158	6.686	0
ENSMUSG00000097740	E030044B06Rik	381223	15.561	2.081	2.081	1.057	0.425	2.49	0.013
ENSMUSG00000046031	Calhm6	215900	17.566	2.077	2.077	1.054	0.481	2.192	0.028
ENSMUSG00000040345	Arhgap9	216445	77.328	2.075	2.075	1.053	0.21	5.015	0
ENSMUSG00000021281	Tnfaip2	21928	89.135	2.069	2.069	1.049	0.363	2.886	0.004
ENSMUSG00000020907	Rcvrn	19674	13.345	2.066	2.066	1.047	0.514	2.036	0.042
ENSMUSG00000042895	Abra	223513	21.498	2.064	2.064	1.046	0.411	2.546	0.011
ENSMUSG00000042333	Tnfrsf14	230979	86.055	2.063	2.063	1.045	0.251	4.158	0
ENSMUSG00000030972	Acsm5	272428	37.693	2.061	2.061	1.044	0.489	2.132	0.033
ENSMUSG00000026601	Axdnd1	77352	18.837	2.061	2.061	1.043	0.501	2.081	0.037
ENSMUSG00000030935	Acsm3	20216	18.925	2.057	2.057	1.041	0.489	2.127	0.033
ENSMUSG00000039013	Siglecf	233186	39.989	2.054	2.054	1.039	0.332	3.132	0.002
ENSMUSG00000090582	Gm17024	--	24.263	2.054	2.054	1.039	0.494	2.103	0.035
ENSMUSG00000030560	Ctsc	13032	958.939	2.053	2.053	1.038	0.137	7.552	0
ENSMUSG00000022945	Chaf1b	110749	39.966	2.049	2.049	1.035	0.406	2.553	0.011
ENSMUSG00000069830	Nlrp1a	195046	86.116	2.044	2.044	1.031	0.253	4.072	0
ENSMUSG00000051517	Arhgef39	230098	27.319	2.041	2.041	1.029	0.449	2.292	0.022
ENSMUSG00000087314	Prkag2os2	--	18.434	2.039	2.039	1.028	0.419	2.453	0.014
ENSMUSG00000043157	Arl11	219144	32.535	2.038	2.038	1.027	0.353	2.913	0.004
ENSMUSG00000052760	A630001G21Rik	319997	35.895	2.038	2.038	1.027	0.368	2.794	0.005
ENSMUSG00000029605	Oas1b	23961	24.313	2.038	2.038	1.027	0.418	2.456	0.014
ENSMUSG00000085055	Gm15958	100503546	20.576	2.033	2.033	1.024	0.391	2.618	0.009
ENSMUSG00000035493	Tgfbi	21810	374.17	2.032	2.032	1.023	0.168	6.097	0
ENSMUSG00000114369	Gm41077	105245650	16.781	2.03	2.03	1.021	0.429	2.383	0.017
ENSMUSG00000017830	Dhx58	80861	79.966	2.008	2.008	1.006	0.329	3.056	0.002
ENSMUSG00000003283	Hck	15162	196.732	2.005	2.005	1.004	0.165	6.089	0
ENSMUSG00000024339	Tap2	21355	1088.88	2.004	2.004	1.003	0.14	7.146	0
ENSMUSG00000056174	Col8a2	329941	187.863	2.004	2.004	1.003	0.239	4.199	0
ENSMUSG00000104018	4833412K13Rik	74607	17.854	2.002	2.002	1.001	0.501	2.001	0.045
ENSMUSG00000035394	Cfap53	74453	25.624	2	2	1	0.461	2.171	0.03
ENSMUSG00000020932	Gfap	14580	16556.6	1.999	1.999	0.999	0.152	6.582	0
ENSMUSG00000033538	Casp4	12363	34.669	1.996	1.996	0.997	0.321	3.104	0.002
ENSMUSG00000000958	Slc7a7	20540	187.915	1.993	1.993	0.995	0.167	5.968	0
ENSMUSG00000059854	Hydin	244653	115.81	1.99	1.99	0.993	0.349	2.842	0.004
ENSMUSG00000030745	Il21r	60504	114.684	1.987	1.987	0.991	0.238	4.165	0
ENSMUSG00000033880	Lgals3bp	19039	1607.5	1.985	1.985	0.989	0.167	5.931	0
ENSMUSG00000033220	Rac2	19354	345.487	1.983	1.983	0.988	0.174	5.673	0
ENSMUSG00000038147	Cd84	12523	128.695	1.98	1.98	0.985	0.2	4.924	0
ENSMUSG00000022388	Ttll8	239591	54.992	1.98	1.98	0.986	0.32	3.078	0.002
ENSMUSG00000017697	Ada	11486	38.006	1.979	1.979	0.985	0.4	2.464	0.014
ENSMUSG00000029343	Crybb1	12960	249.378	1.978	1.978	0.984	0.206	4.786	0
ENSMUSG00000027579	Srms	20811	22.861	1.977	1.977	0.983	0.379	2.595	0.009
ENSMUSG00000068105	Tnfrsf13c	72049	21.904	1.975	1.975	0.982	0.414	2.371	0.018
ENSMUSG00000029005	Draxin	70433	95.04	1.97	1.97	0.978	0.348	2.813	0.005
ENSMUSG00000092210	A930009A15Rik	77798	15.531	1.969	1.969	0.977	0.465	2.101	0.036
ENSMUSG00000056737	Capg	12332	167.999	1.967	1.967	0.976	0.221	4.424	0
ENSMUSG00000032783	Troap	78733	17.506	1.966	1.966	0.975	0.492	1.981	0.048
ENSMUSG00000026683	Nuf2	66977	150.037	1.962	1.962	0.972	0.321	3.025	0.002
ENSMUSG00000056498	Tmem154	320782	27.187	1.959	1.959	0.97	0.425	2.284	0.022
ENSMUSG00000025017	Pik3ap1	83490	461.975	1.957	1.957	0.968	0.163	5.945	0
ENSMUSG00000037921	Ddx60	234311	51.081	1.957	1.957	0.969	0.384	2.52	0.012
ENSMUSG00000003882	Il7r	16197	92.714	1.956	1.956	0.968	0.204	4.734	0
ENSMUSG00000079051	Vinac1	668894	15.034	1.953	1.953	0.965	0.487	1.984	0.047
ENSMUSG00000108825	Gm45838	--	16.766	1.946	1.946	0.961	0.471	2.038	0.042
ENSMUSG00000039798	2600006K01Rik	70319	20.259	1.943	1.943	0.958	0.389	2.461	0.014
ENSMUSG00000051965	Nanos2	378430	22.276	1.943	1.943	0.958	0.399	2.404	0.016
ENSMUSG00000030966	Trim21	20821	270.189	1.94	1.94	0.956	0.168	5.705	0
ENSMUSG00000111971	Gm48678	--	32.114	1.932	1.932	0.95	0.419	2.266	0.023
ENSMUSG00000106099	Gm42664	--	32.519	1.93	1.93	0.949	0.427	2.221	0.026
ENSMUSG00000089997	1810020O05Rik	613264	108.635	1.928	1.928	0.947	0.375	2.529	0.011
ENSMUSG00000024175	Tekt4	71840	63.312	1.928	1.928	0.947	0.399	2.373	0.018
ENSMUSG00000040935	Padi6	242726	15.855	1.927	1.927	0.946	0.429	2.205	0.027
ENSMUSG00000021423	Ly86	17084	591.3	1.924	1.924	0.944	0.135	6.977	0
ENSMUSG00000047407	Tgif1	21815	96.231	1.924	1.924	0.944	0.22	4.289	0
ENSMUSG00000039232	Stx11	74732	18.988	1.923	1.923	0.943	0.439	2.15	0.032
ENSMUSG00000023224	Serping1	12258	566.061	1.921	1.921	0.942	0.167	5.639	0
ENSMUSG00000102602	A930004J17Rik	319635	71.258	1.919	1.919	0.94	0.256	3.672	0
ENSMUSG00000000290	Itgb2	16414	551.897	1.918	1.918	0.94	0.15	6.274	0
ENSMUSG00000001672	Marveld3	73608	36.879	1.915	1.915	0.937	0.395	2.375	0.018
ENSMUSG00000086266	Igf2os	111975	24.41	1.914	1.914	0.936	0.423	2.215	0.027
ENSMUSG00000056888	Glipr1	73690	46.835	1.907	1.907	0.931	0.277	3.364	0.001
ENSMUSG00000104904	9330198I05Rik	77560	13.755	1.907	1.907	0.932	0.462	2.015	0.044
ENSMUSG00000006649	Nphs1	54631	141.002	1.906	1.906	0.931	0.276	3.37	0.001
ENSMUSG00000029298	Gbp9	236573	618.293	1.904	1.904	0.929	0.171	5.434	0
ENSMUSG00000040061	Plcb2	18796	209.017	1.9	1.9	0.926	0.182	5.087	0
ENSMUSG00000072620	Slfn2	20556	142.999	1.892	1.892	0.92	0.226	4.065	0
ENSMUSG00000035929	H2-Q4	15015	144.133	1.888	1.888	0.917	0.269	3.407	0.001
ENSMUSG00000086826	Gm11739	--	22.286	1.888	1.888	0.917	0.421	2.177	0.03
ENSMUSG00000066178	6030445D17Rik	320133	15.544	1.885	1.885	0.915	0.449	2.037	0.042
ENSMUSG00000031786	Drc7	330830	142.285	1.883	1.883	0.913	0.347	2.632	0.008
ENSMUSG00000104213	Ighd	380797	36.559	1.882	1.882	0.912	0.319	2.856	0.004
ENSMUSG00000036887	C1qa	12259	4868.83	1.881	1.881	0.912	0.081	11.22	0
ENSMUSG00000070327	Rnf213	672511	725.655	1.879	1.879	0.91	0.315	2.888	0.004
ENSMUSG00000067714	Lpar5	381810	41.967	1.879	1.879	0.91	0.347	2.625	0.009
ENSMUSG00000000562	Adora3	11542	59.562	1.878	1.878	0.909	0.238	3.814	0
ENSMUSG00000026414	Tnnt2	21956	32.158	1.876	1.876	0.908	0.431	2.107	0.035
ENSMUSG00000025196	Cpn1	93721	29.596	1.873	1.873	0.905	0.402	2.251	0.024
ENSMUSG00000026979	Psd4	215632	106.284	1.866	1.866	0.9	0.223	4.037	0
ENSMUSG00000033952	Aspm	12316	66.738	1.866	1.866	0.9	0.428	2.104	0.035
ENSMUSG00000047180	Neurl3	214854	41.262	1.864	1.864	0.898	0.418	2.146	0.032
ENSMUSG00000036944	Tmem71	213068	28.496	1.864	1.864	0.898	0.439	2.047	0.041
ENSMUSG00000075437	Gm11681	100038732	32.727	1.863	1.863	0.898	0.442	2.03	0.042
ENSMUSG00000020904	Cfap52	71860	75.949	1.863	1.863	0.898	0.456	1.97	0.049
ENSMUSG00000021624	Cd180	17079	180.365	1.86	1.86	0.895	0.263	3.399	0.001
ENSMUSG00000027875	Hmgcs2	15360	721.654	1.855	1.855	0.892	0.309	2.884	0.004
ENSMUSG00000043085	Tmem82	213989	24.469	1.853	1.853	0.89	0.398	2.236	0.025
ENSMUSG00000028076	Cd1d1	12479	35.236	1.853	1.853	0.89	0.422	2.109	0.035
ENSMUSG00000015950	Ncf1	17969	881.277	1.852	1.852	0.889	0.128	6.957	0
ENSMUSG00000078942	Naip6	17952	22.453	1.849	1.849	0.887	0.421	2.105	0.035
ENSMUSG00000045322	Tlr9	81897	136.66	1.848	1.848	0.886	0.183	4.845	0
ENSMUSG00000074170	Plekhf1	72287	167.28	1.847	1.847	0.886	0.282	3.139	0.002
ENSMUSG00000028862	Map3k6	53608	190.793	1.837	1.837	0.877	0.319	2.75	0.006
ENSMUSG00000022952	Runx1	12394	139.424	1.832	1.832	0.874	0.197	4.443	0
ENSMUSG00000048617	Rtbdn	234542	47.315	1.832	1.832	0.873	0.377	2.314	0.021
ENSMUSG00000074971	Fibin	67606	121.158	1.831	1.831	0.872	0.203	4.295	0
ENSMUSG00000108841	Frmpd2	268729	112.484	1.83	1.83	0.872	0.344	2.535	0.011
ENSMUSG00000020808	Pimreg	109212	38.151	1.83	1.83	0.872	0.36	2.419	0.016
ENSMUSG00000071715	Ncf4	17972	108.319	1.825	1.825	0.868	0.219	3.97	0
ENSMUSG00000075225	Ccdc162	75973	87.914	1.825	1.825	0.868	0.323	2.69	0.007
ENSMUSG00000066975	Cryba4	12959	29	1.823	1.823	0.866	0.369	2.349	0.019
ENSMUSG00000013483	Card14	170720	23.301	1.823	1.823	0.866	0.402	2.154	0.031
ENSMUSG00000105218	Gm38413	330133	106.63	1.82	1.82	0.864	0.26	3.324	0.001
ENSMUSG00000019992	Mtfr2	71804	20.306	1.819	1.819	0.863	0.391	2.205	0.027
ENSMUSG00000022906	Parp9	80285	328.689	1.817	1.817	0.862	0.178	4.854	0
ENSMUSG00000020641	Rsad2	58185	136.929	1.816	1.816	0.86	0.301	2.86	0.004
ENSMUSG00000105843	Gm19439	105244487	78.799	1.815	1.815	0.86	0.404	2.128	0.033
ENSMUSG00000074896	Ifit3	15959	858.906	1.813	1.813	0.858	0.174	4.939	0
ENSMUSG00000037627	Rgs22	626596	97.368	1.811	1.811	0.857	0.363	2.364	0.018
ENSMUSG00000020143	Dock2	94176	440.523	1.81	1.81	0.856	0.182	4.696	0
ENSMUSG00000022575	Gsdmd	69146	204.922	1.809	1.809	0.855	0.171	5	0
ENSMUSG00000024672	Ms4a7	109225	24.876	1.808	1.808	0.854	0.392	2.176	0.03
ENSMUSG00000115422	4930452G13Rik	73989	23.474	1.805	1.805	0.852	0.364	2.345	0.019
ENSMUSG00000039853	Trim14	74735	47.425	1.804	1.804	0.851	0.32	2.656	0.008
ENSMUSG00000026548	Slamf9	98365	39.325	1.8	1.8	0.848	0.388	2.186	0.029
ENSMUSG00000021697	Depdc1b	218581	21.704	1.8	1.8	0.848	0.407	2.084	0.037
ENSMUSG00000097592	4930500F10Rik	102636338	24.665	1.799	1.799	0.848	0.426	1.991	0.046
ENSMUSG00000056130	Ticam2	225471	52.446	1.795	1.795	0.844	0.258	3.269	0.001
ENSMUSG00000035179	Ppp1r32	67752	126.869	1.794	1.794	0.843	0.378	2.23	0.026
ENSMUSG00000112381	Gm8170	666571	19.002	1.79	1.79	0.84	0.41	2.048	0.041
ENSMUSG00000043913	Ccdc60	269693	70.238	1.789	1.789	0.839	0.279	3.004	0.003
ENSMUSG00000026829	Gbgt1	227671	80.922	1.788	1.788	0.838	0.319	2.628	0.009
ENSMUSG00000071392	Ect2l	100045792	27.518	1.786	1.786	0.837	0.385	2.173	0.03
ENSMUSG00000114148	Gm47701	--	17.895	1.786	1.786	0.837	0.426	1.965	0.049
ENSMUSG00000091177	Gm15494	--	67.929	1.785	1.785	0.836	0.265	3.155	0.002
ENSMUSG00000051074	4930579K19Rik	75881	34.161	1.784	1.784	0.835	0.338	2.473	0.013
ENSMUSG00000015957	Wnt11	22411	24.846	1.784	1.784	0.835	0.409	2.044	0.041
ENSMUSG00000005763	Cd247	12503	25.913	1.782	1.782	0.833	0.364	2.287	0.022
ENSMUSG00000037860	Aim2	383619	144.502	1.781	1.781	0.832	0.197	4.217	0
ENSMUSG00000031838	Ifi30	65972	373.563	1.776	1.776	0.829	0.126	6.601	0
ENSMUSG00000109198	D7Bwg0826e	52819	23.905	1.776	1.776	0.829	0.394	2.104	0.035
ENSMUSG00000071637	Cebpd	12609	350.242	1.775	1.775	0.828	0.251	3.302	0.001
ENSMUSG00000042351	Grap2	17444	37.432	1.775	1.775	0.828	0.319	2.6	0.009
ENSMUSG00000050335	Lgals3	16854	66.449	1.775	1.775	0.828	0.369	2.243	0.025
ENSMUSG00000040663	Clcf1	56708	27.766	1.771	1.771	0.825	0.377	2.185	0.029
ENSMUSG00000056972	Magel2	27385	46.779	1.766	1.766	0.82	0.274	2.992	0.003
ENSMUSG00000040966	Slc22a2	20518	41.807	1.765	1.765	0.82	0.311	2.638	0.008
ENSMUSG00000079110	Capn3	12335	78.275	1.762	1.762	0.817	0.221	3.697	0
ENSMUSG00000023084	Lrrc71	74485	76.731	1.759	1.759	0.814	0.311	2.617	0.009
ENSMUSG00000024972	Lgals12	56072	40.995	1.758	1.758	0.814	0.346	2.349	0.019
ENSMUSG00000041538	H2-Ob	15002	329.953	1.757	1.757	0.813	0.145	5.59	0
ENSMUSG00000007035	Msh5	17687	110.387	1.757	1.757	0.813	0.197	4.131	0
ENSMUSG00000060268	Armh1	381544	29.352	1.756	1.756	0.813	0.402	2.019	0.044
ENSMUSG00000039545	Flicr	78185	24.343	1.751	1.751	0.808	0.387	2.091	0.037
ENSMUSG00000091345	Col6a5	665033	61.858	1.75	1.75	0.808	0.392	2.058	0.04
ENSMUSG00000025407	Gli1	14632	279.015	1.749	1.749	0.807	0.194	4.163	0
ENSMUSG00000037944	Ccr7	12775	29.861	1.749	1.749	0.806	0.329	2.448	0.014
ENSMUSG00000065126	Snord104	100216537	33.514	1.747	1.747	0.805	0.347	2.316	0.021
ENSMUSG00000040613	Apobec1	11810	149.013	1.744	1.744	0.803	0.159	5.041	0
ENSMUSG00000034786	Gpsm3	106512	133.895	1.743	1.743	0.801	0.166	4.823	0
ENSMUSG00000025492	Ifitm3	66141	721.599	1.742	1.742	0.801	0.171	4.69	0
ENSMUSG00000078153	Psme2b	621823	65.86	1.742	1.742	0.801	0.23	3.483	0
ENSMUSG00000106025	Gm42940	--	42.989	1.742	1.742	0.801	0.332	2.412	0.016
ENSMUSG00000102411	Gm36936	--	31.787	1.74	1.74	0.799	0.31	2.581	0.01
ENSMUSG00000047259	Mc4r	17202	71.942	1.74	1.74	0.799	0.321	2.489	0.013
ENSMUSG00000104093	A330015K06Rik	102637797	69.873	1.74	1.74	0.799	0.323	2.475	0.013
ENSMUSG00000015947	Fcgr1	14129	414.312	1.739	1.739	0.799	0.139	5.733	0
ENSMUSG00000030124	Lag3	16768	425.413	1.738	1.738	0.798	0.149	5.336	0
ENSMUSG00000060791	Gmfg	63986	95.206	1.737	1.737	0.796	0.201	3.964	0
ENSMUSG00000039699	Batf2	74481	88.327	1.737	1.737	0.797	0.211	3.769	0
ENSMUSG00000086124	A530076I17Rik	320367	23.127	1.736	1.736	0.796	0.366	2.172	0.03
ENSMUSG00000044786	Zfp36	22695	463.007	1.736	1.736	0.796	0.373	2.136	0.033
ENSMUSG00000109733	Gm33940	102637028	92.915	1.73	1.73	0.791	0.272	2.904	0.004
ENSMUSG00000074342	I830077J02Rik	433638	124.829	1.729	1.729	0.79	0.2	3.947	0
ENSMUSG00000110366	Gm45885	--	28.453	1.729	1.729	0.79	0.341	2.318	0.02
ENSMUSG00000043262	Uevld	54122	295.607	1.728	1.728	0.789	0.148	5.325	0
ENSMUSG00000031103	Elf4	56501	126.696	1.728	1.728	0.789	0.218	3.613	0
ENSMUSG00000079484	Phyhd1	227696	70.872	1.727	1.727	0.788	0.302	2.609	0.009
ENSMUSG00000024397	Aif1	11629	496.89	1.725	1.725	0.787	0.109	7.25	0
ENSMUSG00000027995	Tlr2	24088	117.407	1.725	1.725	0.787	0.233	3.377	0.001
ENSMUSG00000060802	B2m	12010	6662.23	1.723	1.723	0.785	0.113	6.932	0
ENSMUSG00000068428	Gmnc	239789	34.631	1.723	1.723	0.785	0.299	2.62	0.009
ENSMUSG00000086509	Nkx2-2os	100313531	42.103	1.721	1.721	0.783	0.323	2.425	0.015
ENSMUSG00000066196	Spag8	433700	74.303	1.719	1.719	0.782	0.29	2.694	0.007
ENSMUSG00000057280	Musk	18198	78.497	1.716	1.716	0.779	0.264	2.953	0.003
ENSMUSG00000057143	Trim12c	319236	35.712	1.716	1.716	0.779	0.376	2.072	0.038
ENSMUSG00000037095	Lrg1	76905	276.423	1.714	1.714	0.777	0.274	2.832	0.005
ENSMUSG00000023249	Parp3	235587	370.67	1.712	1.712	0.776	0.124	6.279	0
ENSMUSG00000048572	Tmem252	226040	99.1	1.712	1.712	0.776	0.308	2.516	0.012
ENSMUSG00000042677	Zc3h12a	230738	67.036	1.708	1.708	0.772	0.255	3.031	0.002
ENSMUSG00000062545	Tlr12	384059	91.1	1.708	1.708	0.772	0.261	2.956	0.003
ENSMUSG00000028307	Aldob	230163	47.167	1.708	1.708	0.772	0.329	2.345	0.019
ENSMUSG00000045106	Ccdc73	211936	24.91	1.708	1.708	0.772	0.369	2.09	0.037
ENSMUSG00000042567	Nek10	674895	111.701	1.707	1.707	0.771	0.318	2.425	0.015
ENSMUSG00000109244	Gm44751	--	54.139	1.706	1.706	0.77	0.272	2.835	0.005
ENSMUSG00000026630	Batf3	381319	28.724	1.705	1.705	0.77	0.344	2.236	0.025
ENSMUSG00000035298	Klhl35	72184	61.186	1.704	1.704	0.769	0.285	2.697	0.007
ENSMUSG00000020295	Hbq1a	216635	45.735	1.704	1.704	0.769	0.293	2.624	0.009
ENSMUSG00000024013	Fgd2	26382	403.253	1.7	1.7	0.766	0.13	5.874	0
ENSMUSG00000008845	Cd163	93671	162.916	1.699	1.699	0.765	0.173	4.43	0
ENSMUSG00000032596	Uba7	74153	266.141	1.699	1.699	0.765	0.18	4.248	0
ENSMUSG00000037318	Traf3ip3	215243	55.821	1.699	1.699	0.765	0.321	2.381	0.017
ENSMUSG00000071033	Gm10308	100303741	44.793	1.698	1.698	0.764	0.308	2.483	0.013
ENSMUSG00000036768	Kif15	209737	35.248	1.697	1.697	0.763	0.379	2.014	0.044
ENSMUSG00000043953	Ccrl2	54199	73.375	1.693	1.693	0.76	0.238	3.193	0.001
ENSMUSG00000040084	Bub1b	12236	49.715	1.693	1.693	0.759	0.312	2.431	0.015
ENSMUSG00000103697	Gm38020	--	120.544	1.692	1.692	0.759	0.332	2.287	0.022
ENSMUSG00000032218	Ccnb2	12442	58.926	1.691	1.691	0.758	0.293	2.586	0.01
ENSMUSG00000028378	Ptgr1	67103	77.44	1.688	1.688	0.755	0.215	3.505	0
ENSMUSG00000005107	Slc2a9	117591	67.818	1.686	1.686	0.754	0.261	2.89	0.004
ENSMUSG00000042349	Ikbke	56489	71.402	1.686	1.686	0.753	0.281	2.681	0.007
ENSMUSG00000109370	Gm44675	--	64.019	1.686	1.686	0.754	0.303	2.491	0.013
ENSMUSG00000046186	Cd109	235505	96.853	1.686	1.686	0.754	0.318	2.372	0.018
ENSMUSG00000057596	Trim30d	209387	66.191	1.685	1.685	0.752	0.315	2.386	0.017
ENSMUSG00000054626	Xlr	22441	47.53	1.683	1.683	0.751	0.313	2.404	0.016
ENSMUSG00000027654	Fam83d	71878	62.539	1.683	1.683	0.751	0.362	2.076	0.038
ENSMUSG00000090919	Pabpc4l	241989	46.384	1.681	1.681	0.749	0.301	2.491	0.013
ENSMUSG00000038213	Tapbpl	213233	704.576	1.68	1.68	0.748	0.104	7.204	0
ENSMUSG00000026051	Ecrg4	78896	76.398	1.678	1.678	0.747	0.369	2.026	0.043
ENSMUSG00000021998	Lcp1	18826	866.575	1.676	1.676	0.745	0.144	5.19	0
ENSMUSG00000036875	Dna2	327762	73.89	1.676	1.676	0.745	0.229	3.251	0.001
ENSMUSG00000053861	Gm9925	433202	60.123	1.676	1.676	0.745	0.286	2.607	0.009
ENSMUSG00000024300	Myo1f	17916	331.647	1.675	1.675	0.744	0.146	5.099	0
ENSMUSG00000039457	Ppl	19041	58.302	1.674	1.674	0.743	0.247	3.009	0.003
ENSMUSG00000042622	Maff	17133	106.941	1.673	1.673	0.743	0.307	2.418	0.016
ENSMUSG00000020399	Havcr2	171285	430.924	1.672	1.672	0.742	0.141	5.277	0
ENSMUSG00000001827	Folr1	14275	30.618	1.67	1.67	0.739	0.329	2.249	0.024
ENSMUSG00000036908	Unc93b1	54445	1224.81	1.669	1.669	0.739	0.115	6.413	0
ENSMUSG00000015451	C4a	625018	358	1.669	1.669	0.739	0.171	4.322	0
ENSMUSG00000037405	Icam1	15894	306.211	1.668	1.668	0.738	0.199	3.705	0
ENSMUSG00000048534	Jaml	270152	66.892	1.668	1.668	0.738	0.253	2.919	0.004
ENSMUSG00000024778	Fas	14102	97.695	1.667	1.667	0.737	0.277	2.663	0.008
ENSMUSG00000113425	Gm48653	--	62.848	1.667	1.667	0.737	0.291	2.534	0.011
ENSMUSG00000000628	Hk2	15277	350.894	1.666	1.666	0.736	0.158	4.648	0
ENSMUSG00000022622	Acr	11434	69.875	1.666	1.666	0.736	0.244	3.02	0.003
ENSMUSG00000113052	Gm31513	102633763	39.127	1.665	1.665	0.735	0.288	2.557	0.011
ENSMUSG00000073125	Xlr3b	574437	103.676	1.665	1.665	0.736	0.357	2.059	0.04
ENSMUSG00000024965	Fermt3	108101	457.234	1.663	1.663	0.734	0.141	5.211	0
ENSMUSG00000096929	A330023F24Rik	320977	1200.56	1.663	1.663	0.734	0.296	2.476	0.013
ENSMUSG00000097494	4933406C10Rik	74076	51.224	1.663	1.663	0.734	0.31	2.37	0.018
ENSMUSG00000029490	Mfsd7a	243197	125.813	1.662	1.662	0.733	0.23	3.179	0.001
ENSMUSG00000075463	4930594M22Rik	105245866	60.519	1.662	1.662	0.733	0.256	2.86	0.004
ENSMUSG00000025498	Irf7	54123	245.46	1.662	1.662	0.733	0.29	2.527	0.012
ENSMUSG00000021223	Papln	170721	117.879	1.66	1.66	0.731	0.23	3.175	0.001
ENSMUSG00000039963	Ccdc40	207607	168.715	1.657	1.657	0.729	0.33	2.209	0.027
ENSMUSG00000001119	Col6a1	12833	4337.91	1.656	1.656	0.728	0.23	3.168	0.002
ENSMUSG00000002668	Dennd1c	70785	82.143	1.656	1.656	0.728	0.264	2.756	0.006
ENSMUSG00000096140	Ankrd66	100043332	40.802	1.655	1.655	0.727	0.327	2.225	0.026
ENSMUSG00000049687	Pheta2	338368	31.298	1.653	1.653	0.726	0.302	2.405	0.016
ENSMUSG00000085887	Arhgap27os3	653030	32.389	1.652	1.652	0.725	0.32	2.265	0.024
ENSMUSG00000019122	Ccl9	20308	60.883	1.651	1.651	0.723	0.233	3.098	0.002
ENSMUSG00000026728	Vim	22352	2523.8	1.65	1.65	0.723	0.126	5.748	0
ENSMUSG00000000409	Lck	16818	110.89	1.649	1.649	0.722	0.21	3.446	0.001
ENSMUSG00000063605	Ccdc102a	234582	163.909	1.647	1.647	0.72	0.174	4.13	0
ENSMUSG00000031209	Heph	15203	371.157	1.647	1.647	0.72	0.188	3.84	0
ENSMUSG00000055994	Nod2	257632	77.541	1.643	1.643	0.716	0.307	2.334	0.02
ENSMUSG00000029026	Trp73	22062	77.337	1.643	1.643	0.717	0.347	2.067	0.039
ENSMUSG00000002325	Irf9	16391	783.435	1.64	1.64	0.714	0.144	4.962	0
ENSMUSG00000054901	Arhgef33	381112	76.369	1.639	1.639	0.713	0.303	2.354	0.019
ENSMUSG00000047394	Odf3b	70113	109.407	1.637	1.637	0.711	0.319	2.227	0.026
ENSMUSG00000027078	Ube2l6	56791	499.76	1.636	1.636	0.71	0.159	4.469	0
ENSMUSG00000030921	Trim30a	20128	224.146	1.636	1.636	0.71	0.193	3.685	0
ENSMUSG00000110138	4831440D22Rik	320798	58.442	1.635	1.635	0.709	0.251	2.821	0.005
ENSMUSG00000008307	1700109H08Rik	77036	51.884	1.635	1.635	0.709	0.286	2.477	0.013
ENSMUSG00000054520	Sh3bp2	24055	218.008	1.634	1.634	0.708	0.167	4.236	0
ENSMUSG00000113688	A930027P06Rik	399619	34.015	1.634	1.634	0.709	0.334	2.119	0.034
ENSMUSG00000020963	Tshr	22095	55.991	1.633	1.633	0.708	0.288	2.455	0.014
ENSMUSG00000032089	Il10ra	16154	690.291	1.632	1.632	0.706	0.13	5.44	0
ENSMUSG00000018654	Ikzf1	22778	408.982	1.632	1.632	0.707	0.174	4.053	0
ENSMUSG00000054659	Pm20d2	242377	147.258	1.631	1.631	0.706	0.19	3.71	0
ENSMUSG00000071398	2410004P03Rik	73667	158.437	1.631	1.631	0.706	0.345	2.048	0.041
ENSMUSG00000024885	Aldh3b1	67689	180.514	1.63	1.63	0.705	0.208	3.386	0.001
ENSMUSG00000028965	Tnfrsf9	21942	28.594	1.629	1.629	0.704	0.324	2.173	0.03
ENSMUSG00000057457	Phex	18675	55.69	1.629	1.629	0.704	0.344	2.045	0.041
ENSMUSG00000034947	Tmem106a	217203	88.95	1.628	1.628	0.703	0.209	3.364	0.001
ENSMUSG00000044811	Cd300c2	140497	173.286	1.627	1.627	0.703	0.188	3.745	0
ENSMUSG00000020892	Aloxe3	23801	248.365	1.624	1.624	0.7	0.15	4.66	0
ENSMUSG00000035692	Isg15	100038882	107.171	1.623	1.623	0.699	0.333	2.096	0.036
ENSMUSG00000046056	Sbsn	282619	102.776	1.622	1.622	0.698	0.297	2.352	0.019
ENSMUSG00000097309	Gm17249	102637873	32.996	1.622	1.622	0.698	0.313	2.232	0.026
ENSMUSG00000004098	Col5a3	53867	143.154	1.621	1.621	0.697	0.277	2.514	0.012
ENSMUSG00000114271	Gm32224	102634702	48.195	1.619	1.619	0.695	0.336	2.066	0.039
ENSMUSG00000057137	Tmem140	68487	167.355	1.618	1.618	0.694	0.177	3.93	0
ENSMUSG00000031304	Il2rg	16186	66.829	1.618	1.618	0.694	0.283	2.45	0.014
ENSMUSG00000085054	Gm15834	100504455	27.498	1.618	1.618	0.694	0.338	2.054	0.04
ENSMUSG00000047021	Cfap65	241116	371.428	1.617	1.617	0.693	0.164	4.217	0
ENSMUSG00000030793	Pycard	66824	207.09	1.615	1.615	0.691	0.152	4.541	0
ENSMUSG00000063268	Parp10	671535	216.24	1.615	1.615	0.691	0.192	3.608	0
ENSMUSG00000070337	Gpr179	217143	33.926	1.615	1.615	0.692	0.32	2.163	0.031
ENSMUSG00000073077	Cfap47	636104	38.557	1.614	1.614	0.69	0.289	2.393	0.017
ENSMUSG00000040701	Ap1g2	11766	256.939	1.611	1.611	0.688	0.196	3.514	0
ENSMUSG00000020831	0610010K14Rik	104457	33.84	1.61	1.61	0.687	0.339	2.027	0.043
ENSMUSG00000032000	Birc3	11796	170.455	1.608	1.608	0.686	0.153	4.471	0
ENSMUSG00000038507	Parp12	243771	521.558	1.608	1.608	0.685	0.162	4.243	0
ENSMUSG00000107451	Gm44421	--	132.126	1.607	1.607	0.684	0.223	3.061	0.002
ENSMUSG00000041809	Efhc1	71877	59.462	1.607	1.607	0.684	0.289	2.368	0.018
ENSMUSG00000015355	Cd48	12506	62.646	1.605	1.605	0.682	0.249	2.741	0.006
ENSMUSG00000086308	G630016G05Rik	108168785	119.117	1.604	1.604	0.682	0.192	3.548	0
ENSMUSG00000068151	A230006K03Rik	27493	108.382	1.604	1.604	0.681	0.203	3.363	0.001
ENSMUSG00000031351	Zfp185	22673	93.692	1.603	1.603	0.681	0.212	3.211	0.001
ENSMUSG00000026875	Traf1	22029	59.145	1.603	1.603	0.681	0.279	2.441	0.015
ENSMUSG00000038763	Alpk3	116904	54.385	1.601	1.601	0.679	0.317	2.139	0.032
ENSMUSG00000115767	Gm10366	100126033	26.99	1.6	1.6	0.678	0.338	2.009	0.045
ENSMUSG00000117069	Gm49894	115488764	42.967	1.598	1.598	0.676	0.292	2.314	0.021
ENSMUSG00000116305	Lncppara	102800312	161.55	1.597	1.597	0.675	0.237	2.846	0.004
ENSMUSG00000023341	Mx2	17858	80.309	1.597	1.597	0.675	0.265	2.551	0.011
ENSMUSG00000022901	Cd86	12524	126.382	1.596	1.596	0.674	0.202	3.339	0.001
ENSMUSG00000045813	Gm9801	330552	75.508	1.594	1.594	0.673	0.254	2.65	0.008
ENSMUSG00000052160	Pld4	104759	903.689	1.593	1.593	0.672	0.095	7.095	0
ENSMUSG00000111496	Gm47483	--	48.269	1.593	1.593	0.672	0.31	2.17	0.03
ENSMUSG00000069892	9930111J21Rik2	245240	164.478	1.592	1.592	0.671	0.204	3.294	0.001
ENSMUSG00000041736	Tspo	12257	331.118	1.592	1.592	0.671	0.204	3.293	0.001
ENSMUSG00000024679	Ms4a6d	68774	99.895	1.591	1.591	0.67	0.222	3.019	0.003
ENSMUSG00000026837	Col5a1	12831	847.101	1.59	1.59	0.669	0.302	2.215	0.027
ENSMUSG00000016206	H2-M3	14991	240.907	1.588	1.588	0.668	0.153	4.35	0
ENSMUSG00000030107	Usp18	24110	66.547	1.588	1.588	0.668	0.301	2.215	0.027
ENSMUSG00000114780	AI197445	105120	46.067	1.586	1.586	0.665	0.319	2.085	0.037
ENSMUSG00000096971	4930556M19Rik	75259	31.445	1.584	1.584	0.664	0.315	2.11	0.035
ENSMUSG00000002699	Lcp2	16822	278.924	1.58	1.58	0.66	0.188	3.515	0
ENSMUSG00000070780	Rbm47	245945	46.231	1.58	1.58	0.66	0.315	2.091	0.037
ENSMUSG00000021091	Serpina3n	20716	1094.43	1.578	1.578	0.658	0.113	5.832	0
ENSMUSG00000068699	Flnc	68794	190.061	1.578	1.578	0.658	0.218	3.014	0.003
ENSMUSG00000040113	Mettl11b	240879	61.625	1.576	1.576	0.657	0.242	2.713	0.007
ENSMUSG00000038037	Socs1	12703	113.252	1.573	1.573	0.653	0.256	2.553	0.011
ENSMUSG00000115360	Gm48932	--	83.929	1.572	1.572	0.653	0.209	3.124	0.002
ENSMUSG00000026301	Iqca	74918	134.764	1.572	1.572	0.652	0.297	2.194	0.028
ENSMUSG00000029204	Rhoh	74734	73.689	1.571	1.571	0.651	0.266	2.452	0.014
ENSMUSG00000049538	Adamts16	271127	174.276	1.57	1.57	0.651	0.206	3.165	0.002
ENSMUSG00000104362	Gm37928	--	156.82	1.569	1.569	0.65	0.202	3.224	0.001
ENSMUSG00000074340	Ovgp1	12659	120.165	1.569	1.569	0.65	0.21	3.101	0.002
ENSMUSG00000002289	Angptl4	57875	172.724	1.569	1.569	0.65	0.276	2.355	0.019
ENSMUSG00000004730	Adgre1	13733	494.632	1.567	1.567	0.648	0.144	4.513	0
ENSMUSG00000073424	Cyp4f15	106648	886.571	1.566	1.566	0.647	0.11	5.872	0
ENSMUSG00000027015	Cybrd1	73649	222.663	1.565	1.565	0.646	0.138	4.669	0
ENSMUSG00000059498	Fcgr3	14131	1014.7	1.564	1.564	0.645	0.083	7.816	0
ENSMUSG00000039005	Tlr4	21898	172.386	1.563	1.563	0.645	0.164	3.928	0
ENSMUSG00000058099	Nfam1	74039	342.243	1.56	1.56	0.642	0.125	5.139	0
ENSMUSG00000035948	Acss3	380660	60.1	1.56	1.56	0.641	0.272	2.359	0.018
ENSMUSG00000075010	AW112010	107350	106.786	1.559	1.559	0.64	0.257	2.493	0.013
ENSMUSG00000090164	BC035044	232406	100.28	1.558	1.558	0.64	0.218	2.934	0.003
ENSMUSG00000042282	Gucy2f	245650	49.039	1.556	1.556	0.638	0.261	2.44	0.015
ENSMUSG00000092021	Gbp11	634650	150.652	1.556	1.556	0.638	0.304	2.099	0.036
ENSMUSG00000035778	Ggta1	14594	337.453	1.555	1.555	0.637	0.163	3.899	0
ENSMUSG00000031165	Was	22376	157.931	1.555	1.555	0.636	0.185	3.442	0.001
ENSMUSG00000093606	B130034C11Rik	414095	43.91	1.555	1.555	0.637	0.288	2.209	0.027
ENSMUSG00000064585	Gm25129	115489591	88.421	1.552	1.552	0.635	0.268	2.368	0.018
ENSMUSG00000020651	Slc26a4	23985	124.522	1.552	1.552	0.634	0.31	2.042	0.041
ENSMUSG00000047810	Ccdc88b	78317	389.751	1.551	1.551	0.633	0.138	4.59	0
ENSMUSG00000004266	Ptpn6	15170	412.592	1.549	1.549	0.632	0.146	4.335	0
ENSMUSG00000092675	Gm25262	--	74.722	1.549	1.549	0.632	0.27	2.342	0.019
ENSMUSG00000027886	1700013F07Rik	75504	80.423	1.548	1.548	0.63	0.215	2.936	0.003
ENSMUSG00000055541	Lair1	52855	677.74	1.547	1.547	0.63	0.156	4.032	0
ENSMUSG00000033355	Rtp4	67775	223.922	1.547	1.547	0.63	0.255	2.465	0.014
ENSMUSG00000063234	Gpr84	80910	93.559	1.546	1.546	0.628	0.228	2.761	0.006
ENSMUSG00000026380	Tfcp2l1	81879	770.125	1.545	1.545	0.627	0.119	5.252	0
ENSMUSG00000024998	Plce1	74055	790.769	1.545	1.545	0.628	0.161	3.894	0
ENSMUSG00000074796	Slc4a11	269356	236.621	1.545	1.545	0.627	0.276	2.272	0.023
ENSMUSG00000017868	Sgk2	27219	72.468	1.543	1.543	0.625	0.266	2.351	0.019
ENSMUSG00000004609	Cd33	12489	596.525	1.542	1.542	0.625	0.117	5.336	0
ENSMUSG00000020241	Col6a2	12834	1333.85	1.541	1.541	0.624	0.118	5.27	0
ENSMUSG00000051439	Cd14	12475	341.013	1.541	1.541	0.624	0.162	3.838	0
ENSMUSG00000040296	Ddx58	230073	406.607	1.538	1.538	0.621	0.16	3.87	0
ENSMUSG00000094410	Gm38394	667118	714.274	1.538	1.538	0.621	0.175	3.547	0
ENSMUSG00000032221	Mns1	17427	444.458	1.538	1.538	0.621	0.243	2.561	0.01
ENSMUSG00000001228	Uhrf1	18140	131.081	1.538	1.538	0.621	0.308	2.02	0.043
ENSMUSG00000055172	C1ra	50909	312.043	1.537	1.537	0.62	0.148	4.203	0
ENSMUSG00000028047	Thbs3	21827	403.217	1.536	1.536	0.619	0.149	4.153	0
ENSMUSG00000055761	Nkain3	269513	66.183	1.536	1.536	0.619	0.26	2.383	0.017
ENSMUSG00000026042	Col5a2	12832	275.828	1.536	1.536	0.619	0.265	2.339	0.019
ENSMUSG00000031101	Sash3	74131	197.305	1.534	1.534	0.617	0.177	3.489	0
ENSMUSG00000022146	Osmr	18414	421.598	1.532	1.532	0.616	0.139	4.444	0
ENSMUSG00000020674	Pxdn	69675	2114.36	1.532	1.532	0.616	0.152	4.055	0
ENSMUSG00000046410	Kcnk6	52150	426.491	1.532	1.532	0.615	0.173	3.545	0
ENSMUSG00000055188	Rbm3os	70226	43.316	1.53	1.53	0.613	0.301	2.037	0.042
ENSMUSG00000020573	Pik3cg	30955	359.113	1.529	1.529	0.612	0.152	4.031	0
ENSMUSG00000051498	Tlr6	21899	150.508	1.528	1.528	0.612	0.188	3.257	0.001
ENSMUSG00000103502	9330121J05Rik	100379665	100.658	1.528	1.528	0.612	0.248	2.465	0.014
ENSMUSG00000019866	Crybg1	11630	138.699	1.525	1.525	0.609	0.2	3.041	0.002
ENSMUSG00000085095	Gm15635	--	43.587	1.525	1.525	0.609	0.271	2.246	0.025
ENSMUSG00000061882	Ccdc62	208908	76.603	1.522	1.522	0.606	0.23	2.636	0.008
ENSMUSG00000020395	Itk	16428	51.56	1.521	1.521	0.605	0.264	2.289	0.022
ENSMUSG00000040483	Xaf1	327959	306.43	1.52	1.52	0.604	0.199	3.038	0.002
ENSMUSG00000041679	Lrrc29	234684	75.114	1.519	1.519	0.603	0.245	2.464	0.014
ENSMUSG00000035370	Gm49322	--	40.494	1.519	1.519	0.603	0.292	2.065	0.039
ENSMUSG00000073795	Spef1l	381933	49.138	1.516	1.516	0.601	0.294	2.044	0.041
ENSMUSG00000040093	Bmf	171543	249.145	1.514	1.514	0.598	0.14	4.262	0
ENSMUSG00000022548	Apod	11815	8010.66	1.513	1.513	0.598	0.135	4.439	0
ENSMUSG00000097787	2700046G09Rik	67188	132.706	1.512	1.512	0.597	0.16	3.725	0
ENSMUSG00000022371	Col14a1	12818	109.175	1.511	1.511	0.596	0.202	2.942	0.003
ENSMUSG00000031380	Vegfd	14205	147.545	1.51	1.51	0.595	0.265	2.243	0.025
ENSMUSG00000071103	1700029J07Rik	69479	128.949	1.509	1.509	0.594	0.178	3.333	0.001
ENSMUSG00000053113	Socs3	12702	426.02	1.509	1.509	0.594	0.199	2.987	0.003
ENSMUSG00000104344	Gm38077	--	123.944	1.509	1.509	0.594	0.227	2.616	0.009
ENSMUSG00000105613	Gm43684	--	43.921	1.509	1.509	0.594	0.284	2.09	0.037
ENSMUSG00000024308	Tapbp	21356	3205.17	1.508	1.508	0.592	0.105	5.636	0
ENSMUSG00000024521	Pmaip1	58801	611.078	1.507	1.507	0.592	0.204	2.902	0.004
ENSMUSG00000021384	Susd3	66329	108.489	1.507	1.507	0.592	0.215	2.757	0.006
ENSMUSG00000091890	A830073O21Rik	320262	188.018	1.507	1.507	0.592	0.224	2.638	0.008
ENSMUSG00000109321	A330076H08Rik	320026	161.367	1.507	1.507	0.592	0.225	2.63	0.009
ENSMUSG00000044393	Dsg2	13511	150.681	1.506	1.506	0.591	0.252	2.348	0.019
ENSMUSG00000102234	Gm37885	108167751	534.274	1.504	1.504	0.589	0.216	2.729	0.006
ENSMUSG00000066510	Ankdd1a	330963	107.89	1.504	1.504	0.589	0.251	2.349	0.019
ENSMUSG00000027824	Vmn2r1	56544	60.467	1.504	1.504	0.589	0.283	2.084	0.037
ENSMUSG00000040219	Ttc12	235330	263.322	1.503	1.503	0.588	0.164	3.587	0
ENSMUSG00000025701	Alox5	11689	128.144	1.503	1.503	0.587	0.181	3.247	0.001
ENSMUSG00000069893	9930111J21Rik1	667214	82.177	1.503	1.503	0.588	0.23	2.553	0.011
ENSMUSG00000028599	Tnfrsf1b	21938	351.089	1.502	1.502	0.587	0.152	3.855	0
ENSMUSG00000029186	Pi4k2b	67073	128.213	1.502	1.502	0.587	0.175	3.354	0.001
ENSMUSG00000028601	Echdc2	52430	452.44	1.502	1.502	0.587	0.205	2.869	0.004
ENSMUSG00000034706	Dnaic2	432611	109.571	1.501	1.501	0.586	0.299	1.961	0.05
ENSMUSG00000005237	Dnah2	327954	219.619	1.499	1.499	0.584	0.225	2.596	0.009
ENSMUSG00000006519	Cyba	13057	329.049	1.498	1.498	0.583	0.13	4.5	0
ENSMUSG00000039087	Rreb1	68750	1408.59	1.498	1.498	0.583	0.155	3.762	0
ENSMUSG00000018983	E2f2	242705	111.776	1.497	1.497	0.582	0.198	2.937	0.003
ENSMUSG00000009585	Apobec3	80287	179.153	1.495	1.495	0.58	0.15	3.877	0
ENSMUSG00000086914	Gm16124	102636154	56.67	1.495	1.495	0.58	0.266	2.178	0.029
ENSMUSG00000107090	Gm42884	--	114.789	0.667	1.5	-0.585	0.179	-3.275	0.001
ENSMUSG00000097929	Tunar	69952	765.209	0.666	1.502	-0.587	0.198	-2.965	0.003
ENSMUSG00000020234	4930404N11Rik	432479	91.633	0.665	1.503	-0.588	0.215	-2.731	0.006
ENSMUSG00000008482	Rnf151	67504	81.478	0.663	1.507	-0.592	0.255	-2.322	0.02
ENSMUSG00000090667	Gm765	330390	788.026	0.663	1.508	-0.592	0.298	-1.991	0.046
ENSMUSG00000049796	Crh	12918	300.346	0.662	1.511	-0.596	0.174	-3.423	0.001
ENSMUSG00000007888	Crlf1	12931	121.109	0.662	1.512	-0.596	0.205	-2.904	0.004
ENSMUSG00000035799	Twist1	22160	48.521	0.659	1.516	-0.601	0.303	-1.98	0.048
ENSMUSG00000097727	F630040K05Rik	433111	110.439	0.658	1.519	-0.603	0.205	-2.947	0.003
ENSMUSG00000096988	A930029G22Rik	654806	64.812	0.658	1.519	-0.603	0.253	-2.385	0.017
ENSMUSG00000099647	Gm5776	497028	38.355	0.658	1.52	-0.604	0.297	-2.036	0.042
ENSMUSG00000055972	2810407A14Rik	100039901	68.616	0.657	1.521	-0.605	0.269	-2.246	0.025
ENSMUSG00000015852	Fcrls	80891	719.547	0.655	1.526	-0.61	0.179	-3.41	0.001
ENSMUSG00000111357	Gm6980	629554	99.143	0.655	1.526	-0.61	0.21	-2.901	0.004
ENSMUSG00000105741	C79130	97236	76.668	0.654	1.53	-0.613	0.219	-2.795	0.005
ENSMUSG00000027776	Il12a	16159	182.164	0.648	1.544	-0.627	0.256	-2.451	0.014
ENSMUSG00000106321	Gm43674	--	49.656	0.647	1.545	-0.628	0.259	-2.428	0.015
ENSMUSG00000079076	Gm3086	100040999	57.381	0.645	1.55	-0.632	0.262	-2.416	0.016
ENSMUSG00000118257	9630014M24Rik	381155	123.413	0.644	1.553	-0.635	0.203	-3.131	0.002
ENSMUSG00000097183	Gm17501	100216343	93.908	0.643	1.555	-0.637	0.263	-2.421	0.015
ENSMUSG00000071568	Gm5874	545829	41.207	0.642	1.558	-0.64	0.268	-2.385	0.017
ENSMUSG00000013766	Ly6g6e	70274	99.396	0.641	1.56	-0.641	0.321	-1.999	0.046
ENSMUSG00000112054	Gm33680	102636677	44.491	0.639	1.564	-0.646	0.28	-2.305	0.021
ENSMUSG00000107335	Gm43372	--	33.435	0.637	1.57	-0.651	0.316	-2.057	0.04
ENSMUSG00000010476	Ebf3	13593	41.235	0.635	1.576	-0.656	0.287	-2.287	0.022
ENSMUSG00000026354	Lct	226413	128.681	0.633	1.58	-0.66	0.282	-2.341	0.019
ENSMUSG00000116898	Gm49785	--	38.866	0.633	1.58	-0.66	0.287	-2.301	0.021
ENSMUSG00000048482	Bdnf	12064	1868.87	0.632	1.583	-0.663	0.26	-2.545	0.011
ENSMUSG00000000214	Th	21823	146.666	0.628	1.591	-0.67	0.228	-2.944	0.003
ENSMUSG00000087249	Gm16062	100504104	65.323	0.628	1.591	-0.67	0.296	-2.266	0.023
ENSMUSG00000073530	Pappa2	23850	361.837	0.623	1.605	-0.682	0.189	-3.602	0
ENSMUSG00000022715	Tmem114	74720	131.513	0.622	1.607	-0.685	0.247	-2.776	0.005
ENSMUSG00000040706	Agmat	75986	135.016	0.618	1.619	-0.695	0.203	-3.423	0.001
ENSMUSG00000038403	Hjv	69585	103.711	0.618	1.619	-0.695	0.254	-2.738	0.006
ENSMUSG00000117653	Gm50009	--	27.464	0.618	1.618	-0.694	0.348	-1.997	0.046
ENSMUSG00000020140	Lgr5	14160	160.12	0.613	1.632	-0.707	0.175	-4.049	0
ENSMUSG00000000402	Egfl6	54156	62.916	0.61	1.64	-0.714	0.264	-2.704	0.007
ENSMUSG00000089662	Gm14057	100043766	26.533	0.61	1.638	-0.712	0.347	-2.052	0.04
ENSMUSG00000108723	Gm44837	--	26.033	0.604	1.656	-0.728	0.355	-2.05	0.04
ENSMUSG00000042514	Klhl14	225266	190.112	0.599	1.67	-0.74	0.282	-2.626	0.009
ENSMUSG00000058400	Qrfpr	229214	83.778	0.599	1.669	-0.739	0.32	-2.309	0.021
ENSMUSG00000048489	Depp1	213393	116.513	0.598	1.673	-0.742	0.284	-2.615	0.009
ENSMUSG00000059900	Tmem40	94346	141.621	0.595	1.68	-0.748	0.276	-2.711	0.007
ENSMUSG00000085582	3110099E03Rik	100043232	51.207	0.593	1.687	-0.755	0.375	-2.015	0.044
ENSMUSG00000100301	6030407O03Rik	109198	24.585	0.59	1.696	-0.762	0.364	-2.097	0.036
ENSMUSG00000055027	Smyd1	12180	72.617	0.588	1.702	-0.767	0.244	-3.142	0.002
ENSMUSG00000028172	Tacr3	21338	80.343	0.588	1.7	-0.766	0.264	-2.899	0.004
ENSMUSG00000006764	Tph2	216343	45.395	0.574	1.741	-0.8	0.314	-2.546	0.011
ENSMUSG00000054204	Alkal2	100294583	60.022	0.571	1.751	-0.808	0.277	-2.92	0.004
ENSMUSG00000100320	Gm29417	115488942	28.564	0.564	1.774	-0.827	0.407	-2.029	0.042
ENSMUSG00000056836	Gm6851	105247253	30.723	0.562	1.78	-0.832	0.365	-2.281	0.023
ENSMUSG00000115456	Gm35248	102638762	22.81	0.551	1.815	-0.86	0.399	-2.157	0.031
ENSMUSG00000063171	Rps4l	66184	250.806	0.551	1.815	-0.86	0.408	-2.11	0.035
ENSMUSG00000046916	Myct1	68632	42.576	0.55	1.817	-0.862	0.386	-2.234	0.026
ENSMUSG00000109604	Gm45346	--	24.368	0.548	1.826	-0.869	0.425	-2.047	0.041
ENSMUSG00000108513	Gm30075	102631845	20.345	0.535	1.869	-0.903	0.43	-2.098	0.036
ENSMUSG00000024440	Pcdh12	53601	57.739	0.535	1.868	-0.902	0.446	-2.024	0.043
ENSMUSG00000037010	Apln	30878	2357.08	0.531	1.882	-0.912	0.159	-5.738	0
ENSMUSG00000103174	Gm37168	102634085	18.08	0.516	1.937	-0.954	0.429	-2.226	0.026
ENSMUSG00000030730	Atp2a1	11937	50.036	0.507	1.971	-0.979	0.286	-3.422	0.001
ENSMUSG00000024871	Doc2g	60425	70.336	0.503	1.988	-0.991	0.339	-2.922	0.003
ENSMUSG00000092928	Gm24563	--	27.326	0.497	2.011	-1.008	0.331	-3.05	0.002
ENSMUSG00000106053	Gm20752	624759	17.386	0.482	2.073	-1.052	0.512	-2.054	0.04
ENSMUSG00000031844	Hsd17b2	15486	10.515	0.478	2.091	-1.064	0.528	-2.018	0.044
ENSMUSG00000002228	Ppm1j	71887	28.7	0.47	2.126	-1.088	0.475	-2.29	0.022
ENSMUSG00000021647	Cartpt	27220	217.167	0.459	2.179	-1.123	0.313	-3.585	0
ENSMUSG00000084863	Gm12523	--	94.935	0.458	2.184	-1.127	0.246	-4.585	0
ENSMUSG00000051998	Lax1	240754	17.498	0.458	2.183	-1.126	0.483	-2.329	0.02
ENSMUSG00000086264	Gm15850	329253	10.649	0.458	2.184	-1.127	0.543	-2.074	0.038
ENSMUSG00000001739	Cldn15	60363	15.603	0.451	2.216	-1.148	0.475	-2.418	0.016
ENSMUSG00000085642	3110053B16Rik	382686	31.668	0.448	2.23	-1.157	0.545	-2.123	0.034
ENSMUSG00000047171	Helt	234219	26.924	0.435	2.298	-1.2	0.459	-2.617	0.009
ENSMUSG00000053615	Gm9913	100036535	12.804	0.432	2.317	-1.212	0.498	-2.434	0.015
ENSMUSG00000097097	5033426O07Rik	76001	17.072	0.43	2.326	-1.218	0.437	-2.789	0.005
ENSMUSG00000042596	Tfap2d	226896	68.508	0.424	2.358	-1.237	0.471	-2.628	0.009
ENSMUSG00000110358	A730009L09Rik	402727	12.862	0.397	2.52	-1.334	0.504	-2.647	0.008
ENSMUSG00000035258	Abi3bp	320712	1621.19	0.389	2.57	-1.362	0.453	-3.004	0.003
ENSMUSG00000101711	Gm28306	--	8.796	0.388	2.579	-1.367	0.667	-2.05	0.04
ENSMUSG00000046338	Gpat2	215456	17.288	0.386	2.59	-1.373	0.52	-2.64	0.008
ENSMUSG00000029618	Ocm	18261	19.01	0.377	2.649	-1.406	0.424	-3.312	0.001
ENSMUSG00000019865	Nmbr	18101	112.365	0.374	2.671	-1.417	0.715	-1.982	0.047
ENSMUSG00000030450	Oca2	18431	15.383	0.362	2.761	-1.465	0.681	-2.153	0.031
ENSMUSG00000116004	Gm49539	--	9.089	0.337	2.964	-1.567	0.608	-2.577	0.01
ENSMUSG00000026532	Spta1	20739	8.551	0.332	3.011	-1.59	0.703	-2.261	0.024
ENSMUSG00000087213	2810408I11Rik	69941	8.068	0.32	3.12	-1.642	0.641	-2.561	0.01
ENSMUSG00000027833	Shox2	20429	7.42	0.298	3.35	-1.744	0.785	-2.223	0.026
ENSMUSG00000088583	Gm22965	115490256	8.445	0.286	3.5	-1.807	0.752	-2.404	0.016
ENSMUSG00000062077	Trim54	58522	22.721	0.276	3.625	-1.858	0.88	-2.112	0.035
ENSMUSG00000062609	Kcnj15	16516	9.213	0.268	3.731	-1.9	0.745	-2.551	0.011
ENSMUSG00000041886	Macc1	238455	7.441	0.267	3.739	-1.903	0.824	-2.308	0.021
ENSMUSG00000029706	Pax4	18506	7.846	0.238	4.2	-2.07	1.011	-2.048	0.041
ENSMUSG00000101433	Gm29441	--	8.166	0.234	4.276	-2.096	0.71	-2.954	0.003
ENSMUSG00000067571	Ms4a15	545279	8.76	0.197	5.064	-2.34	1.183	-1.978	0.048
ENSMUSG00000074483	Bglap	12096	11.224	0.165	6.049	-2.597	1.008	-2.577	0.01
ENSMUSG00000035238	Kcnk15	241769	30.364	0.143	6.974	-2.802	0.771	-3.635	0
ENSMUSG00000027971	Ndst4	64580	483.239	0.12	8.339	-3.06	1.012	-3.025	0.002
