# Supplementary material for: Transcriptome analysis of the prefrontal cortex identifies inflammatory genes associated with cognitive impairment in a model of multiple sclerosis
Source: Cell Death Discov. 2026 Mar 25;12:177. doi: 10.1038/s41420-026-03051-9 (PMC13039925; doi:10.1038/s41420-026-03051-9)
Supplement: Supplementary file 6 — Additional Table 5 [file 41420_2026_3051_MOESM6_ESM.xlsx]

## Sheet: Venn overlap H e L
Additional Table 5: List of MS-associated genes altered in the PFC of EAE-H and EAE-L mice
MS EAE-H		MS EAE-L		86 MS genes EAE-H only	84 MS genes in common	7 MS genes EAE-L only
CD86		CD86		HFE	CD86	SPEF2
IL1RN		CIITA		FAM107A	IL1RN	IL12A
NCF1		IL1RN		MPO	NCF1	ARMH1
HFE		CXCL9		TNF	BUB1B	TRAF1
FAM107A		SPEF2		CDH3	CXCL13	CARD14
BUB1B		NCF1		RGS1	IFI30	TPH2
CXCL13		ITGB2		C3AR1	CXCL16	C3
IFI30		BUB1B		TNFRSF4	ICAM1
MPO		TNFRSF13C		TGM2	LGALS3
TNF		CXCL13		ENTPD1	GRAP2
CXCL16		ITGAL		FOXP3	DHX58
ICAM1		IFI30		UNC13D	B2M
LGALS3		GLI1		CH25H	LAG3
CDH3		IL18BP		ADCYAP1	SLC11A1
RGS1		CXCL16		CD226	TAP2
GRAP2		ICAM1		PTPRCAP	TAP1
DHX58		LGALS3		ATF3	SCN10A
C3AR1		GRAP2		CFB	CARD11
TNFRSF4		TAGAP		CSF1R	CD274
B2M		DHX58		CFH	SP140
TGM2		ITGAX		AIRE	SOCS3
LAG3		TSPO		SH2D2A	SOCS1
ENTPD1		IL12A		ZC3HAV1	APOD
SLC11A1		CCR7		AGER	CD14
TAP2		TIMP1		C2	A2M
TAP1		CYTIP		SBNO2	ICOS
FOXP3		B2M		KLRK1	BDNF
UNC13D		CCR2		GJC2	TNFRSF9
CH25H		ARMH1		SLAMF7	GFAP
ADCYAP1		HAVCR2		NLRP3	BST2
SCN10A		LAG3		ABCA1	CXCL10
CD226		SLC11A1		CCR1	PTPRC
PTPRCAP		TAP2		KL	TH
ATF3		TAP1		IGF2	CD28
CARD11		TRAF1		EIF2AK2	IL7R
CFB		TNFRSF1B		CP	XAF1
CD274		IL1A		GJB1	CIITA
CSF1R		SCN10A		GJB6	CXCL9
CFH		IL1B		LCN2	ITGB2
AIRE		IRF1		CD40	TNFRSF13C
SH2D2A		TLR9		ITGAM	ITGAL
SP140		IRF8		CTSZ	GLI1
ZC3HAV1		CARD14		PLEK	IL18BP
AGER		TLR4		PTPN22	TAGAP
C2		CARD11		CXCL1	ITGAX
SOCS3		BIRC3		PRL	TSPO
SBNO2		TLR2		TNFSF13B	CCR7
KLRK1		CD274		IFIH1	TIMP1
SOCS1		TPH2		MMP25	CYTIP
GJC2		UHRF1		CASP8	CCR2
SLAMF7		TMPRSS6		CASP1	HAVCR2
NLRP3		SP140		CTSH	TNFRSF1B
APOD		CST7		CCR5	IL1A
CD14		USP18		PDCD1LG2	IL1B
A2M		C3		SYN3	IRF1
ICOS		SOCS3		MMP8	TLR9
ABCA1		SOCS1		IL17RC	IRF8
CCR1		CCL8		TNFRSF1A	TLR4
KL		CCL7		MMP12	BIRC3
BDNF		CNR2		TLR1	TLR2
TNFRSF9		CCL5		TLR8	UHRF1
IGF2		ALOX5		TNFRSF25	TMPRSS6
EIF2AK2		IL21R		IRF5	CST7
CP		CCL2		TLR7	USP18
GFAP		APOD		CD44	CCL8
BST2		CD14		PTAFR	CCL7
CXCL10		A2M		MALT1	CNR2
PTPRC		ICOS		CXCR3	CCL5
GJB1		LAIR1		UCP2	ALOX5
TH		CCL22		CXCR2	IL21R
GJB6		STAT1		NOS2	CCL2
LCN2		BDNF		STAT2	LAIR1
CD28		TNFRSF9		STAT3	CCL22
IL7R		IL10RA		ERAP1	STAT1
XAF1		MX1		OSM	IL10RA
CIITA		PSMB9		GZMB	MX1
CD40		GFAP		GPR3	PSMB9
CXCL9		BST2		MERTK	NPHS1
ITGAM		CXCL10		AGT	IL2RA
ITGB2		PTPRC		BATF	IL2RB
CTSZ		TH		FAM167A	FAS
PLEK		NPHS1		FABP7	PTPN6
PTPN22		IL2RA		F2RL1	PTX3
CXCL1		IL2RB		PDCD1	IL18R1
TNFRSF13C		CD28		CD69
PRL		FAS		CD68
ITGAL		PTPN6
GLI1		PTX3
IL18BP		IL7R
TNFSF13B		XAF1
IFIH1		IL18R1
MMP25
CASP8
TAGAP
ITGAX
CASP1
TSPO
CTSH
CCR7
TIMP1
CCR5
CYTIP
CCR2
HAVCR2
PDCD1LG2
TNFRSF1B
SYN3
MMP8
IL17RC
TNFRSF1A
MMP12
TLR1
IL1A
IL1B
IRF1
TLR9
IRF8
TLR8
TNFRSF25
IRF5
TLR7
TLR4
CD44
BIRC3
TLR2
UHRF1
TMPRSS6
PTAFR
CST7
USP18
MALT1
CCL8
CCL7
CNR2
CCL5
ALOX5
CXCR3
UCP2
CXCR2
IL21R
CCL2
LAIR1
CCL22
NOS2
STAT1
STAT2
IL10RA
STAT3
ERAP1
MX1
OSM
GZMB
GPR3
MERTK
AGT
PSMB9
BATF
FAM167A
NPHS1
FABP7
IL2RA
IL2RB
FAS
F2RL1
PTPN6
PTX3
PDCD1
CD69
CD68
IL18R1
